# Supplementary material for: TGFβR Hyperactivation Drives CD103⁺/ITGB2⁺ TRM Cell Accumulation in High-Fat Diet-Exacerbated CIA
Source: Int J Biol Sci. 2026 Mar 30;22(8):4095–115. doi: 10.7150/ijbs.124386 (PMC13137863; doi:10.7150/ijbs.124386)
Supplement: Supplementary file 2 — Supplementary tables. [file ijbsv22p4095s2.xlsx]

## Sheet: Table S5
Table S5. The list of 73,048 peptides which were identified in mouse lymphocytes.
Sequence	Length	Missed cleavages	Mass	Proteins	Leading razor protein	Unique (Groups)	Charges	PEP	Score	Intensity	Intensity HFCFA-1	Intensity HFCFA-2	Intensity HFCFA-3	Intensity HFCFA-4	Intensity HFCFA-5	Intensity HFRA-1	Intensity HFRA-2	Intensity HFRA-3	Intensity HFRA-4	Intensity HFRA-5	Intensity CFA 1-1	Intensity CFA 1-2	Intensity CFA 1-3	Intensity CFA 1-4	Intensity CFA 1-5	Intensity RA-1	Intensity RA-2	Intensity RA-3	Intensity RA-4
AAAAAAAAAAGAAGGR	16	0	1197.62	sp|Q8CCS6|PABP2_MOUSE	sp|Q8CCS6|PABP2_MOUSE	yes	2	1.9575e-23	213.45	12282000	671500	698560	656740	745280	597530	692970	729400	611620	447820	622410	662950	632120	694790	642930	528230	678900	773020	713890	481290
AAAAAAAAAAGDSDSWDADTFSMEDPVRK	29	1	2867.27	sp|Q3UGC7|EI3JA_MOUSE	sp|Q3UGC7|EI3JA_MOUSE	yes	3	2.1441e-05	43.767	49655	7478.2				8951.4												33226
AAAAAAAGGAALAVSTGLETATLQK	25	0	2184.18	sp|Q9CQ25|MZT2_MOUSE	sp|Q9CQ25|MZT2_MOUSE	yes	3	7.7434e-05	69.224	32248	6200.4		11425														14623
AAAAAAGAASGLPGPVAQGLK	21	0	1747.96	sp|Q91YE6|IPO9_MOUSE	sp|Q91YE6|IPO9_MOUSE	yes	2	3.6552e-41	183	2517900	185860	44476	240520	171150	92467	141100	174720	75051	63461	199130	34934	84408	118510	223480	61907	181530	258520	131020	35637
AAAAAAGPEMVR	12	0	1113.56	sp|P63085|MK01_MOUSE	sp|P63085|MK01_MOUSE	yes	2	9.5424e-05	131.22	6398600	342920	439190	369640	325310	358350	382460	199960	350320	330100	283210	173680	437150	239540	276780	415450	360500	367310	344680	402010
AAAAAAPAGGPAAAAPSGENEAESR	25	0	2164.01	sp|Q64127|TIF1A_MOUSE	sp|Q64127|TIF1A_MOUSE	yes	2	9.8191e-12	102.55	621330	40891	37060	35796	30498	35451	39526	34635	35746		37795	44453	45855	23036	29359	26828	32041	41269	29515	21572
AAAAAAPGGGGGEPR	15	0	1208.59	sp|Q63844|MK03_MOUSE	sp|Q63844|MK03_MOUSE	yes	2	3.2416e-09	103.87	2689500	151400	171960	165550	122780	154630	163200	155910	141230		156510	162650	156420	142250	114960	104850	170460	176160	168390	110170
AAAAAASHLNLDALR	15	0	1463.78	sp|Q8CH72|TRI32_MOUSE	sp|Q8CH72|TRI32_MOUSE	yes	2	1.1303e-09	165.09	719600	38864	34531	49127	38504	49948	49164	46088	41256	25893	41948	9772.8	46785	38292	38821	18646	38163	54167	46451	13182
AAAAAGGAPGPAPGPSR	17	0	1374.7	sp|Q8K3M5|CABL2_MOUSE	sp|Q8K3M5|CABL2_MOUSE	yes	2	3.5222e-05	47.57	24844		2017.9									13751		1281.2				3208.2	2177.7	2407.4
AAAAAGPASSQR	12	0	1056.53	sp|Q9CX34|SGT1_MOUSE	sp|Q9CX34|SGT1_MOUSE	yes	2	1.2275e-10	209.86	4612500	230630	273780	264920	229590	259660	265290	267580	217500	152160	236500	274170	283860	229440	226730	203840	245640	273580	264970	212650
AAAAAGPGAWAAQEK	15	0	1368.68	sp|Q8C1Y8|CCZ1_MOUSE	sp|Q8C1Y8|CCZ1_MOUSE	yes	2	3.3535e-09	124.46	673300	35919	27690	33472	34489	37788	43912	42690	32793	25149	29857	39221	37591	31349	38371	21682	40272	50008	43816	27230
AAAAAMAEQEGAR	13	0	1245.58	sp|Q9D1H7|GET4_MOUSE	sp|Q9D1H7|GET4_MOUSE	yes	2	0.00025871	72.365	432640	10899	1906.8	18574	65961		5955.2		667.98	30632	50771	9954.5	26042	51957	53533	58469	5764.9	29836	8599.3	3112.2
AAAAATAATK	10	0	845.461	sp|Q9D3B1|HACD2_MOUSE	sp|Q9D3B1|HACD2_MOUSE	no	2	1		266700	12731	3447.6		169110	12298			30947			5673.2		9309.6		7125.7				16057
AAAAATVVPPMVGGPPFVGPVGFGPADR	28	0	2604.35	sp|Q91V81|RBM42_MOUSE	sp|Q91V81|RBM42_MOUSE	yes	2;3	3.183e-20	107.15	336460	8273.3		34916	31805	46346	26372	20868		14934	20223				44696		28447	31954	27621
AAAADGEPLHNEEER	15	0	1607.72	sp|Q80WW9|DDRGK_MOUSE	sp|Q80WW9|DDRGK_MOUSE	yes	2;3	9.5647e-09	110.91	783620	80610	34084	80601	25104	18703	25895	27144	22257	36773	79735	31476	25261	62177	81112	46845	64326		24541	16974
AAAAELSSSSGSER	14	0	1321.61	sp|Q99LQ1|MBIP1_MOUSE	sp|Q99LQ1|MBIP1_MOUSE	yes	2	0.00066082	73.655	436220	53583	45626	9954.1	6734.6	3001.8	36954	36359	12424	23882	12664		1987.2	46359	23780	25360	23067	30612	13818	30055
AAAAFEVPAALTTSESTMAAER	22	0	2194.06	sp|Q9JJY4|DDX20_MOUSE	sp|Q9JJY4|DDX20_MOUSE	yes	2	2.4669e-05	94.63	158540	10444		11843	3802.1		13153	11750	5334.4	7648.8	20305		6450.4	6021.7	27469		3823.1	17648	12850
AAAAGALAPGPLPDLAAR	18	0	1601.89	sp|Q3TW96|UAP1L_MOUSE	sp|Q3TW96|UAP1L_MOUSE	yes	2	4.6366e-05	75.5	3006300	154730	168010	163150	141320	156070	173120	198430	141820	131170	171860	155750	189870	144130	174020	105600	181850	184450	154930	116050
AAAAGAVVASAASGPAEGK	19	0	1554.8	sp|Q8CH25|SLTM_MOUSE	sp|Q8CH25|SLTM_MOUSE	yes	2	2.1838e-60	234.58	9587700	497000	487950	578270	628100	477890	508020	628280	467610	353350	613650	465450	413270	567880	562840	352760	493470	616430	550410	325090
AAAAGAVVASAASGPAEGKK	20	1	1682.9	sp|Q8CH25|SLTM_MOUSE	sp|Q8CH25|SLTM_MOUSE	yes	2	0.00010928	91.032	36207																	36207
AAAAGGGSCPGPGSAR	16	0	1342.6	sp|O08550|KMT2B_MOUSE	sp|O08550|KMT2B_MOUSE	yes	2	1.3674e-05	73.891	258470	14068		16163	37869	7605.6		1855.3	24616		31277	41184		1199	4339.4	1669.3	29618	20408	26597
AAAALCGLYHEAGQQLQR	18	0	1955.96	sp|Q99JG7|TNIP2_MOUSE	sp|Q99JG7|TNIP2_MOUSE	yes	2	0.00030133	40.224	65484		6543.9	9323.8	3478.7	7185.3	10795		1405.3				5793.4		3583.2		4499.9	12875
AAAAMAVSEAWPELELAER	19	0	2013.98	sp|Q505F5|LRC47_MOUSE	sp|Q505F5|LRC47_MOUSE	yes	2	4.1932e-08	102.03	38791			14802		11773												12216
AAAANIDEVQK	11	0	1128.58	sp|Q61026|NCOA2_MOUSE	sp|Q61026|NCOA2_MOUSE	yes	2	0.00045034	107.08	421360	42630		34114	24210	37594		22105	22198		25568	56538	6411.8	16634	20068	8970.9	32738	25351	26829	19401
AAAAPAGGNPEQR	13	0	1208.59	sp|Q6PDM1|MSL1_MOUSE	sp|Q6PDM1|MSL1_MOUSE	yes	2	0.027784	40.533	364150	26113		29870	42035	13841	19263	33550	659.83		34264	34425		31742	35177		11785	28703	21622	1097.3
AAAAQLSLTQLSSGNPVYEK	20	0	2047.06	sp|P42567|EPS15_MOUSE	sp|P42567|EPS15_MOUSE	yes	2	2.0616e-51	226.09	2142900	205030	52743	269980	138600	206780	128580	149330	5291.8	82303	118420		81372	54376	150360	4217.8	126880	252420	116210
AAAASAAEAGIATPGTEDSDDALLK	25	0	2315.11	sp|O35226|PSMD4_MOUSE	sp|O35226|PSMD4_MOUSE	yes	2	1.3986e-92	202.93	7215000	394680	378240	474420	390840	463760	488870	367230	384860	256520	405640	269900	494400	346140	442860	187170	350730	500100	408440	210210
AAAASESLSSGGPGAVR	17	0	1486.74	sp|Q3UPE3|RMI2_MOUSE	sp|Q3UPE3|RMI2_MOUSE	yes	2	3.096e-10	103.76	171640	18342	7085.1	12501	13473	9845	10885	17807		5930	11876				20216	7346		25656	10681
AAAATAPPSPGPAQPGPR	18	0	1612.83	sp|D3YXK1|SAMD1_MOUSE	sp|D3YXK1|SAMD1_MOUSE	yes	2	2.5344e-05	85.813	180050		11182	11697	20319	954.87	18600		14182	6827.9	11384	21948	12537	4117.7	11688	4206.4		18136	12271
AAAATETSSVFADPVISK	18	0	1763.89	sp|Q80X85|RT07_MOUSE	sp|Q80X85|RT07_MOUSE	yes	2	4.199e-21	169.52	2335000	75316	114890	132300	177480	160190	159450	12960	144310	86419	171170	7347.5	179700	162750		110410	181650	190710	168950	98948
AAAAVASAASSCR	13	0	1191.57	sp|P58404|STRN4_MOUSE	sp|P58404|STRN4_MOUSE	yes	2	3.4147e-05	151.22	447260	33819	39767	24860	4050.9	48348	3553.5	30811	38010	17448	20981	49590	1777.5	27166	8770.1	22662	26408	20579		28660
AAAAVASAASSCRPLGSGTAPNPTAAAPASSPAPGPGPVGK	41	1	3596.8	sp|P58404|STRN4_MOUSE	sp|P58404|STRN4_MOUSE	yes	3	7.7118e-06	18.302	122110	20267		30176						11255			13477				2770.7	44168
AAAAVVEFQR	10	0	1060.57	sp|Q8BG32|PSD11_MOUSE	sp|Q8BG32|PSD11_MOUSE	yes	2	1.0271e-09	159.46	4398700	253740	218420	274330	267750	258240	251840	293430	190310	199630	251710	88737	228020	229680	292360	162370	253120	319150	242510	123330
AAAAVVVPAEWIK	13	0	1323.76	sp|B1AZI6|THOC2_MOUSE	sp|B1AZI6|THOC2_MOUSE	yes	2	6.9538e-05	96.957	862060	60387	26830	39924	66544	34100	59106	76667	41329		64569	5591.1	42703	54784	74105		75027	60353	63099	16944
AAAAYEHLK	9	0	972.503	sp|Q9EP69|SAC1_MOUSE	sp|Q9EP69|SAC1_MOUSE	yes	2	0.00042148	109.36	2561300	170080	93370	144530	172150	115720	147240	150740	114330		153820	168610	104530	159730	157340	122600	159810	172960	149310	104390
AAAAYVDHFAAECLVSMSSR	20	0	2154.98	sp|Q9JJZ6|KLF13_MOUSE	sp|Q9JJZ6|KLF13_MOUSE	yes	2	6.5495e-11	90.376	106520			42926		24141		1434.4										38013
AAADADVSLHNFSAR	15	0	1543.74	sp|P0C7N9|PSMG4_MOUSE	sp|P0C7N9|PSMG4_MOUSE	yes	2	3.1532e-09	135.21	1644400	155480	192620	165620	101340	163190	179110	107270	5817.3	142370	24583	15182	16900	18182	35190	558.99	105580	87267	9881.2	118230
AAADAEQAVLAK	12	0	1156.61	sp|Q5DW34|EHMT1_MOUSE	sp|Q5DW34|EHMT1_MOUSE	yes	2	0.00554	70.389	220150					24035		21780		16021	15631	24389	30881		24061	20274	23551			19532
AAADDGEEPK	10	0	1001.43	sp|P28352|APEX1_MOUSE	sp|P28352|APEX1_MOUSE	yes	2	0.012815	52.591	614910		8030.2		2736.7	13751	140540		4170.2	102640	46236	4085.1			148390	5147.9		78571	56567	4043.9
AAADDGEEPKSEPETK	16	1	1672.74	sp|P28352|APEX1_MOUSE	sp|P28352|APEX1_MOUSE	yes	2;3	7.439e-11	147.02	2981600	95328	44756	156090	181890	130020	150910	221500	122830	221870	213470	102940	147680	115400	170800	73301	197490	283870	222790	128640
AAADEPKPK	9	1	925.487	sp|P55264|ADK_MOUSE	sp|P55264|ADK_MOUSE	yes	2	0.017544	79.809	2837000	252790	144570	218610	2550.6	206840	177040	164300	163840		172910	185010	240990	880.62	130630	109570	181790	154390	182480	147800
AAADFATHGK	10	0	987.477	sp|Q8VDP3|MICA1_MOUSE	sp|Q8VDP3|MICA1_MOUSE	yes	2	0.0094913	60.892	796740					117080	155280		122400						2810.5	111850	151850		135470
AAADLMAYCEAHAK	14	0	1520.68	sp|P63213|GBG2_MOUSE	sp|P63213|GBG2_MOUSE	yes	2;3	1.8389e-06	176.45	2769700	170950	234210	192610	86872	135780	129920	169850	221420	184060	166980	242130	97360	86795	126740	36316	109530	122410	78889	176880
AAADSDPNLDPLMNPHIR	18	0	1945.93	sp|Q9DB43|ZFPL1_MOUSE	sp|Q9DB43|ZFPL1_MOUSE	yes	3	0.0001475	80.379	104270	94018			6718.4	1006.5			1057										1472.4
AAADTLQGPMQAAYR	15	0	1562.75	sp|Q3UJB9|EDC4_MOUSE	sp|Q3UJB9|EDC4_MOUSE	yes	2	2.593e-08	101.64	255660				47084		3114	24957	2221	6982	36308	10908		23516	50091	30110	20365
AAAEEEDGGPEGPNR	15	0	1497.63	sp|O35445|RNF5_MOUSE	sp|O35445|RNF5_MOUSE	yes	2	0.00015512	57.003	52847	23720				931.26							28195
AAAEEGCGVGVEDDR	15	0	1533.64	sp|Q8VCI5|PEX19_MOUSE	sp|Q8VCI5|PEX19_MOUSE	yes	2	0.00012679	59.67	88635		20135				7357.8		15515			13042	15414	7441.7		9729.6
AAAEEPQEAAAASDGTAESGVQPAK	25	0	2355.08	sp|Q7TND5|RPF1_MOUSE	sp|Q7TND5|RPF1_MOUSE	yes	2;3	1.999e-16	92.319	381650	10945	24990	14068	20869	30894	16654	17101	36503	3643.7	17076	30204	10134	29034	25861	40507	12211	12742	18327	9886.1
AAAELLQSQGSQAGGSQTLK	20	0	1943.99	sp|Q9R1T4|SEPT6_MOUSE	sp|Q9R1T4|SEPT6_MOUSE	yes	2	4.0905e-202	387.24	24555000	1102900	1619300	1197200	1285000	1299400	1511700	1328600	1297200	754770	1107000	1800400	1790700	1527700	992460	1233500	1129200	1144400	1387200	1046600
AAAEVGINSETIVKPASVSEEELLNSIR	28	1	2925.53	sp|P18155|MTDC_MOUSE	sp|P18155|MTDC_MOUSE	yes	3	1.0021e-10	96.492	209670	13774		43810		36691									12903			102490
AAAEVNQEYGLDPK	14	0	1503.72	sp|P97807|FUMH_MOUSE	sp|P97807|FUMH_MOUSE	yes	2	1.9726e-16	237.27	12120000	1204000	639430	699200	737120	609860	746370	708450	563720	491480	585180	801990	625750	597160	806940		849860	666560	563460	223460
AAAFEDQENETVVVK	15	0	1648.79	sp|P26039|TLN1_MOUSE	sp|P26039|TLN1_MOUSE	yes	2	3.1458e-56	277.1	10685000	33003	803790	26608	826070	697670		806770	671650	578500	745980	440170	755470	636120	680470	490350	598870	768780	691070	433560
AAAFEQLQK	9	0	1004.53	sp|Q9CZW5|TOM70_MOUSE	sp|Q9CZW5|TOM70_MOUSE	yes	2	0.00066514	93.561	3179600	205190	166460	174380	167040	169530	184790	167170	150990	141560	136470	170270	192670	141880	167510	152090	174160	166600	183620	167260
AAAGAAAAAGGFQR	14	0	1188.6	sp|E9Q4N7|ARI1B_MOUSE	sp|E9Q4N7|ARI1B_MOUSE	yes	2	3.9092e-06	111.39	319930	27350	19575	21889	9662.7	20385	20744	13166	17280	16338	14262	13915	21678	12133	6027.3	14921	15370	24503	17797	12934
AAAGAAATDLEVVR	14	0	1313.69	sp|Q6PD26|PIGS_MOUSE	sp|Q6PD26|PIGS_MOUSE	yes	2	4.8753e-07	138.23	1811800	102320	62639	102830	125510	100650	121860	104350	78170	37762	110640	86395	89826	91841	111220	78701	105110	110940	112630	78405
AAAGAGPGPGVSAGPGPGAAASATTAEDR	29	0	2391.14	sp|Q91X20|ASH2L_MOUSE	sp|Q91X20|ASH2L_MOUSE	yes	3	6.3417e-15	89.684	459360		37531	19901	3012.1				47622	37242		69116	42681	52027		71794	14466		19415	44555
AAAGGGAAAAAGR	13	0	970.494	sp|P35282|RAB21_MOUSE	sp|P35282|RAB21_MOUSE	yes	2	4.7965e-16	214.81	4035400	233480	176480	244530	242660	215650	226650	265750	167950	141050	223710	194390	197030	196010	241700	195610	226950	270010	219290	156510
AAAGGLAMLTSMR	13	0	1248.63	sp|Q99KD5|UN45A_MOUSE	sp|Q99KD5|UN45A_MOUSE	yes	2	0.018126	51.531	147680	13346		1814.9			18182	13973	8463.6			24746	24770	10259	9489.3			22632
AAAGGPSQAMAPHTSSR	17	0	1595.75	sp|Q6ZQB6|VIP2_MOUSE	sp|Q6ZQB6|VIP2_MOUSE	no	3	1		441400	25478	60482	17064		41020	23862	7811	32701	61947		32706	29312	7764.4				19186	30224	51842
AAAGIRPPGYLIHESACWSDTLQR	24	1	2668.32	sp|Q8VCF1|CANT1_MOUSE	sp|Q8VCF1|CANT1_MOUSE	yes	3;4	2.1669e-05	49.155	161380	144750		5748														10879
AAAGIVSYGQTDGSAPQVFTR	21	0	2095.03	sp|P08882|GRAC_MOUSE	sp|P08882|GRAC_MOUSE	yes	2	4.796e-10	86.952	132140	12106	3158.2	42848		21404	28101				10111			9536.7			4879
AAAGLGDGGGGGER	14	0	1143.53	sp|Q8BIJ7|RUFY1_MOUSE	sp|Q8BIJ7|RUFY1_MOUSE	yes	2	0.00094035	60	749630	53734	36957	55806	46407	37454	45757	50468	30600	1282.1	41790	39412	38947	32684	48361	31198	40592	57572	34246	26358
AAAGQESEGPAVGPPQPLGK	20	0	1859.94	sp|A2BH40|ARI1A_MOUSE	sp|A2BH40|ARI1A_MOUSE	yes	2	2.0837e-37	186.39	3331000	199070	153540	206180	167250	162100	199520	208880	154110	119050	178580	226450	209900	141420	169090	127890	160290	211480	181720	154480
AAAGQLLQWK	10	0	1084.6	sp|E9Q2M9|WDFY4_MOUSE	sp|E9Q2M9|WDFY4_MOUSE	yes	2	0.00085583	87.251	187150	48308		3704	4818.8		47666			28592	4161.2				48625		1278.2
AAAGSAAVSGAGTPVAGPTGR	21	0	1724.88	sp|Q9Z266|SNAPN_MOUSE	sp|Q9Z266|SNAPN_MOUSE	yes	2	2.085e-69	252.02	2274300	131150	125710	126350	132710	124170	146790	142830	103610	73049	117350	114180	135670	99969	121490	86764	127670	153230	128920	82662
AAAHCAHVFTTVSQITAIEAQHLLK	25	0	2716.41	sp|Q9Z1E4|GYS1_MOUSE	sp|Q9Z1E4|GYS1_MOUSE	yes	3	7.4482e-07	88.421	140320	24557		28986	4289.3			16944			8349.2							48395	8801
AAALADMADLEELSR	15	0	1574.76	sp|Q9Z248|AEBP2_MOUSE	sp|Q9Z248|AEBP2_MOUSE	yes	2	0.0027705	48.822	5213.4	1719.9		1371.1														2122.4
AAALATVNAWAEQTGMK	17	0	1731.86	sp|A2AGT5|CKAP5_MOUSE	sp|A2AGT5|CKAP5_MOUSE	yes	2	1.7556e-14	132.9	412690	36254		45927	19857		57010	47860	19558	9151	15613		10016	17593	19424		38840	48716	26870
AAALCNVCELSGK	13	0	1391.65	sp|B2RXC1|TPC11_MOUSE	sp|B2RXC1|TPC11_MOUSE	yes	2	0.0035148	65.879	2493000		157120	163210	112250	2338.6	130390	192300		65723	100200	218160	192090	380670	183570	121490		193540	169220	110790
AAALEAHLDVTK	12	0	1237.67	sp|Q5NCR9|NSRP1_MOUSE	sp|Q5NCR9|NSRP1_MOUSE	yes	2	0.00043605	108.4	831510	51773	40168	55918		47046	52988	56928	46254	33248	44728	23205	55989	59432	53627	27313	48792	55826	56007	22263
AAALEAMKDYTK	12	1	1310.65	sp|Q60864|STIP1_MOUSE	sp|Q60864|STIP1_MOUSE	yes	2	0.018914	92.707	283180		3145.6		29808	2918		15983	4032.2		47110	8599.9	8439.6	37450	67319	36129	13881	3013.1		5348
AAALEFLNR	9	0	1003.55	sp|Q60864|STIP1_MOUSE	sp|Q60864|STIP1_MOUSE	yes	2	0.00017961	138.55	11543000	462970	835370	570110		723870		655330	784100	415300	552430	859010	869960	698800	638400	557470	801910	510980	948820	657730
AAALEQFK	8	0	876.471	sp|Q61941|NNTM_MOUSE	sp|Q61941|NNTM_MOUSE	yes	2	0.027628	42.835	473820	70449	28250			25675	47662	18743	46936	32968	2669.8		24300				50879	45882	27095	52309
AAALGAGGGAGAGDDDFDQFDKPGAER	27	1	2535.13	sp|Q9CXK9|RBM33_MOUSE	sp|Q9CXK9|RBM33_MOUSE	yes	3	1.8219e-09	62.304	538840			61039	60839	66586	50951		35759		59446		56991		55377		40975		50875
AAALGGPEDESGAAEAHFLPR	21	0	2064.99	sp|Q6PDM1|MSL1_MOUSE	sp|Q6PDM1|MSL1_MOUSE	yes	3	0.0085791	34.417	222840			18251	40645		32490		27859				990.63			16516	25243	45832		15014
AAAMANNLQK	10	0	1030.52	sp|Q8VH51|RBM39_MOUSE	sp|Q8VH51|RBM39_MOUSE	yes	2	0.00054876	82.716	1736400	161920	157740	165570	74821	118120	72395	65685	72444	140570	58722	79657	44538		49448	55124	91055	118400	119750	90461
AAAMDVDTPSGTNSGAGK	18	0	1648.74	sp|P62878|RBX1_MOUSE	sp|P62878|RBX1_MOUSE	yes	2	9.6235e-54	237.27	10406000	541350	470280	519840	630620	516030	598060	635650	499030	292010	651490	669750	610230	610460	588270	421190	609980	580430	548890	412800
AAANEQLTR	9	0	972.499	sp|Q9CRB9|MIC19_MOUSE	sp|Q9CRB9|MIC19_MOUSE	yes	2	0.00074538	110.22	892450	234190	253720	202630	8250.9	3323.4			12824	4632.1		9237.4			162730				920.45
AAANFSDR	8	0	850.393	sp|Q6ZQ08|CNOT1_MOUSE	sp|Q6ZQ08|CNOT1_MOUSE	yes	2	0.028866	56.014	95396					12585	12235	13237	19499		3929.8			6690.4			10453		16767
AAAPAPEEEMDECEQALAAEPK	22	0	2356.02	sp|Q9D8N0|EF1G_MOUSE	sp|Q9D8N0|EF1G_MOUSE	yes	2;3	2.9747e-43	170.95	22416000	1493200	1253100	1461400	1022300	1755800	1433500	987580	1274600	907120	1085000	796790	1754800	764610	1254000	380250	879300	1860400	1478700	573780
AAAPAPFLPMTVL	13	0	1297.71	sp|Q00417|TCF7_MOUSE	sp|Q00417|TCF7_MOUSE	yes	2	9.3874e-05	113.7	1081300	45437	21757	69648	20201	48984	60890	65847	35278	17932	79039	44664	54704	115140	49205	87878	61428	83145	88041	32126
AAAPATLALDPQPQEK	16	0	1619.85	sp|Q91WG2|RABE2_MOUSE	sp|Q91WG2|RABE2_MOUSE	yes	2	5.1996e-14	162.23	3936700	222220	226750	221030	201160	204780	250090	236250	174560	162130	198190	228140	246940	188980	204780	155430	199090	241850	212000	162330
AAAPEPHETEK	11	0	1178.56	sp|Q9D7J4|COX20_MOUSE	sp|Q9D7J4|COX20_MOUSE	yes	2	0.00037943	76.572	1100700	115970	37978	81844	75003	77924	81721	84095		41355	76642	37306		60100	74367	25780	67958	101850		60804
AAAPVQAVEPTPASPWTQR	19	0	1976.01	sp|Q9JJY4|DDX20_MOUSE	sp|Q9JJY4|DDX20_MOUSE	yes	2	0.00010295	87.251	286750		15873		36381			38868	22008		34685	36972	34572	36505	30883
AAAPVQSEVLVMQSEYR	17	0	1876.94	sp|Q62504|MINT_MOUSE	sp|Q62504|MINT_MOUSE	yes	2	0.006547	46.206	292990			23446	44128	39995	27439	39814	6359.5	6581.4					25066		32940	47221
AAAQAVEEMR	10	0	1074.51	sp|P52432|RPAC1_MOUSE	sp|P52432|RPAC1_MOUSE	yes	2	8.3844e-05	115.86	1094000	53261	70036	109210	27844	60780	61738		171250	52249	22424	78672	65403	30769		7346.7	53885	77341	100360	51455
AAAQCYIDLIIK	12	0	1377.73	sp|Q9JIF7|COPB_MOUSE	sp|Q9JIF7|COPB_MOUSE	yes	2	7.4321e-05	122.51	1971300	216080	40544	192040	94951	144580	134790	124870	62382	108070	98557		61978	45132	140000		114050	263510	125260	4505.7
AAAQEADGAGSAVVAAGGGSSGQVTSNGSIGR	32	0	2759.31	sp|Q8VBZ3|CLPT1_MOUSE	sp|Q8VBZ3|CLPT1_MOUSE	yes	3	0.0010697	43.09	16490			4411.6							3478.1							8600.4
AAAQFLTSTWGAQK	14	0	1478.75	sp|Q9D7Z3|NOL7_MOUSE	sp|Q9D7Z3|NOL7_MOUSE	yes	2	7.7517e-07	157.77	2642900	134520	112560	135480	171910	129600	124840	191790	151470	81763	173260	137390	105220	177840	145410	152820	138210	134880	154770	89198
AAAQLLQSQAQQSGAQQTK	19	0	1956	sp|Q8C1B7|SEP11_MOUSE	sp|Q8C1B7|SEP11_MOUSE	yes	2;3	4.3189e-202	362.78	7023100	379720	409570	369940	373250	346090	438490	437070	325270	265410	361100	406040	408580	362840	339650	299260	391810	442880	383300	282870
AAAQTLER	8	0	858.456	sp|P23492|PNPH_MOUSE	sp|P23492|PNPH_MOUSE	yes	2	0.0088657	85.813	1651900	150870	189290	157930	117630		189040			118360			1019.4	65875	172530	160870			192400	136030
AAAQYYLGNVR	11	0	1224.63	sp|Q8R3H9|TTC4_MOUSE	sp|Q8R3H9|TTC4_MOUSE	yes	2	0.0016702	65.156	283720	20371		35092		19689	29847			20128	11151	28966	24124		26268		8094.4	33285	23351	3357.2
AAASAQTSSAVETLPMMPPQSAPIQPK	27	0	2708.35	sp|O08784|TCOF_MOUSE	sp|O08784|TCOF_MOUSE	yes	2;3	1.0225e-19	142.02	5996900	548350	324140	440690	21848	724940	571650	227140	239100	303100	18945	85117	500770		190300	162040	243670	766380	628670
AAASEGVQVK	10	0	958.508	sp|Q9Z2D6|MECP2_MOUSE	sp|Q9Z2D6|MECP2_MOUSE	yes	2	0.0020366	88.921	2943200		322700	204900	238640	146950	133430	4221.3	261350	272230	167570	126910	150430	21488	200410	275650	194530	23440		198310
AAASGNENIQPPPLAYK	17	0	1739.88	sp|Q8BMG7|RBGPR_MOUSE	sp|Q8BMG7|RBGPR_MOUSE	yes	2	0.00014427	63.766	43581							23965		3094.7			14203						2318.6
AAASGPASASAPAAEILLTPAR	22	0	1992.06	sp|Q91VK4|ITM2C_MOUSE	sp|Q91VK4|ITM2C_MOUSE	yes	2	0.00023678	70.552	172890		4971.4	11655	25487	10574	990.61	15754	17006		18408	11833			15161		15586		25459
AAASLGDTLSEQQLGDSDIPVIVYR	25	0	2617.32	sp|Q4LDD4|ARAP1_MOUSE	sp|Q4LDD4|ARAP1_MOUSE	yes	2	4.8188e-06	61.867	120390	20042			5914.2	6856.3	5078.2	12048		5418.9	6651				13856		4925.9	36806	2793
AAASPLGESGPSIHPHDK	18	0	1769.87	sp|Q7TSG2|CTDP1_MOUSE	sp|Q7TSG2|CTDP1_MOUSE	yes	3	1.3406e-05	106.97	1498800	82978	81589	77451	70300	81309	93855	80882	81184	67275	73256	98945	98183	75562	73368	52754	71236	88733	86728	63178
AAASVLTTSMVTMEPGYLFLGSR	23	0	2401.2	sp|Q9EPU4|CPSF1_MOUSE	sp|Q9EPU4|CPSF1_MOUSE	yes	2	7.3867e-31	153.08	96615	10843		29137		18185												38450
AAASVMCHTEPDDADDFVR	19	0	2105.88	sp|Q3TUU5|TEX30_MOUSE	sp|Q3TUU5|TEX30_MOUSE	yes	3	0.0031748	23.779	164750	14706	11391			16913	9778.5	15223	8628.5	7061.9			14217	5478.8	9195.4		11341	23441	12332	5039.7
AAASVSAASDSQFSSVLAEPSR	22	0	2137.03	sp|Q8CEE0|CEP57_MOUSE	sp|Q8CEE0|CEP57_MOUSE	yes	2	5.6163e-16	138.33	258180	32211		22165	23852	21650	17489	20295	5748	11524	19735				24128		14151	24851	20385
AAASVTSPGSLELLQPGFSK	20	0	1959.03	sp|P39429|TRAF2_MOUSE	sp|P39429|TRAF2_MOUSE	yes	2	2.0014e-32	188.19	661180	33905	27980	60361	41885	62628	49856	56489	35099	575.82	45914		33384	30305		10089	49480	65741	51353	6131.6
AAATADPGAGNPQAGDSSGGDSGGGLPSPGEQELSR	36	0	3237.44	sp|Q6VN19|RBP10_MOUSE	sp|Q6VN19|RBP10_MOUSE	yes	3	9.5483e-06	55.547	159190			24748	14701	26160	13277	925.25					22632	8897.4	1585.5	9513.9		36752
AAATFNPELITHILDGSPENTR	22	0	2366.19	sp|Q9R0H0|ACOX1_MOUSE	sp|Q9R0H0|ACOX1_MOUSE	yes	3	0.00011385	56.943	45847	21411		5327.6														19109
AAATLAAVSGTPGLGAQPAELGTHK	25	0	2288.21	sp|E9Q1P8|I2BP2_MOUSE	sp|E9Q1P8|I2BP2_MOUSE	yes	2;3	4.1059e-32	179.85	1821900	72283	95443	100350	92977	107790	110490	95924	100240	73711	104450	105460	133850	87421	79173	53628	109090	116150	113390	70104
AAATLMTER	9	0	962.486	sp|P04919|B3AT_MOUSE	sp|P04919|B3AT_MOUSE	yes	2	0.0030924	67.464	699320	65065	135800			23187		26538	226980	42989			25923			100160	2131.8			50547
AAATPESQEPQAK	13	0	1326.64	sp|P28667|MRP_MOUSE	sp|P28667|MRP_MOUSE	yes	2	7.2161e-11	215.84	3119200		157220	274050	184560	189920	232520	177330	179200	99405	146190	156280	158380	131860	216310	105370	268480	284490	157690
AAATPTETPAPEGSGLGMDAR	21	0	1998.93	sp|Q7TSV4|PGM2_MOUSE	sp|Q7TSV4|PGM2_MOUSE	yes	2	1.2443e-39	197.17	5772000	398820	285500	355770	581640	361080	309200	306250	194820	124140	96398	224580	340720	500110	195440	334830	320160	288550	341670	212280
AAATQPDGKDTPDEPWAFPAR	21	1	2240.05	sp|Q78PY7|SND1_MOUSE	sp|Q78PY7|SND1_MOUSE	yes	3	7.4416e-07	98.895	1343300	123570	19107	117740	31512	69196	84818	87357	25323	43807	89310	36615	61278	36233	77010		84550	212340	112540	31024
AAAVAAAAAMR	11	0	972.517	sp|Q9EQ20|MMSA_MOUSE	sp|Q9EQ20|MMSA_MOUSE	no	2	1		1331000		88079	63154	101410	78903	50541	82562	76718	8531.4		103740	92105	101460	78796	54719	96545	110700	108760	34274
AAAVAAAGAGEPLSPEELLPK	21	0	1961.05	sp|Q9CPQ3|TOM22_MOUSE	sp|Q9CPQ3|TOM22_MOUSE	yes	2	8.6336e-46	187.47	7136000	571400	201170	593530	470770	579150	440620	456310	289160	264500	468240		324400	217810	612600	78984	434710	624120	471050	37447
AAAVAGILR	9	0	840.518	sp|Q3TBW2|RM10_MOUSE	sp|Q3TBW2|RM10_MOUSE	yes	2	0.021139	42.229	1131300	87584	88435	99604	100550					8099.1	112180		138570	134740	72513	62881	119720	106400
AAAVALPEEELKK	13	1	1367.77	sp|Q80UJ7|RB3GP_MOUSE	sp|Q80UJ7|RB3GP_MOUSE	yes	2	0.03314	53.517	76964			4065.6			1814.1				18072	26510				26503
AAAVAMETDDAGNR	14	0	1390.61	sp|Q9CXU1|MED31_MOUSE	sp|Q9CXU1|MED31_MOUSE	yes	2	1.0522e-06	120.65	436930	34724	28635	24249	9388.9	32668	32154	28849	25270	3420.5		31307	31663	11913	25449	15084	19686	33502	27989	20980
AAAVAVAAASR	11	0	956.54	sp|E9Q1P8|I2BP2_MOUSE	sp|E9Q1P8|I2BP2_MOUSE	yes	2	0.00059405	85.716	29321			3129.2						11935		9464.1			4792.9
AAAVGIAQVVISR	13	0	1253.75	sp|Q925N2|SFXN2_MOUSE	sp|Q925N2|SFXN2_MOUSE	yes	2	0.010463	58.889	447000	157790	8553.8	30307	94254		22482	20778			22783		11953		26331	5304.5	13418	30753	2290.9
AAAVLSGASAGSPAGAPGGPGGLSAVGSGPR	31	0	2503.28	sp|Q9DBD5|PELP1_MOUSE	sp|Q9DBD5|PELP1_MOUSE	yes	3	1.4329e-25	130.54	1581400	124850	32672	147750	91302	97895	99197	92061	55111	39398	97772	20209	64743	53184	103540	30769	103710	197520	99386	30298
AAAVNSGSSLPLFDCPTWAGKPPPGLHLDVVK	32	1	3300.7	sp|Q8R3G1|PP1R8_MOUSE	sp|Q8R3G1|PP1R8_MOUSE	no	3	1		169880					33047		125340							10392		1105.3
AAAVQADDVEVLK	13	0	1327.7	sp|Q6P4S8|INT1_MOUSE	sp|Q6P4S8|INT1_MOUSE	yes	2	0.00017973	79.889	878730	43619	20973	51692	57858	30145	43986	63233	32914	28592	60333	61317	33879	56293	70945	40314	47663	55392	40686	38895
AAAVRQDLAQLMNSSGSHK	19	1	1983	sp|O88544|CSN4_MOUSE	sp|O88544|CSN4_MOUSE	yes	3	0.029275	50.314	497520			119550		205790						50519		10698			9882.1	17180		83901
AAAVSDIQDLMR	12	0	1288.64	sp|Q9CR00|PSMD9_MOUSE	sp|Q9CR00|PSMD9_MOUSE	yes	2	8.1339e-05	144.47	3160300	162290	197990	160700	133720	161990	191200	181670	167290	114300	141850	257190	213910	171410	111800	90304	167830	236510	173420	124910
AAAVSLENVLLDVK	14	0	1440.82	sp|A2APV2|FMNL2_MOUSE	sp|A2APV2|FMNL2_MOUSE	no	2	7.3118e-05	97.175	124630			21161			9160.4	19161			10248			4924.3	18920		12019	21253	7782.8
AAAVVEEAAAGDVQR	15	0	1455.73	sp|Q8VEJ4|NLE1_MOUSE	sp|Q8VEJ4|NLE1_MOUSE	yes	2	1.12e-09	156.14	2399500	169620	120030	144630	150520	130630	160860	142480	131720	92814	135550	45661	155550	127560	120130	79269	137980	146620	145980	61826
AAAYLDPNLNHTPSSSTK	18	0	1885.92	sp|P34152|FAK1_MOUSE	sp|P34152|FAK1_MOUSE	no	2	1		73017		11294	5213.6		7537.5		8326.8			9324	7705.3		4426.3		6065.2	7225.2			5899
AAAYYVLAAYYSHLEGAR	18	0	1987.98	sp|Q571H0|NPA1P_MOUSE	sp|Q571H0|NPA1P_MOUSE	yes	2	2.3931e-05	61.042	66678	8064.1		14179	2034.8	8725.1					6360.4				10448			16866
AACDLVR	7	0	803.396	sp|Q9ERK4|XPO2_MOUSE	sp|Q9ERK4|XPO2_MOUSE	yes	2	0.046767	33.813	73003						10836			14970				13336	19998	13864
AACEQLHQQQQQQQEETTAATLLLQGEEEGEED	33	0	3768.67	sp|P42669|PURA_MOUSE	sp|P42669|PURA_MOUSE	yes	3	1.5322e-23	43.271	245830	52789		42202		70124				7613.6			10512					44181	18411
AACESFHLAK	10	0	1132.53	sp|Q9CZX0|ELP3_MOUSE	sp|Q9CZX0|ELP3_MOUSE	yes	2	0.00054604	88.921	389250	31845	17276	25146		29274			19023	16246		43669	22599	20936	29173	14103	24821	37341	34583	23212
AACGAVLLAELLER	14	0	1484.8	sp|Q91W98|S15A4_MOUSE	sp|Q91W98|S15A4_MOUSE	yes	2	0.00077444	83.775	111160	19589		12493	6471.1	8236.6	8543.7	11090		4996.3	6066.7				12169		3379.9	13577	4543.6
AACLESAQEPAGAWSNK	17	0	1788.81	sp|Q8VDJ3|VIGLN_MOUSE	sp|Q8VDJ3|VIGLN_MOUSE	yes	2	8.1408e-39	229.17	1409000	150830	47541	90021	61953	97276	107260	104640	63811	42705	56581	81790		81885	74994	24790	68261	118740	85850	50072
AACLPLPGYR	10	0	1116.58	sp|Q61233|PLSL_MOUSE	sp|Q61233|PLSL_MOUSE	yes	2	9.0666e-05	113.1	45638000	2744000	3070400	2827800	1607400	2909600	3059700	2401500	2272500	1963900	2070400	2418900	2955200	1968000	1676000	1642600	2688800	2773800	2546800	2041000
AACNICTVDSDQLAK	15	0	1664.75	sp|P97412|LYST_MOUSE	sp|P97412|LYST_MOUSE	yes	2	0.00020436	84.999	120490	12361		8204.4	591.43	5433.1	9848.6	9955.7	5258.7	4730		12023	6134.6	1439			12885	17094	9961.5	4574.5
AACQEAQVFGNQLIPPNAQVK	21	0	2282.15	sp|Q9ESW4|AGK_MOUSE	sp|Q9ESW4|AGK_MOUSE	yes	2	0.00012482	70.552	502780			7333.2		47358	73372	75154	43595	7908.2		17019		2360.5	49261		49558	63382	62630	3847
AACQQQAVTVSLQEDR	16	0	1802.86	sp|Q8K0Y7|PAXX_MOUSE	sp|Q8K0Y7|PAXX_MOUSE	yes	2	1.0587e-22	212.78	377280	27162	26109	23907	16449	19281	27579	31083	25572	9908.1		10926	33258	22006	13476	13188	22919	26465	27996
AACSAAAMEEDSEASSSR	18	0	1828.72	sp|O08759|UBE3A_MOUSE	sp|O08759|UBE3A_MOUSE	yes	2	4.5004e-54	232.35	1636100	102190	78989	104290	79297	97630	112110	74876	68453	47987	85205	110010	103100	92658	80145	44927	76981	113390	105330	58515
AACVLTTQTLMR	12	0	1363.7	sp|Q3UH60|DIP2B_MOUSE	sp|Q3UH60|DIP2B_MOUSE	yes	2	0.0023218	51.872	202520			1503	14079	16871	35632			13564	16854				11992		27229	34936	15454	14410
AADAAAEPYPEDK	13	0	1346.6	sp|Q8VCX5|MICU1_MOUSE	sp|Q8VCX5|MICU1_MOUSE	yes	2	0.00065751	79.889	528030	10362	16760	24540	31876		52842	21975	30825	45648	24874	35330	59083	27394		87842		18805	24542	15334
AADAEAEVASLNR	13	0	1315.64	sp|P21107|TPM3_MOUSE	sp|P21107|TPM3_MOUSE	yes	2	1.2971e-31	251.58	97429000	5411000	6121600	119090	5452900	5268500	5934900	5293200	5219100	3907400	5503200	5759100	6787100	5866200	4733600	4743200	5334200	5656700	5787300	4530100
AADAGPLETLGPLAPVPSAVCPLR	24	0	2371.26	sp|Q8BFW4|TRI65_MOUSE	sp|Q8BFW4|TRI65_MOUSE	yes	2	2.2208e-16	110.06	781820	51733	41706	67294	43009	51847	67493	52278	47852	29204	34116		66052	29394		6874.3	49743	63569	67730	11925
AADAHVDAHYYEQNEQPTGTCAACITGGNR	30	0	3276.39	sp|P55264|ADK_MOUSE	sp|P55264|ADK_MOUSE	yes	3;4	9.4771e-18	125.25	1967900	244410	114220	181300	92940	179120	162030	111720	31789	64100	55297	23703	213530	31175	53079		85760	154370	161900	7431.7
AADDALEDLPLEDTGNLAPF	20	0	2085.97	sp|Q9BDB7|IF44L_MOUSE	sp|Q9BDB7|IF44L_MOUSE	yes	2	0.00019487	32.61	25133				1175.1	5145.3									15578				3234.9
AADDGLFR	8	0	863.414	sp|A2AKX3|SETX_MOUSE	sp|A2AKX3|SETX_MOUSE	yes	2	0.055426	27.736	115570	6841.5		3914.6		2238			9556.1		22761	19300		23605			16366		10988
AADEALNAMPSNGSHR	16	0	1639.74	sp|P70302|STIM1_MOUSE	sp|P70302|STIM1_MOUSE	yes	2	0.023457	51.454	19971															19112				859.44
AADEEAFEDNSEEYIR	16	0	1886.78	sp|Q9ERK4|XPO2_MOUSE	sp|Q9ERK4|XPO2_MOUSE	yes	2	1.8731e-59	230.23	6094900	358950	161660	384640	376910	281490	377680	372860	264930	165580	411250	227950	284520	318080	424530	234170	344890	538460	362590	203720
AADELEAFLGGGAPGSR	17	0	1616.78	sp|Q5U3K5|RABL6_MOUSE	sp|Q5U3K5|RABL6_MOUSE	yes	2	1.6834e-10	108.91	747880	58481	35623	74625	56878	61151	59616		2399.9	35317	50123	16590	62351	48245	60504	22379	61912		41679
AADEPAYLTVGTDVSAK	17	0	1706.84	sp|F8VPQ2|ARI4A_MOUSE	sp|F8VPQ2|ARI4A_MOUSE	yes	2	0.00015908	62.398	589680						198460						108620					282600
AADEVAEGK	9	0	888.419	sp|P97807|FUMH_MOUSE	sp|P97807|FUMH_MOUSE	yes	2	0.0054139	74.486	175090									175090
AADEVLAEAK	10	0	1015.52	sp|Q8JZM7|CDC73_MOUSE	sp|Q8JZM7|CDC73_MOUSE	yes	2	0.0059782	69.915	976920	57340	60622	58608	68937	66401	67258	57191	67603	49199	58439	33193	64574				61944	60417	68946	76245
AADFPAGSVTVNIHCDGIIK	20	0	2084.04	sp|Q80VH0|BANK1_MOUSE	sp|Q80VH0|BANK1_MOUSE	yes	3	6.0134e-05	89.923	815630	128860	3758.2	130410		58515	53903	68362		38927	56393		532.07		77387			198580
AADFQLHTHVNDGTEFGGSIYQK	23	0	2534.18	sp|Q60931|VDAC3_MOUSE	sp|Q60931|VDAC3_MOUSE	yes	2;3;4	1.1771e-135	310.45	7906400	862310	130240	832540	559280	635540	455780	516440	198620	433600	470410		229950	172990	708340		371740	914590	414020
AADGDLVSPATQPCAVLDSFK	21	0	2161.04	sp|Q8BHN1|TXLNG_MOUSE	sp|Q8BHN1|TXLNG_MOUSE	yes	2	0.00015597	93.026	422830	36568	16434	50505	39044	35938	26516	29551	17879				30189	20256	22037		25216	46419	26271
AADGIPHWIGLTK	13	0	1377.74	sp|Q8VBX4|CLC4K_MOUSE	sp|Q8VBX4|CLC4K_MOUSE	yes	3	0.031691	36.514	256510			25914	5926.2		16876	8832.2	14708		36180	18264		16173			35950	60565	17120
AADGNYYNAR	10	0	1113.48	sp|Q8BH86|GLUCM_MOUSE	sp|Q8BH86|GLUCM_MOUSE	yes	2	0.0064141	67.464	199660	15452	10576		7404.8	12053	14036	9775.2	9908.3	22599	7665.8	15358	13794	9657.8	5596.4	7032.3	9849	10403	12557	5943.5
AADGTGVVGGGAVGGGLPK	19	0	1538.81	sp|O55229|CHKB_MOUSE	sp|O55229|CHKB_MOUSE	yes	2	1.1797e-07	108.24	436930	32347	20565	31010	22652	28548	28270	27359	18643	11870	24633	17828	25615	22943	25814	12282	25865	27311	24076	9301
AADGYVKPQIK	11	1	1188.65	sp|P42232|STA5B_MOUSE	sp|P42232|STA5B_MOUSE	yes	2	0.0014745	118.91	1768900	96261	91793	105330	75380	95983	104500	90079	88994	53663	80493	133040	139820	102990	70941	63676	93729	95313	113150	73732
AADHLKPFLDDSTLR	15	1	1697.87	sp|Q922U1|PRPF3_MOUSE	sp|Q922U1|PRPF3_MOUSE	yes	3	5.6454e-09	135.21	1940700	96886	74490	105030	126760	96062	92805	138230	107970	67609	115090	124360	84290	128600	122520	77357	99418	115230	104260	63703
AADHYSEQMAQR	12	0	1405.6	sp|Q61107|GBP4_MOUSE	sp|Q61107|GBP4_MOUSE	yes	2;3	1.1252e-53	255.11	4956500	254950	348540	289070	187510	312360	348920	289330	271620	215180	189520	312300	333590	232640	135560	117380	268720	308430	313630	227220
AADIAEALYSVPR	13	0	1374.71	sp|Q07802|COE1_MOUSE;sp|O08791|COE3_MOUSE;sp|O08792|COE2_MOUSE	sp|Q07802|COE1_MOUSE	no	2	9.274e-06	150.21	731190	52800	34334	37762	51458	34412	50129	60419	33224	36873	37657	25419	37138	33712	50722	25592	40220	41273	28540	19506
AADIDLYHCPNCEVLHGPSIMK	22	0	2539.17	sp|Q80TJ7|PHF8_MOUSE	sp|Q80TJ7|PHF8_MOUSE	yes	3	0.00010822	43.767	157580	17064		17781	7383.9	19959	18064	19155			9794.2		5760.3				8172.3	20417	14026
AADIDQEVK	9	0	987.487	sp|Q6ZQ38|CAND1_MOUSE	sp|Q6ZQ38|CAND1_MOUSE	yes	2	0.00054012	129.72	3051200	145690	113900	170980	175920	125940	181160	187100	166040	100990	169330	142460	143130	162970	155550	158930	191580	196040	198910	164590
AADIEQVFR	9	0	1047.53	sp|Q9QX47|SON_MOUSE	sp|Q9QX47|SON_MOUSE	yes	2	6.0208e-09	137.84	1177600	66528	55761	72444	70574	55730	75015	73711	55756	36278	67144	47647	62359	66862	65250	51822	68710	74248	67712	44011
AADIGVAMGQTGTDVCK	17	0	1692.78	sp|Q80XR2|AT2C1_MOUSE	sp|Q80XR2|AT2C1_MOUSE	yes	2	6.1168e-15	120.21	171690	50889			19364		10017		7598.6		10448	12508	9918	13591				20413	15763	1181.7
AADIIDGLR	9	0	942.513	sp|Q60520|SIN3A_MOUSE	sp|Q60520|SIN3A_MOUSE	yes	2	0.049738	34.931	1404600		97527	126730	1688.8	104540	112490	99192	81927	67160	58735	127020	114690			19007	101120	100290	138620	53872
AADISLDNLVEGK	13	0	1343.69	sp|P70399|TP53B_MOUSE	sp|P70399|TP53B_MOUSE	yes	2	9.5227e-05	108.2	1121100			82851		83845	96354	96911	81353	59110	84138			115660	94593	68351	82393	88741	86773
AADISQWAGPLCLQEVDEPPQHALR	25	0	2800.36	sp|P70296|PEBP1_MOUSE	sp|P70296|PEBP1_MOUSE	yes	3	6.7187e-42	153.23	837790	130390		178090	25080	1252.7	66991	59350		26793	34838				55255		31014	170890	57845
AADKDTCFSTEGPNLVTR	18	1	1980.92	sp|P07724|ALBU_MOUSE	sp|P07724|ALBU_MOUSE	yes	2;3	0.00022743	91.993	1353600	132720	32207	145790	52381	177260	122160	82179	94636	52445	29409	34479	22461	65355	87850	67238	11294	73193	13633	56885
AADKPADQGAEK	12	1	1199.58	sp|Q8BH15|CNO10_MOUSE	sp|Q8BH15|CNO10_MOUSE	yes	2	0.033096	81.335	416070	58381				28617	38480	42142	30663	19766	43264	57782				30053	32098		34825
AADLEDTTEEETAK	14	0	1521.67	sp|O54781|SRPK2_MOUSE	sp|O54781|SRPK2_MOUSE	yes	2	9.6954e-07	101.64	443290			22943	27721	34974	27016	21530	30171	9089.3	17776	48895	38193	40791	26003	23299	24139	11993	21347	17405
AADLLVNPLDPR	12	0	1292.71	sp|O54781|SRPK2_MOUSE	sp|O54781|SRPK2_MOUSE	yes	2	0.00076967	81.099	993150		60936	47668	61358	50391	59334	52700	50945	34409	44133	86679	66549	80170	50957	49008	54536	46958	53764	42658
AADLLYAMCDR	11	0	1297.58	sp|P17426|AP2A1_MOUSE	sp|P17426|AP2A1_MOUSE	yes	2	0.010745	48.785	314770		56388	92657	13168	65423	6747	72959						7433.6
AADLQIQMTK	10	0	1117.58	sp|O35855|BCAT2_MOUSE	sp|O35855|BCAT2_MOUSE	yes	2	0.00012234	121.8	3651300	1118600	2012.5	225560	723800	146770	237380	112750	141250		1543.1	124320	20548	62087	59392	62761	156370	197220	184180	74797
AADLVEALYGMPHNNQEIILK	21	0	2338.2	sp|Q07802|COE1_MOUSE;sp|O08791|COE3_MOUSE	sp|Q07802|COE1_MOUSE	yes	3	0.00013316	20.112	126660			3166.8	29422			7420.2	9950.6	22343	18378		8218.4				19196		8565.5
AADLVSENCETYEAHMR	17	0	1994.85	sp|Q9JLI6|SCLY_MOUSE	sp|Q9JLI6|SCLY_MOUSE	yes	2;3	6.7367e-15	128.46	2118100	162330	112460	183200	89617	142690	171880	124530	96806	91157	76278	96312	161350	73220	62105	7145.6	103350	180400	134850	48408
AADMGNPVGQSGLGMAYLYGR	21	0	2126.99	sp|Q9Z2G6|SE1L1_MOUSE	sp|Q9Z2G6|SE1L1_MOUSE	no	2	1		6600.5													5641.9		958.64
AADMLSGPR	9	0	916.444	sp|Q8CHT0|AL4A1_MOUSE	sp|Q8CHT0|AL4A1_MOUSE	yes	2	0.0049064	60.589	1233000	88648	114980	91442	40283	77330	98237	76226	74862	81320		64791	89988	17580		577.1	62446	76926	75753	101570
AADPPAENSSAPEAEQGGAE	20	0	1896.8	sp|P62960|YBOX1_MOUSE	sp|P62960|YBOX1_MOUSE	yes	2	5.6368e-102	316.72	35267000	399290	3268600	2140700	1221000	2749600	3185100	2254700	2791500	1711200	590540	3079500	331260	1539800	1031500	568640	2038100	1952700	2609300	1804200
AADQFDLYSSQQNK	14	0	1613.73	sp|Q80X32|CE024_MOUSE	sp|Q80X32|CE024_MOUSE	yes	2	7.4067e-06	110.58	1068300	67849	39630	68174	80761	42327	60946	88075	55550	45653	98418	64853	42932	61995	74116	38330	64797	73869
AADRLEEEIEEHAFDDNK	18	1	2129.95	sp|Q8BH01|TMCO3_MOUSE	sp|Q8BH01|TMCO3_MOUSE	yes	3	1.5776e-05	52.149	57656	46116			11540
AADSDLQITNAQTK	14	0	1474.73	sp|P97868|RBBP6_MOUSE	sp|P97868|RBBP6_MOUSE	yes	2	5.6886e-25	244.45	984360	63815	70237		8399.8	73240		3558.6	97544	54521	70844	108230	13452	117280	124940	86594			91701
AADSDLQITNAQTKEEYTDDNALIPK	26	1	2863.37	sp|P97868|RBBP6_MOUSE	sp|P97868|RBBP6_MOUSE	yes	3	1.2792e-07	36.136	27244										7416.2							19828
AADSICDGDLVDNQIR	16	0	1760.8	sp|P35601|RFC1_MOUSE	sp|P35601|RFC1_MOUSE	yes	2	2.5109e-05	72.327	1150500	71698	58090		61281		46005	74699	56852	28493	61529	71797	45522	61430	72684	43535	173190	86349	87725	49574
AADSQNSGEGNTSAAESSFSQEVAR	25	0	2499.07	sp|F6ZDS4|TPR_MOUSE	sp|F6ZDS4|TPR_MOUSE	yes	2;3	4.4725e-23	127.38	2954200	168990	176330	168820	167570	152090	197680	181520	134970	63969	149210	180020	205730	147070	129440	114700	142720	189970	193660	89725
AADTELGPGVEGPYEVLK	18	0	1843.92	sp|Q3U1F9|PHAG1_MOUSE	sp|Q3U1F9|PHAG1_MOUSE	yes	2	6.8197e-13	115.35	2508200	158780	87283	137790	145350	124290	145880	150190	140330	92922	141390	109190	191520	135850	167160	97208	146290	140180	133620	62976
AADTHLIDYEK	11	0	1274.61	sp|Q9WUZ9|ENTP5_MOUSE	sp|Q9WUZ9|ENTP5_MOUSE	yes	2	0.0022631	66.664	498480	49219			38602	42115		32531			44151	51024		42349	41525	31486		49792	39105	36584
AADTQVSETLK	11	0	1161.59	sp|E9PVA8|GCN1_MOUSE	sp|E9PVA8|GCN1_MOUSE	yes	2	0.00084723	57.888	477500	18186	20851	18093	25090		24263		34593		29883	26969	18788	29398	31988	86108	23380	29538	18601	41767
AADTQVSETLKR	12	1	1317.69	sp|E9PVA8|GCN1_MOUSE	sp|E9PVA8|GCN1_MOUSE	yes	2	0.054766	81.335	575550			1112	41952	47273			45477	32398	58262		52025		51540		70197	126340		48977
AADVDCLTLGQYMQPTK	17	0	1909.89	sp|Q99M04|LIAS_MOUSE	sp|Q99M04|LIAS_MOUSE	yes	2	3.9408e-07	97.084	736090	49371		26431	90161	6361.8		46583	23022	11702	105980	787.5	25853	95387	129370		52887	35673	36522
AADVENVPPVISTPHHYLISIYR	23	0	2590.35	sp|Q9JKC8|AP3M1_MOUSE	sp|Q9JKC8|AP3M1_MOUSE	yes	4	0.00063355	26.55	158270	16651		25249		16049	7404.9			6326.8	17315				22556		8579.8	24012	14123
AADVHEVR	8	0	895.451	sp|P52480|KPYM_MOUSE	sp|P52480|KPYM_MOUSE	yes	2	7.0983e-05	152.31	5657000			632630	525720	582850	19197	591280	37583	503010	606000	28588		500310	484830	16962		527210	600870
AADVSVTHRPPLSPEAEAEAETPETVDR	28	1	2973.43	sp|Q9CW46|RAVR1_MOUSE	sp|Q9CW46|RAVR1_MOUSE	no	3	1		606270	41327			42949	69133	42099	41840		33600	43570		59013	29498	77330		30912	94998
AAEAAASAYYNPGNPHNVYMPTSQPPPPPYYPPEDK	36	0	3900.77	sp|P97765|WBP2_MOUSE	sp|P97765|WBP2_MOUSE	yes	3	4.7548e-06	14.404	59562			31919														27643
AAEALLATCQEGQKPEILAR	20	1	2168.13	sp|Q4FZC9|SYNE3_MOUSE	sp|Q4FZC9|SYNE3_MOUSE	yes	2;3	5.0724e-05	78.888	386970			46993		13271		41687	24662	14851	42614	22007	22769	16949	23696	12438	25574	46109	24431	8914.3
AAEASHLFPFEK	12	0	1345.67	sp|P51612|XPC_MOUSE	sp|P51612|XPC_MOUSE	yes	2;3	0.00043605	108.4	783080	11115	31295	37005	11893	35924	84930	8171.9		22534	98667	108440	46401	61766		58115	8360.2	12955	91706	53808
AAECNIVVTQPR	12	0	1356.68	sp|O70133|DHX9_MOUSE	sp|O70133|DHX9_MOUSE	yes	2	4.7366e-05	148.76	18706000	1337200	722970	1080200	929520	917470	1238100	1127100	877220	636300	859040	1172900	965750	900160	850230	621480	1055600	1396500	1302600	715650
AAEDDELEEEADWIYR	16	0	1952.83	sp|Q62383|SPT6H_MOUSE	sp|Q62383|SPT6H_MOUSE	yes	2	5.954e-12	135.21	212960	33262		51643		54212	14222	9707.7										49910
AAEDELNIESK	11	0	1217.58	sp|Q3ULF4|SPG7_MOUSE	sp|Q3ULF4|SPG7_MOUSE	yes	2	0.00047592	70.389	401340	52270	24765		28808	34097				31512	2343.7	4252.2		35956	26002		32546	50107	50857	27829
AAEDNPYWVSPAYSK	15	0	1696.77	sp|Q3TWF6|WDR70_MOUSE	sp|Q3TWF6|WDR70_MOUSE	yes	2	0.0001626	82.437	557890	56289	3376.2			43122	54797	45651	23453			45736	52378	40958	23760	3813.3	46218	54603	48568	15170
AAEDPVSEVTVGVSVLAER	19	0	1926.99	sp|P28867|KPCD_MOUSE	sp|P28867|KPCD_MOUSE	yes	2;3	1.9252e-07	91.457	648140	98945		177040	3316.7	99801				14820	3270.4				73909			177040
AAEEAASTLASSIHPEQCIK	20	0	2112.02	sp|Q80TV8|CLAP1_MOUSE	sp|Q80TV8|CLAP1_MOUSE	yes	2;3	2.4022e-28	126.63	450100	32834	27237	30434	30255	18794	44138	27710	24848	9492.5	22275	19183	18413	16983		6380.5	27979	55757	32299	5094.2
AAEEAWTQSQQK	12	0	1375.64	sp|Q61712|DNJC1_MOUSE	sp|Q61712|DNJC1_MOUSE	yes	2	7.0883e-05	101.82	12169000	724750	982960	536590	485520	754940	883680	633020	955670	540810	316210	872020	909650	611970	347150	433670	613390	451850	609060	505610
AAEEFVNVYYTTMDK	15	0	1779.8	sp|Q9QZV9|NXT1_MOUSE	sp|Q9QZV9|NXT1_MOUSE	yes	2	2.411e-08	126.17	3229400	254900	91039	276880	257380	229690	203350	243420	139830	148420	146230		150590	130350	281940	16395	175050	268950	214980
AAEEFVNVYYTTMDKR	16	1	1935.9	sp|Q9QZV9|NXT1_MOUSE	sp|Q9QZV9|NXT1_MOUSE	yes	2;3	5.2481e-10	89.359	164380	14371		25106		7093.8	5760.4	8798.7			7552.9						10086	71455	14153
AAEEVEAK	8	0	845.413	sp|Q9CRB9|MIC19_MOUSE	sp|Q9CRB9|MIC19_MOUSE	yes	2	0.034748	56.014	113910	29635		30938						36938			649.4						15745
AAEFLAACAGGDLDEAR	17	0	1735.78	sp|Q3UMT1|PP12C_MOUSE	sp|Q3UMT1|PP12C_MOUSE	yes	2	0.0081145	29.217	442120	38250		32941	25772	39582	28208	35441	26510	19179	26393		30426	11501	28596		25463	45357	28500
AAEFLQMLEAIK	12	0	1362.72	sp|Q8K3J5|ZN131_MOUSE	sp|Q8K3J5|ZN131_MOUSE	yes	2	0.00030021	94.66	113830						25399	19483	9202.7	9147.4			11522			1148	15441	22488
AAEFYINYVTR	11	0	1345.67	sp|Q8K2A7|INT10_MOUSE	sp|Q8K2A7|INT10_MOUSE	yes	2	0.0013589	60.892	942760						547820							187300		67511		25588	97299	17243
AAEGAAAQNEYEVK	14	0	1449.67	sp|Q9ESV0|DDX24_MOUSE	sp|Q9ESV0|DDX24_MOUSE	yes	2	1.0332e-06	178.65	1146700	51137	44792	51231	72528	48676	38838	75515	56839	33474	71097	83266	49299	78525	82308	59052	64724	74098	71065	40194
AAEGAGLHALGITDLCLVLPSK	22	0	2205.18	sp|Q3U1Y4|DEN4B_MOUSE	sp|Q3U1Y4|DEN4B_MOUSE	yes	3	5.5056e-05	73.345	75287	14976		19891		9617.3	5131.9			3347.7	4072.3							18251
AAEGASDPAGLSEGSGR	17	0	1530.69	sp|Q6P5D8|SMHD1_MOUSE	sp|Q6P5D8|SMHD1_MOUSE	yes	2	5.2645e-06	121.86	399020	14771	174630	35019		1432.1	2662	15057						3256.2		1243.4				150950
AAEHDSDSVEPPGSEALLDAVLR	23	0	2377.14	sp|Q8CIL4|CA131_MOUSE	sp|Q8CIL4|CA131_MOUSE	no	2	1		17716				4860.7	5467.1					4935.9				2452.1
AAEHNPMKPEVAGEGSQGETGK	22	1	2223.02	sp|Q8R3F9|STPAP_MOUSE	sp|Q8R3F9|STPAP_MOUSE	yes	3	0.0001513	48.945	347610	32939	1216.9	13513	24852	26640	36371	23396	19072	12605		28866	32919	21611			13003	21445	29398	9766.5
AAEIDCQDIEER	12	0	1447.62	sp|P15508|SPTB1_MOUSE	sp|P15508|SPTB1_MOUSE	yes	2	0.00016759	117.99	423200	53511	88228			10128			170990			26394	22669			35304	622.41		5151.1	10210
AAEILYQLALK	11	0	1231.72	sp|P27046|MA2A1_MOUSE	sp|P27046|MA2A1_MOUSE	yes	2	0.0001421	105.36	846150	81350	26619	69133	67612	55580	47986	56641	23217	35671	57421		27529	27985	99080		46663	78820	43340	1501.2
AAEINGEVDDDDAGGEWR	18	0	1917.8	sp|Q9JMH9|MY18A_MOUSE	sp|Q9JMH9|MY18A_MOUSE	yes	2	3.8701e-05	93.649	380210			18926	307000	10959	11402									4701		27220
AAEIYGVTHTR	11	0	1216.62	sp|Q9DCD2|SYF1_MOUSE	sp|Q9DCD2|SYF1_MOUSE	yes	2	0.00025307	99.855	1460300	3225	59430	75651	91728	65930	63616	102070	67372	41315	120180	102810	69344	108620	121300	83485	91185	60295	71173	61542
AAELEMELNEHSLVIDTLK	19	0	2154.09	sp|O70591|PFD2_MOUSE	sp|O70591|PFD2_MOUSE	yes	2;3	8.9065e-06	96.27	844730	35740		111710	114420	61119				9959.4	161810			47775	181840		4224.8	116140
AAELETDIR	9	0	1016.51	sp|Q91YR7|PRP6_MOUSE	sp|Q91YR7|PRP6_MOUSE	yes	2	0.023368	39.01	99958								2333	36932		8369.3			5080.7					47243
AAELFHQLSQALEVLTDAAAR	21	0	2253.18	sp|Q91WT4|DJC17_MOUSE	sp|Q91WT4|DJC17_MOUSE	yes	3	9.2275e-05	41.499	15656			8442.9														7212.9
AAELGHSLK	9	0	924.503	sp|Q3TZM9|ALG11_MOUSE	sp|Q3TZM9|ALG11_MOUSE	yes	2	0.017717	65.156	53088	13557	884.08	4798.9		2588.7	4748.5	3787.5							6799		4901.9	6824.1	4198.2
AAELIANSLATAGDGLIELR	20	0	1997.08	sp|P67778|PHB_MOUSE	sp|P67778|PHB_MOUSE	yes	2;3	4.986e-101	304.64	5488300	611650	57446	874460	298720	248160	131960	327520	122500	411200	369500		52277	36572	576940	11057	156180	1083200	112920	6076.3
AAELLMSCFR	10	0	1196.57	sp|Q8BFV2|PCID2_MOUSE	sp|Q8BFV2|PCID2_MOUSE	yes	2	0.018191	50.834	1046400	85150	38679	84663	40847	68777	96765	75328	45427	45786	38190	85875		35387	25750		59375	101540	74068	44814
AAELQSGLEANR	12	0	1257.63	sp|Q8CEE0|CEP57_MOUSE	sp|Q8CEE0|CEP57_MOUSE	yes	2	0.00016032	101.48	1492900	57702	58766	57923	62705	59928	69090	219200	67614	50111	202300	73737	60688	80124	62670	59560	56078	71520	71621	51581
AAELSVVSTSVISEQSEQPMPGMLEPSMTK	30	0	3162.51	sp|Q9QX47|SON_MOUSE	sp|Q9QX47|SON_MOUSE	yes	3	0.00079154	42.888	46860					19452												27408
AAEMEHLLER	10	0	1197.58	sp|Q9DBY1|SYVN1_MOUSE	sp|Q9DBY1|SYVN1_MOUSE	yes	2	0.00034353	97.277	562760	69276	10948	40872	39196	20433	46422	44174	23561	23857	32555	28409	20406	13671	60452	5724.9	1134.6	52283	17919	11465
AAEMLLFGK	9	0	978.521	sp|Q9WUR2|ECI2_MOUSE;sp|Q78JN3|ECI3_MOUSE	sp|Q9WUR2|ECI2_MOUSE	yes	2	0.011701	56.014	508710	45028	47372		18338	36588	41172	26292	32668	34489	20969	38735	39196	14776	14133		1289	31668	27665	38331
AAENGAQSAPLPLEGVDISPK	21	0	2063.05	sp|P30416|FKBP4_MOUSE	sp|P30416|FKBP4_MOUSE	yes	2	8.438e-16	146.37	2427200	169640	127270		134960	152140	145310	142430	105910	55870	122200	133030	143780	161880	113170	65356	224040	196480	169510	64184
AAEQAASDLR	10	0	1030.5	sp|Q6URW6|MYH14_MOUSE	sp|Q6URW6|MYH14_MOUSE	yes	2	0.00037306	102.55	244270	69782	30884	21763				32617				57124		487.09	2783.3		2766.6		26062
AAEQLEAQAQHIQLQR	16	0	1832.95	sp|Q80ZJ8|EFC4A_MOUSE	sp|Q80ZJ8|EFC4A_MOUSE	yes	2	1.8879e-10	82.437	29184	22833			6350.8
AAEQMSTLPIDAPSPLENLEQK	22	0	2381.18	sp|P27546|MAP4_MOUSE	sp|P27546|MAP4_MOUSE	yes	2;3	2.5616e-43	171.03	3620800	289260	140200	331080	228540	348280	252470	167460	128730	148410	186580	21693	169320	109730	225130	43633	152110	430350	237480	10344
AAESALQVVEK	11	0	1143.61	sp|Q8CB77|ELOA1_MOUSE	sp|Q8CB77|ELOA1_MOUSE	yes	2	0.0001464	87.895	731790		35723		73860		1587.4	84395	44496	26603	86794	83579	28198	58627		33016	62367	83593		28950
AAESLADPTEYENLFPGLK	19	0	2064.01	sp|O55029|COPB2_MOUSE	sp|O55029|COPB2_MOUSE	yes	2	1.8491e-85	253.15	2840900	251270		263810	235630	928.64	205530	206010	109090	148540	199790		147130	61366	265220	12734	197360	321780	206270	8459
AAESSAMAATEK	12	0	1165.53	sp|Q9Z1P6|NDUA7_MOUSE	sp|Q9Z1P6|NDUA7_MOUSE	yes	2	2.7922e-05	167.06	3907200	452500	248980	303820	141200	289190	338450	220000	227790	138520	96277	179980	203900	109260	56709	33754	222930	247590	252920	143470
AAESSVAPSREELLGTK	17	1	1743.9	sp|Q8BJZ4|RT35_MOUSE	sp|Q8BJZ4|RT35_MOUSE	yes	2;3	0.0069056	53.051	350090	25341	7980.4	30579	2969.4	18861	23388	15453	9747.2	7923.6	34333	16777	18947	17092	9849.3		30666	44192	26608	9379.6
AAETDAATAGVNR	13	0	1245.59	sp|Q6A0D4|RFTN1_MOUSE	sp|Q6A0D4|RFTN1_MOUSE	yes	2	6.281e-06	199.4	6443400	345370	294320	401590	275530	296930	357040	418190	346670	261240	294920	437500	383360	377290	304500	241160	352980	435720	401180	217940
AAETHFGFETVSEGEK	16	0	1737.78	sp|Q9CXI0|COQ5_MOUSE	sp|Q9CXI0|COQ5_MOUSE	yes	2;3	4.8273e-11	128.41	696300	48464	29117	47023	38276	30428	40327	34999	27368	21569	38749	39022	54563	32780	38878	28687	36628	43498	40802	25120
AAETLNFGPEWLR	13	0	1502.75	sp|Q99MR1|GGYF1_MOUSE	sp|Q99MR1|GGYF1_MOUSE	no	2	1		926190		2888.9	5829	67887	1998.4	81434	74158	72326	44146	74886	72196	103220	80978	76722	49982	62794	3720		51026
AAETVELHK	9	0	996.524	sp|Q9D1J3|SARNP_MOUSE	sp|Q9D1J3|SARNP_MOUSE	yes	2	3.2738e-05	159.46	17338000	1070700	1119400	1188200	1274100	1171900	1393800	1369800	1011300	717710	5206.6	10930	660.49	1298300	1106600	912300	10974	1333700	1356300	986080
AAEVANAAEFIR	12	0	1260.65	sp|Q9JI39|ABCBA_MOUSE	sp|Q9JI39|ABCBA_MOUSE	yes	2	0.069868	32.549	100060														100060
AAEVPNEELVSLLLK	15	0	1623.91	sp|Q8BX70|VP13C_MOUSE	sp|Q8BX70|VP13C_MOUSE	yes	2	0.00038285	43.613	138700				20809	7375.2		21124	8618.6		21539		5745.2	8975.7	19391	3061.1	11335		10731
AAEVWMDEFK	10	0	1224.55	sp|Q8BGT9|GLT12_MOUSE	sp|Q8BGT9|GLT12_MOUSE	yes	2	0.0022975	78.816	299680	192190	8326.3		46901	6702.9		11369		1692.5	9025		1995.7	2847.5			5643.8		12991
AAEVWMDEYKEHFYNR	16	1	2086.92	sp|O08832|GALT4_MOUSE	sp|O08832|GALT4_MOUSE	yes	3;4	0.00025584	49.097	157490	152680			4810.3
AAFADLDLR	9	0	990.513	sp|O88796|RPP30_MOUSE	sp|O88796|RPP30_MOUSE	yes	2	0.00032492	102.46	469740		25227		35883	52281	34455	39590	24097	21068	33383		28282		43003		38762	54508	39196
AAFALGGLGSGFASTK	16	0	1453.76	sp|B2RQC6|PYR1_MOUSE	sp|B2RQC6|PYR1_MOUSE	yes	2	3.0194e-13	126.48	3213600	161710	127290	184700	189030	137500	206680	193480	145700	114360	216480	108420	159100	188140	214730	99921	215220	240960	190000	120170
AAFCLEELMMTNPHNHLYCQQYAEVK	26	0	3196.42	sp|Q9CRD2|EMC2_MOUSE	sp|Q9CRD2|EMC2_MOUSE	yes	3;4	6.3209e-05	20.575	116910	16065		32170		12737												55939
AAFDDAIAELDTLSEESYK	19	0	2086.96	sp|P62259|1433E_MOUSE	sp|P62259|1433E_MOUSE	yes	2	4.2052e-156	301.95	1128700	137190		264250	27770	17186	14728	18539	11483	92717	32081		13676		124340	7121.1		344790	18531	4271.5
AAFECMYTLLDSCLDR	16	0	1963.85	sp|Q6ZQ38|CAND1_MOUSE	sp|Q6ZQ38|CAND1_MOUSE	yes	2	0.0012543	71.219	109580	13237		20249	4614.3			7751.3		13321	4486.9				12625		3053.4	24642	5603.8
AAFFVTLDESEQGYREEDPEASIDSYAK	28	1	3166.43	sp|P97742|CPT1A_MOUSE	sp|P97742|CPT1A_MOUSE	yes	3	3.2535e-10	50.621	197590	28449		61577		37251												70315
AAFGCSGTWLATVEQR	16	0	1752.83	sp|Q3U821|WDR75_MOUSE	sp|Q3U821|WDR75_MOUSE	yes	2	1.2043e-05	100.07	149990			44433											32595			72959
AAFGILSYEHR	11	0	1262.64	sp|A2AGH6|MED12_MOUSE	sp|A2AGH6|MED12_MOUSE	yes	2	0.00015085	105.36	299800	1731.9		19222	43168	18817		28411	18619	8664.9	26304		13588	36380	23884		24088	16018	20902
AAFGILSYEHRPLK	14	1	1600.87	sp|A2AGH6|MED12_MOUSE	sp|A2AGH6|MED12_MOUSE	yes	3	0.0014085	42.061	145560	14350	1801.6			9969.5			70470		22007							26961
AAFGISDSYVDGSSFDPQR	19	0	2017.9	sp|Q8BTI8|SRRM2_MOUSE	sp|Q8BTI8|SRRM2_MOUSE	yes	2	5.0057e-29	144.16	4324100	285200	124260	362770	301680	254660	287440	363470	187450	190310	293350		192920	157650	341350	52286	248910	394090	255610	30738
AAFGLSEAGFNTACLTK	17	0	1756.85	sp|Q8K2B3|SDHA_MOUSE	sp|Q8K2B3|SDHA_MOUSE	yes	2	7.9268e-61	281.76	13504000	1499700	643450	1096400	721990	953180	1024000	711120	593970	603330	682790	57609	748450	479150	711850	158520	584780	1179600	873660	180660
AAFGSFAVNGPTTLVDK	17	0	1693.87	sp|Q9JIH2|NUP50_MOUSE	sp|Q9JIH2|NUP50_MOUSE	yes	2	2.3314e-07	98.865	539590	40321	23886	33543	29911	36219	36114	38747	28492	20141	32920	10069	24437	36647	27443	8109.9	51101	48458	1344.1	11682
AAFIDNMNQYTR	12	0	1442.66	sp|Q71RI9|KAT3_MOUSE	sp|Q71RI9|KAT3_MOUSE	yes	2	0.0061415	61.577	90178			90178
AAFLQSLVEDR	11	0	1247.65	sp|Q3U2P1|SC24A_MOUSE	sp|Q3U2P1|SC24A_MOUSE	yes	2	0.027158	26.579	296030					22887	16675		27719	32522	38550		34542		41158		23841	19261	29092	9782.6
AAFLSEQLQPLSR	13	0	1458.78	sp|Q62470|ITA3_MOUSE	sp|Q62470|ITA3_MOUSE	yes	2	0.0018185	58.476	37281		4252.8	13617	19411
AAFPLLYVR	9	0	1048.61	sp|Q91YR5|EFNMT_MOUSE	sp|Q91YR5|EFNMT_MOUSE	yes	2	0.020005	46.835	552170	24905	24806	29825	34522	33975	38877	34517	17191		37094	34186	33119	35731	39660	10166	36088	41901	37706	7904.1
AAFQLGSPWR	10	0	1131.58	sp|P47738|ALDH2_MOUSE	sp|P47738|ALDH2_MOUSE	yes	2	1.2876e-07	180.34	6724200	836980	199960	518070	521190	211780	521640	527300	186020	318580	351420	164000	339400	140120	552360	145580	233550	579350	263490	113370
AAFQPEASPSHLTLNSGLVESEDL	24	0	2511.21	sp|Q9ET54|PALLD_MOUSE	sp|Q9ET54|PALLD_MOUSE	yes	2	2.7784e-05	47.491	24128			10107		5031.3												8990.2
AAFQSLLDAR	10	0	1090.58	sp|Q63829|COMD3_MOUSE	sp|Q63829|COMD3_MOUSE	yes	2	0.00014446	97.277	1954300	95679	73911	91726	119120	103690	129750	111820	73953	62293	107320	112620	127310	116840	123490	94687	91667	141250	100870	76359
AAFQSQYK	8	0	941.461	sp|Q810A7|DDX42_MOUSE	sp|Q810A7|DDX42_MOUSE	yes	2	0.068075	42.835	112440	79521		29965							572.94						2383.6
AAFQYGIK	8	0	896.476	sp|Q9Z1M8|RED_MOUSE	sp|Q9Z1M8|RED_MOUSE	yes	2	0.041335	51.456	550080	58741	46719	56152		52240	53810		32470	50451			48599		17762		26217	56443	22938	27540
AAFTAFEEVQLPR	13	0	1477.76	sp|Q9D8X2|CC124_MOUSE	sp|Q9D8X2|CC124_MOUSE	yes	2	6.2387e-07	163.43	1779600	162040	46664	164770	156800	160200	119120	163170	66601	97420	142550		61644	53904	183250			168980	32505
AAFVLPEFTR	10	0	1149.62	sp|Q64674|SPEE_MOUSE	sp|Q64674|SPEE_MOUSE	yes	2	0.0003944	88.921	3090800	176060	178690	176620	147260	176000	184300	183850	139610	91971	171960	151850	199270	182290	163170	117850	192510	169830	171490	116220
AAFYEDQINYYDTYIK	16	0	2015.92	sp|Q3UQ44|IQGA2_MOUSE	sp|Q3UQ44|IQGA2_MOUSE	yes	2	1.4948e-13	126.17	607250	54239		104880	41661	71490	27145	40123	11758	19424	44898				48058		17878	94727	30977
AAFYHQPWAQEAVGR	15	0	1729.83	sp|Q99JR8|SMRD2_MOUSE	sp|Q99JR8|SMRD2_MOUSE	yes	2;3	2.2341e-09	163.59	3274700	252510	129330	217990	174630	164770	201580	250090	180380	114120	177410	137970	174370	162570	153360	92488	159860	230930	202910	97413
AAGAAAALAFLNQESR	16	0	1559.81	sp|Q9CPP0|NPM3_MOUSE	sp|Q9CPP0|NPM3_MOUSE	yes	2	5.2408e-167	310.69	2826600	240670	52462	370960		392380	141580	169170	68816	153400	146440		61709	42749	218460	7021.3	143940	469690	142470	4721.6
AAGAAAIITEPEHTK	15	0	1478.77	sp|Q8BK67|RCC2_MOUSE	sp|Q8BK67|RCC2_MOUSE	yes	2;3	2.0846e-19	208.03	41149000	2296900	1932400	2342600	2253500	2204900	2430500	2488100	1893800	1620100	2221100	2403600	2489000	2356800	2099000	1623600	2175800	2379800	2240300	1697600
AAGADGTDLFNEVHR	15	0	1571.73	sp|Q3TDX8|NB5R4_MOUSE	sp|Q3TDX8|NB5R4_MOUSE	yes	3	0.00030945	58.476	376810	23996	24423	24426	17944	20058	27813	18661		14088	26203	15462	22821	9959.4	17118	12960	29410	28177	25169	18119
AAGAEEYAQQEVVK	14	0	1491.72	sp|P16330|CN37_MOUSE	sp|P16330|CN37_MOUSE	yes	2	6.5215e-68	252.69	9307200	551500	410070	536620	536480	458820	583040	728830	423270	334410	466970	535250	531680	484660	544500	423360	431060	515500	491540	319630
AAGAEEYAQQEVVKR	15	1	1647.82	sp|P16330|CN37_MOUSE	sp|P16330|CN37_MOUSE	yes	2;3	1.7541e-07	117.21	211210	8971	1413.5	34161	5930.7		2918.2	8577.9			33067						28238	63116	23119	1700.6
AAGAGASAPSTQATCNGPPK	20	0	1812.84	sp|Q921G6|LRCH4_MOUSE	sp|Q921G6|LRCH4_MOUSE	yes	2	2.6762e-11	137.4	180850	19690	15515	11275		12055	14886		9239.5		7729.1	17236	10482			4122.8	19090	22178	10212	7142.8
AAGAGNEAAALFLATSGAHANHR	23	0	2177.07	sp|Q810B6|ANFY1_MOUSE	sp|Q810B6|ANFY1_MOUSE	yes	3;4	4.0352e-07	146.75	2352900	158880	100020	145960	132810	119710	145020	164280	84866	89862	144340	87155	125160	109320	152990	54315	138010	200940	138280	60961
AAGAGTAGPASGPGVVR	17	0	1394.73	sp|O35144|TERF2_MOUSE	sp|O35144|TERF2_MOUSE	yes	2	6.1735e-05	86.838	365940	30164	19920	17457	23512	14780	21989	23764	16900	9059.4	11352	21372	24462	13338	38292	20542	12215	20776	14089	11959
AAGAQIQGMK	10	0	973.501	sp|Q61941|NNTM_MOUSE	sp|Q61941|NNTM_MOUSE	yes	2	0.00036993	87.251	896210	86108	24624	71740	67388	50124	65898	53556	43309	66800	47691	42795	53114	30012	39087	22721		58758	46986	25498
AAGCEGIAPPTLGER	15	0	1497.72	sp|Q8BK58|HBAP1_MOUSE	sp|Q8BK58|HBAP1_MOUSE	yes	2	0.00042739	62.454	325250	2333	23747	46849			49981	17058				65401		63235	25285	3653	2922.8		910.17	23874
AAGCSIPVASVATGFPAGQTHLK	23	0	2239.14	sp|Q91YP3|DEOC_MOUSE	sp|Q91YP3|DEOC_MOUSE	yes	3	0.00028301	74.643	1010900		87708	80209		111640	117180	86033	1617.7	29995	40096		46460	62879			81901	134310	130840
AAGDEMGTVR	10	0	1005.45	sp|Q9JI11|STK4_MOUSE	sp|Q9JI11|STK4_MOUSE	yes	2	9.0245e-05	142.04	4092600	242730	118690	411520	72530	317760	305860	228380	271330	209210	78535	236910	321160	134090	46650	42763	221400	266940	314100	252020
AAGDVSQEPK	10	0	1000.48	sp|Q9JL35|HMGN5_MOUSE	sp|Q9JL35|HMGN5_MOUSE	yes	2	0.025341	58.916	1742200	111540	3257	7992.3	94120	163860	189470	261170	134580	79091		227300	164750	101540	2658.7			51721	149160
AAGEECPMFTPPGGETVEQVK	21	0	2233	sp|Q8BZA9|TIGAR_MOUSE	sp|Q8BZA9|TIGAR_MOUSE	yes	2	0.00022248	54.912	408720	43925	21762	35944		44194	42564	25846	39628		7268.6	33473	47791	4269.2			21078	40979
AAGEPIKEGDNDYFTCITK	19	1	2127.98	sp|P54103|DNJC2_MOUSE	sp|P54103|DNJC2_MOUSE	yes	3	3.9893e-05	104.86	966660	67114	54830	60238	39037	61655	65343	43065	51864	42736	46543	56729	66136	36113	31923	12879	45613	74896	69677	40269
AAGETQLYAK	10	0	1050.53	sp|Q3V3E1|UBS3A_MOUSE	sp|Q3V3E1|UBS3A_MOUSE	yes	2	0.000147	110.22	938140	96695	131140	63291	95247	34323	113900	57995	37359	34172	20620		29881	24867		36222	35409	48027	41744	37250
AAGFKDPLLASGTDGVGTK	19	1	1803.94	sp|Q64737|PUR2_MOUSE	sp|Q64737|PUR2_MOUSE	yes	3	0.00014524	97.949	2039500	119010	78552	149510	87152	109550	108870	102000	87554	52152	123370	114070	69835	99689	109020	42171	154860	194770	138120	99203
AAGGAGAQVGGSISSGSSASSVTVTR	26	0	2221.09	sp|P48678|LMNA_MOUSE	sp|P48678|LMNA_MOUSE	yes	2;3	3.3751e-43	159.03	2138300	228120	100880	235810	109830	111400	46265	101020	118810	50879	209400		58996	69349	19022	17536	225700	311840	107880	15537
AAGGAVSTPAPGK	13	0	1082.57	sp|E9Q5C9|NOLC1_MOUSE	sp|E9Q5C9|NOLC1_MOUSE	yes	2	0.00040012	90.142	5495600	423660	417370	178970	389760	702290	14879	460400	120460	41753	521250	54483	8326	512760	382140	334060	26082	519700	23154	364080
AAGGGGGSGEDEAQSR	16	0	1404.59	sp|Q9CRA5|GOLP3_MOUSE	sp|Q9CRA5|GOLP3_MOUSE	yes	2	0.00013092	83.214	351450	20302	25810	27893	23319	16321		22763	19551		23054	27602	27358	23600	12460	13876	29425		25729	12385
AAGHQLSPELFQQQAQEAAATQLGLK	26	0	2734.4	sp|P51175|PPOX_MOUSE	sp|P51175|PPOX_MOUSE	yes	3	1.8591e-18	113.93	259240	48868		41832	19685	31601		16766			12418				22685		9637.5	41854	13889
AAGIEIQK	8	0	828.471	sp|Q6A068|CDC5L_MOUSE	sp|Q6A068|CDC5L_MOUSE	yes	2	0.020157	70.67	243890		23035	25171		17366			16557	53583			13919			24431	1263	21810		46750
AAGIIHLGATSCYVGDNTDLIILR	24	0	2542.32	sp|P54822|PUR8_MOUSE	sp|P54822|PUR8_MOUSE	yes	3	2.145e-07	116.36	560580	60393		179850		142440												177890
AAGLATMISTMRPDIDNMDEYVR	23	1	2569.2	sp|Q99NB9|SF3B1_MOUSE	sp|Q99NB9|SF3B1_MOUSE	yes	3	8.213e-16	129.01	549020	73087		88091		50994	22746	24318	1160.8	21767	35917						24661	177870	28402
AAGLDPGEGEEGK	13	0	1228.56	sp|Q5ND34|WDR81_MOUSE	sp|Q5ND34|WDR81_MOUSE	yes	2	0.016781	60	83268					7458.3	3774.4	3049.6		7022	9204.8			22634	10342		943.21	17174		1665.9
AAGLLSTFR	9	0	934.524	sp|O35206|COFA1_MOUSE	sp|O35206|COFA1_MOUSE	yes	2	0.00066762	98.009	104750	17781	4670.5	29417	46165				1838.5		3051.3								1830.7
AAGLPELSCSK	11	0	1131.56	sp|O35904|PK3CD_MOUSE	sp|O35904|PK3CD_MOUSE	yes	2	0.026862	34.953	503360	27125						23106	7537.2	31422	28495	7505	109220			59678	45482	74061	19674	70059
AAGMGSYVQPQR	12	0	1263.6	sp|Q9DB42|ZN593_MOUSE	sp|Q9DB42|ZN593_MOUSE	yes	2	2.5131e-05	154.81	2399600		146870	136350	82951	167500	185040	198190	132250	108290	5687.7	206790	160830	138650	136370	4833.9	148640	163190	148540	128620
AAGMLSQLDLFSR	13	0	1407.72	sp|Q61249|IGBP1_MOUSE	sp|Q61249|IGBP1_MOUSE	yes	2	1.6075e-05	145.95	2504000	160770	131840	181290	135510	167730	156520	158840	101610	92247	152530	30397	187910	141790	148670	57790	132510	174250	156480	35323
AAGPELQTECDQIVK	15	0	1657.8	sp|Q2EMV9|PAR14_MOUSE	sp|Q2EMV9|PAR14_MOUSE	yes	2	1.763e-09	130.65	1223000	66351	63723	71280	51620	69069	76719	58821	63422	48573	48922	78248	99855	48060	57933	30291	64974	90285	76367	58494
AAGPGLGSVAMGPR	14	0	1239.64	sp|A2BH40|ARI1A_MOUSE	sp|A2BH40|ARI1A_MOUSE	yes	2	8.0387e-06	110.88	1669400	114390	92634	104910	39418	107550	134080	94095	106140	73911	38252	115170	124410	45932	6819.3	16795	100600	129710	128490	96060
AAGQQDLMINNPLSQDEGSLWNK	23	0	2528.2	sp|Q80XQ2|TBCD5_MOUSE	sp|Q80XQ2|TBCD5_MOUSE	yes	2	0.045684	30.172	25250			6719.7		8183.7												10347
AAGSAQGSNQAPNSPSEGNSLLDQK	25	0	2427.13	sp|Q6AW69|CGNL1_MOUSE	sp|Q6AW69|CGNL1_MOUSE	yes	2	0.010697	24.599	28432	28432
AAGSASSLGGGAWPGSEAGDFLAR	24	0	2191.03	sp|Q00558|HAP40_MOUSE	sp|Q00558|HAP40_MOUSE	yes	3	0.089772	2.3144	757150									757150
AAGSGELGVTVK	12	0	1087.59	sp|Q80X90|FLNB_MOUSE	sp|Q80X90|FLNB_MOUSE	yes	2	0.0048728	71.066	1729900	86226	81267	56799	52373	204610	170590	67630	75250	133150	85074	58296	90756	58272	73272	89897	89413	90723	73404	92922
AAGSIASAQKPPAGK	15	1	1352.74	sp|P27546|MAP4_MOUSE	sp|P27546|MAP4_MOUSE	yes	2;3	3.1675e-08	151.66	2603600	127590	181080	137940	141080	128040	141270	118070	139980	125740	140210	155660	121770	126120	132930	106820	134510	169500	151880	123450
AAGSLLTDECR	11	0	1191.56	sp|Q922B1|MACD1_MOUSE	sp|Q922B1|MACD1_MOUSE	yes	2	5.9508e-05	142.56	2950500	254110	186090	148970	190390	201870	229780	160420	168460	92877		208390	175140		25479	159880	190780	201030	219440	137380
AAGSLPGTYILR	12	0	1217.68	sp|Q62137|JAK3_MOUSE	sp|Q62137|JAK3_MOUSE	yes	2	0.060358	33.723	294250	17678	17031		22272	20628	16263	24362	19022		12541	20739	10993	20941	10848	8487.9	26983	5649.6	26139	13670
AAGSPHLALEFCSYPSSMSGHIDYR	25	0	2752.24	sp|Q9D2E2|TOE1_MOUSE	sp|Q9D2E2|TOE1_MOUSE	yes	3;4	1.5499e-06	73.532	175740	11434		50006		29707				9337.5					1779.4			73478
AAGSQESLEAGNAK	14	0	1331.63	sp|Q6A026|PDS5A_MOUSE	sp|Q6A026|PDS5A_MOUSE	yes	2	1.8918e-68	286.85	2538100	150990	90331	136570	166760	105810	167140	179400		77244	165320	145860	116030	163150	151090	142300	156520	164860	137230	121500
AAGTCGVLLR	10	0	1016.54	sp|Q9D773|RM02_MOUSE	sp|Q9D773|RM02_MOUSE	yes	2	0.0056436	67.464	329110		31000	31218	2830.3	28011	27648		50102	20341	23559		6117.6	22234	34003	21440	27745	2860.5
AAGTDGNALQDQQLCK	16	0	1688.78	sp|Q8BZ05|ARAP2_MOUSE	sp|Q8BZ05|ARAP2_MOUSE	yes	2	9.684e-14	158.59	65651	3587		7197.2		7377.7	7024.9		1769	2493			7403.7		4232.2			9983.6	12343	2239.4
AAGTDGSDFQHR	12	0	1260.55	sp|Q5XKN4|JAGN1_MOUSE	sp|Q5XKN4|JAGN1_MOUSE	yes	2	1.3745e-06	191.25	1993200	146160	54671	112400	141540	85808	130400	117020	87936	53412	125030	148380	83418	99165	120700	88810	114300	115940	111440	56660
AAGTLLNGPPQFSTTPEIK	19	0	1941.02	sp|Q8K0V4|CNOT3_MOUSE	sp|Q8K0V4|CNOT3_MOUSE	yes	2	4.7252e-08	107.6	1134300	82325	55508	73418	68178	75459	70574	63887	63702	38264	50052	43346	53103	61495	42018	21415	78023	98056	67816	27628
AAGTLYTYPENWR	13	0	1540.73	sp|Q9D8N0|EF1G_MOUSE	sp|Q9D8N0|EF1G_MOUSE	yes	2	5.8051e-11	191.24	19159000	1259100	810500	1112700	1070100	1252500	1282800	1375000	934920	667550	1090900	327020	1108300	954740	1155900	502830	1159000	1530500	1169100	395170
AAGTSNYWEDLRK	13	1	1509.72	sp|O88630|GOSR1_MOUSE	sp|O88630|GOSR1_MOUSE	yes	2	0.033764	94.66	536500	5166.1			103100	63982	68032	78999	14027			49005	80687			2842.7			45976	24686
AAGVEAAAEVAATEPK	16	0	1483.75	sp|Q9D0E1|HNRPM_MOUSE	sp|Q9D0E1|HNRPM_MOUSE	yes	2	4.0707e-38	244.71	69894000	4558200	3252000	4527400	4364600	4616900	4422400	4800900	3750900	3045900	4107900	635170	3993100	3508100	4454400	1762500	3691900	4768800	4280200	1353100
AAGVPCALVTSCSATFTGDR	20	0	2039.94	sp|Q8R2R3|AAGAB_MOUSE	sp|Q8R2R3|AAGAB_MOUSE	yes	2	3.1632e-07	101.43	128640	18317		26900	5596.1	21074		8156			6201						9637.7	32756
AAGVSVEPFWPGLFAK	16	0	1674.88	sp|P47955|RLA1_MOUSE	sp|P47955|RLA1_MOUSE	yes	2	1.6282e-29	220.25	11918000	1003700	333910	646910	716760	851000	1104700	791190	561580	644390	692750	18891	604020	361780	868420	101810	809520	928490	804410	73802
AAGVVLEMIR	10	0	1057.6	sp|Q9WTM5|RUVB2_MOUSE	sp|Q9WTM5|RUVB2_MOUSE	yes	2	1.0815e-05	146.27	5081100	293550	335400	196750	290200	252960	254420	327150	276570	199920	274060	214650	357390	250440	286000	239390	266820	237860	286920	240620
AAGWSELSER	10	0	1104.52	sp|Q9CZL5|PHS2_MOUSE	sp|Q9CZL5|PHS2_MOUSE	yes	2	0.00013467	100.84	2450400	172090	117910	130310	133630	120650	171220	150880	124360	75425	112940	138700	160680	101610	117650	82389	133040	150550	165240	91119
AAHAQNPLEPSTPQLSLMDIK	21	0	2260.15	sp|Q60769|TNAP3_MOUSE	sp|Q60769|TNAP3_MOUSE	yes	3	0.0011001	44.16	65328		15599	516.07		5191.1	29941	1485.7											12596
AAHDLLDIEGEPALDCRPIQETTDSISSR	29	1	3208.53	sp|Q9QXZ0|MACF1_MOUSE	sp|Q9QXZ0|MACF1_MOUSE	yes	4	1.3116e-05	33.373	69374			15233		6399.9							2920					39104	5717.4
AAHFFSTLQEWPQTHQASISYTGPR	25	0	2859.37	sp|Q9ESW4|AGK_MOUSE	sp|Q9ESW4|AGK_MOUSE	yes	3;4	2.1382e-12	140.78	641490	94500		121860	42027	68206	43901	50867			35232				15391			135610	33897
AAHFLHGCNSK	11	0	1240.58	sp|Q8BGZ4|CDC23_MOUSE	sp|Q8BGZ4|CDC23_MOUSE	yes	2	5.7512e-05	100.84	139650	16021	4326	15384		13001	14922	13445						10848	11169			18698	14186	7647.7
AAHGGSAASSALK	13	0	1126.57	sp|Q6P5G6|UBXN7_MOUSE	sp|Q6P5G6|UBXN7_MOUSE	yes	2	1.2487e-05	147.19	2811200	174850		177400		137080	183900	3199.8	128720	134090	38302	182840	298120	158670	266860	145480	158710	211480	273660	137830
AAHIFFTDTCPEPLFSELGR	20	0	2307.1	sp|Q64324|STXB2_MOUSE	sp|Q64324|STXB2_MOUSE	yes	3	1.6563e-05	110.91	862680	101220		146910	41425	114270	37406	50489		41706	42155				66894		21947	170310	27941
AAHLCAEAALR	11	0	1181.6	sp|P50580|PA2G4_MOUSE	sp|P50580|PA2G4_MOUSE	yes	2	6.8096e-06	158.37	3162500	163750	145980	139970	140230	167500	146660	175460	144070	221480	194020	186270	199650	156980	131610	70486	228940	197360	199460	152600
AAHLSYGR	8	0	873.446	sp|Q9D2N9|VP33A_MOUSE	sp|Q9D2N9|VP33A_MOUSE	yes	2	0.001761	92.677	608840	42364	634.74	41417		34158	50439	47850		24849	44004	38134	42712	33933	36844	17997	35482	51205	41801	25019
AAHPDCEDVAK	11	0	1211.52	sp|Q8BNU0|ARMC6_MOUSE	sp|Q8BNU0|ARMC6_MOUSE	yes	2	0.017442	37.591	176560	10411	4697.3	5934.2	6027.5	13844	23698	3679				22660	16421	4774	6965.2		14955	10990	18906	12597
AAHQSSLLR	9	0	981.536	sp|E9Q309|CE350_MOUSE	sp|E9Q309|CE350_MOUSE	yes	2	0.019046	36.57	526330		19555	23039	69348		26975	57539	27430		54976	36419		50877	59979	25377	34504		40314
AAHSALESFLR	11	0	1200.63	sp|P97313|PRKDC_MOUSE	sp|P97313|PRKDC_MOUSE	yes	3	0.033711	40.502	21204			3281.7			3562.9	3080.2				3461		3639.8				4178.8
AAHSEGHITAGLDMK	15	0	1536.74	sp|P80314|TCPB_MOUSE	sp|P80314|TCPB_MOUSE	yes	2;3	2.3661e-26	236.7	14225000	697210	751810	735380	820510	717070	813060	808770	704630	491190	948080	836390	870380	938440	912290	229440	688730	816520	801450	644040
AAHTEDINACTLTTSPR	17	0	1856.87	sp|Q99N57|RAF1_MOUSE	sp|Q99N57|RAF1_MOUSE	yes	3	0.0031919	59.67	20608		1285.3							12867						6456.1
AAHTYVSEELR	11	0	1274.63	sp|A2AIG8|1A1L1_MOUSE	sp|A2AIG8|1A1L1_MOUSE	yes	3	0.0050278	65.404	37319			4127.8			5165.3						5387.7	5820.2			5689.5	4818	6310.4
AAHVLMPHESTVEHTHVDINEMESPLATR	29	0	3250.55	sp|Q3V1L4|5NTC_MOUSE	sp|Q3V1L4|5NTC_MOUSE	yes	4	1.0424e-19	85.764	364350	42683	71911	49024		41250	33943	22564	12701	17068							10587	47181	15443
AAHYFGMK	8	0	923.432	sp|Q8R0X7|SGPL1_MOUSE	sp|Q8R0X7|SGPL1_MOUSE	yes	2	0.0073489	72.355	496270			34626	28582	39127	38131	37855	34241	11996	29613	61824	27080		28909		31469	33987	37697	21129
AAIAFLHALWQDR	13	0	1510.8	sp|Q6ZQH8|NU188_MOUSE	sp|Q6ZQH8|NU188_MOUSE	yes	3	0.002241	34.193	10715																	10715
AAIANLCIGDLITAIDGEDTSSMTHLEAQNK	31	0	3271.57	sp|O70400|PDLI1_MOUSE	sp|O70400|PDLI1_MOUSE	yes	3	7.8037e-07	40.363	78680	4326.7		40286														34067
AAIAQALAGEVSVVPPSR	18	0	1734.96	sp|Q3UKJ7|SMU1_MOUSE	sp|Q3UKJ7|SMU1_MOUSE	yes	2;3	6.7321e-13	151.52	8204500	582390	360240	500190	552430	566850	506030	608720	370060	400300	529060		429950	393480	582900	122990	422420	701780	532580	42126
AAIDWFDGK	9	0	1021.49	sp|P56959|FUS_MOUSE	sp|P56959|FUS_MOUSE	yes	2	6.9908e-09	146.27	24495000	1493900	1126300	1327900	1217600	1289300	1704700	1498100	1358800	911560	1104300	1322400	1645300	1246100	1118100	974650	1290100	1558000	1368800	939200
AAIDWFDGKEFSGNPIK	17	1	1893.93	sp|P56959|FUS_MOUSE	sp|P56959|FUS_MOUSE	yes	3	0.00020498	80.815	171510	21246		21833										285.53			11131	117010
AAIDYQK	7	0	807.413	sp|Q3THS6|METK2_MOUSE	sp|Q3THS6|METK2_MOUSE	yes	2	0.036578	61.494	832340	58707	130980	96993	28754	76496	38303	25148	78702	33724		35419	36822	8292.4		57897	6189.3	22459	27339	70114
AAIGLVPEVPK	11	0	1092.65	sp|Q8BWQ6|VP35L_MOUSE	sp|Q8BWQ6|VP35L_MOUSE	yes	2	0.01983	41.796	619540	29879	17282	32019	34277	20661	36722	34188	23965	18158	38956	46933	25639	34778	40496	29914	42723	47019	39050	26884
AAIGVHLGCTSACVAVYK	18	0	1875.93	sp|Q99M31|HSP7E_MOUSE	sp|Q99M31|HSP7E_MOUSE	yes	2	0.0010523	57.003	78762			16606		15281										1052.1		45823
AAIISAEGDSK	11	0	1060.54	sp|P67778|PHB_MOUSE	sp|P67778|PHB_MOUSE	yes	2	0.0054564	70.389	18418000	1103400	647550	1126600	973440	1080800	1082100	919560	1031200	619850	983180	1125600	1124500	821010	984280	903530	899940	1029700	1068400	893680
AAILPTSIFLTNK	13	0	1387.81	sp|Q8CIG8|ANM5_MOUSE	sp|Q8CIG8|ANM5_MOUSE	yes	2	6.5189e-05	101.82	5086600	235700	252170	260470	269220	295910	324480	293010	257140	186710	311150	272220	307730	307870	271640	168050	315150	295270	304680	158040
AAILSMLPEEEVAATK	16	0	1671.88	sp|Q8BYY4|TT39B_MOUSE	sp|Q8BYY4|TT39B_MOUSE	yes	2	0.00038258	63.908	391250				26825	41512		1694.9	29371	6159.1	4532	16602	55811	23185	40702		62390	20241	62225
AAIPSSGSLVATHDYYR	17	0	1806.89	sp|Q9CR37|PPDPF_MOUSE	sp|Q9CR37|PPDPF_MOUSE	yes	2	2.5051e-06	72.327	351770	50531	19859		15685	28769			29360		29013		40093	27465	28330			45058	37603
AAIQSQLDGVR	11	0	1156.62	sp|Q6KAR6|EXOC3_MOUSE	sp|Q6KAR6|EXOC3_MOUSE	yes	2	0.012836	56.202	517130		37988		46870	29896	37916	50609				45275	42945	42734	45934		39086	41062	56811
AAISSGIEDPVPTLHLTDR	19	0	1991.03	sp|Q8K0V4|CNOT3_MOUSE	sp|Q8K0V4|CNOT3_MOUSE	yes	2;3	7.6481e-05	51.07	571110	29239	18419	26936	21704	27307	25123	20937	21272	4969.2	27454	83559	27397	18373	23674	83964	16406	17733		76638
AAITVEHLAIK	11	0	1164.69	sp|Q9JIK5|DDX21_MOUSE	sp|Q9JIK5|DDX21_MOUSE	yes	2	6.6336e-11	184.04	5846100	254870	216590	310650	383260	235730	250080	401920	306670	214030	398980	350210	240130	410630	377720	224680	335290	388200	357230	189250
AAIVCYDLTDSSSFER	16	0	1832.83	sp|P35290|RAB24_MOUSE	sp|P35290|RAB24_MOUSE	yes	2	2.3583e-07	85.813	625900	68551	22400	57137	47635	49643	54434	53655	26364		36319		36209	772.81	53908		45301	73576
AAIVCYDLTDSSSFERAK	18	1	2031.96	sp|P35290|RAB24_MOUSE	sp|P35290|RAB24_MOUSE	yes	3	0.048783	12.17	70460																70460
AAIVYHTK	8	0	901.502	sp|Q5F2E7|NUFP2_MOUSE	sp|Q5F2E7|NUFP2_MOUSE	yes	2	0.013204	58.286	285730					41369	38783			29171	43933	35953				20914	42715		32891
AAKEPDQPPCCEEPTAR	17	1	1954.85	sp|D0QMC3|MNDAL_MOUSE;sp|P0DOV2|IFI4_MOUSE	sp|D0QMC3|MNDAL_MOUSE	no	3	2.1601e-06	97.084	656530	31141		56302	20345	54423	27210	33183		9430.1	96648				16556		38552	166640	97142	8957.8
AAKPEQIQK	9	1	1011.57	sp|Q80X41|VRK1_MOUSE	sp|Q80X41|VRK1_MOUSE	yes	2	0.022504	96.311	2190600		202110	168580	206280	159490	186480	210530			18387			234510	198220		178450	217110	210510
AAKPGANSTTDAVLLNK	17	1	1669.9	sp|P11881|ITPR1_MOUSE	sp|P11881|ITPR1_MOUSE	yes	2;3	0.00035512	63.766	400900	27582	10692	36817	27237	12680	22146	33336		10542	27992	17145	13572	14299	32411	12759	24692	40671	22631	13699
AALAEEQTEVAVK	13	0	1357.71	sp|Q8C092|TAF5_MOUSE	sp|Q8C092|TAF5_MOUSE	yes	2	3.6578e-05	127.93	443420	93764	47765	51301		53126	60162	8095.6	1016.6	71399		5056.8				1366.7		50369
AALAFGFLDLLK	12	0	1277.74	sp|Q8R3P6|INT14_MOUSE	sp|Q8R3P6|INT14_MOUSE	yes	2	0.0026761	48.785	120420	15158		29273	4348.1	24219				4601.1					11423			31398
AALAGDEAWR	10	0	1058.51	sp|O54785|LIMK2_MOUSE	sp|O54785|LIMK2_MOUSE	yes	2	0.017029	62.969	210900	13104	12220	11298	10250	14023		12344		9339.6	8664.8	23966	16192	13707	8677.1		12266	12506	19403	12940
AALAHSEIATTQAASTK	17	0	1669.86	sp|Q9QXS1|PLEC_MOUSE	sp|Q9QXS1|PLEC_MOUSE	yes	2;3	3.3688e-19	164.56	2334800	143000	166840	129950	120220	104190	134680	98451	126630	90012	130100	143320	137280	105270	106000	104850	116220	133070	127400	117290
AALANDFDTPR	11	0	1189.57	sp|Q8BYM8|SYCM_MOUSE	sp|Q8BYM8|SYCM_MOUSE	yes	2	0.013264	49.16	1591100	36585	18536	18749	125410	85766	103090	720.15	105910	61481	89864	119590	115880	149350	105050	136090	93494	68636	75962	80984
AALAPLPPLPAQFK	14	0	1432.84	sp|Q9CR26|VTA1_MOUSE	sp|Q9CR26|VTA1_MOUSE	yes	2	1.0903e-06	162.59	4245500	269260	203000	306120	236620	277390	263850	270300	206760	159110	258590	66719	263460	196530	247770	117950	246090	274840	278400	102770
AALAQAADCEVEQWNSDDPIPR	22	0	2455.11	sp|Q91Z53|GRHPR_MOUSE	sp|Q91Z53|GRHPR_MOUSE	yes	2	8.2704e-10	89.923	1327300	168060	10085	183610	39369	165070	94917	71150	32450	42817	47961		53417	14690	70755		51527	186350	95106
AALASAHQCHPLPQTLSVLK	20	0	2141.14	sp|Q91YL3|UCKL1_MOUSE	sp|Q91YL3|UCKL1_MOUSE	yes	3	3.8553e-05	75.969	773550	53024	45541	49665	31683	42741	52963	42273	29660	28398	34820	37586	52536	35957	33102	18431	40900	59714	50871	33687
AALCAVHVIR	10	0	1108.62	sp|P22892|AP1G1_MOUSE	sp|P22892|AP1G1_MOUSE	yes	2	0.070805	41.025	127840	24913	4485.2							34920		38213						9834.6		15471
AALCHFCIDMLNAK	14	0	1662.77	sp|Q9DB05|SNAA_MOUSE	sp|Q9DB05|SNAA_MOUSE	yes	2;3	9.3212e-07	141.44	2570900	213860	133160	175160	122050	175960	188730	148070	86609	107060	107830	85520	159960	122700	96421	36779	142210	242270	173680	52851
AALCYTASCQPGSCNGR	17	0	1871.77	sp|P18337|LYAM1_MOUSE	sp|P18337|LYAM1_MOUSE	yes	2	6.457e-07	108.91	177480			6969.5	1732.3	5776.3	19145	22800	8080.3		1092.5	22640	12539	16007			22241	11111	27347
AALDAGVFQSVWVSTDHDEIENVAK	25	0	2700.3	sp|Q99KK2|NEUA_MOUSE	sp|Q99KK2|NEUA_MOUSE	yes	3	3.2298e-07	81.373	445980	85671		121420						11875	18952				50069			157990
AALDCSTSHLDEFYSDPHAVAGALK	25	0	2674.23	sp|Q3UIA2|RHG17_MOUSE	sp|Q3UIA2|RHG17_MOUSE	yes	3;4	2.7325e-07	113.13	3120300	459630	44251	317720	44429	379340	116910	298880	113630	211650	50948	43096	67977	22279	225140	13821	64916	486450	102400	56782
AALDEAQGVGLDSTGYYDQEIYGGSDSR	28	0	2936.29	sp|Q99NB9|SF3B1_MOUSE	sp|Q99NB9|SF3B1_MOUSE	yes	3	7.2242e-11	76.598	210440	28638		53186	7980.5	32298		6214.3							19073			61336	1716.2
AALDEQENQVQQLIELTEK	19	0	2198.11	sp|G3X987|GIMA9_MOUSE	sp|G3X987|GIMA9_MOUSE	yes	2;3	6.9579e-43	231.92	3265900	252730	47786	378240	225550	341170	175210	219080	86301	171970	208140		139920		263080		169710	386560	200450
AALDGTPGMIGYGMAK	16	0	1551.74	sp|Q8BVI4|DHPR_MOUSE	sp|Q8BVI4|DHPR_MOUSE	yes	2	5.9812e-05	105.94	3490000	243040	182140	203690	72678	218110	199350	216820	233430	119290	94288	260290	271410	114510	106330	1442.5	289640	185150	260260	218180
AALEALGSCLNNK	13	0	1359.68	sp|Q9CZN7|GLYM_MOUSE	sp|Q9CZN7|GLYM_MOUSE	yes	2	6.2278e-16	242.92	16280000	1003800	943310	976670	608830	941050	1187000	751800	836580	650060	703770	630330	1117800	660990	701880	520440	966650	1274200	1055900	749280
AALEAQNALHNIK	13	0	1391.75	sp|Q9Z0H4|CELF2_MOUSE	sp|Q9Z0H4|CELF2_MOUSE	yes	2;3	1.334e-15	228.13	6360900	300130	356810	292430	347640	298970	364920	392760	326390	306210	329610	440810	407370	345950	309710	321630	319250	309280	323730	267300
AALEAQNALHNMK	13	0	1409.71	sp|P28659|CELF1_MOUSE	sp|P28659|CELF1_MOUSE	yes	2;3	1.5476e-15	215.84	2945700	176690	168650	154290	159860	151700	159440	174360	153870	122180	142300	195540	184750	167630	148720	116440	137470	159490	161510	110780
AALEAVGGTVVLE	13	0	1227.67	sp|Q9DB15|RM12_MOUSE	sp|Q9DB15|RM12_MOUSE	yes	2	0.00018187	81.163	2295800	138430	104940	160030	147750	160530	179630	142210	100570	129630	138090	1346.8	93993	81019	186650	45824	133960	195690	123580	31924
AALECLGQAEDLR	13	0	1444.7	sp|Q64345|IFIT3_MOUSE	sp|Q64345|IFIT3_MOUSE	yes	2	0.00018165	94.791	760070	33593	86717	36096	41508	47965	54075	43606		66342	14055		2772.7	34448	48148	51305	52461	61015	50361	35607
AALECLGQAEDLRK	14	1	1572.79	sp|Q64345|IFIT3_MOUSE	sp|Q64345|IFIT3_MOUSE	yes	3	4.2943e-05	78.043	327870	14095	28342		14201	23162	21904	15496	14386	21298	8841.4	19265	42329	14666		9004.6	18024	26669	22666	13520
AALEEEVR	8	0	915.466	sp|P46062|SIPA1_MOUSE	sp|P46062|SIPA1_MOUSE	yes	2	0.019317	62.88	640760		54549	46649	31787	37513		44928	33664	62444	45519	28580		27042	42095	44208		50033	42406	49346
AALEEFSR	8	0	921.456	sp|P97496|SMRC1_MOUSE	sp|P97496|SMRC1_MOUSE	yes	2	0.027628	60.709	138200									41518			52490				31611	4002.1		8578.7
AALEELQR	8	0	928.498	sp|P58854|GCP3_MOUSE	sp|P58854|GCP3_MOUSE	yes	2	0.03661	42.835	233770		4046.9		17139			30504	3354.9	26949	20425	29811	25317	29824	24772					21631
AALEELVR	8	0	899.508	sp|Q61035|HARS1_MOUSE	sp|Q61035|HARS1_MOUSE	yes	2	0.0074799	67.903	1622900	75629	113230	115250	77469	96821	76662	80175	94588	116900	86777	109190	9438.8	95366	99757	128670	89667	74987	82317
AALEEVEGDVAELELK	16	0	1713.87	sp|Q6ZQK5|ACAP2_MOUSE	sp|Q6ZQK5|ACAP2_MOUSE	yes	2	4.6562e-14	178.52	474170	50700		62503	38834	61432	26311		5963.7		31755		11734		57578		31964	75030	20362
AALEEVYPDLTPEENR	16	0	1844.88	sp|Q9DBR1|XRN2_MOUSE	sp|Q9DBR1|XRN2_MOUSE	yes	2	3.4418e-11	124.06	4534600	212570	339660	221630	279500	215360	292890	303560	346630	103780	179890	250490	310940	291610	249350	227440	189030	149180	223410	147690
AALEEVYPDLTPEENRR	17	1	2000.98	sp|Q9DBR1|XRN2_MOUSE	sp|Q9DBR1|XRN2_MOUSE	yes	3	2.5146e-15	112.95	3793700	236840	126190	252760	253270	224460		237920	173240	142300	295300	183720	170560	207080	211880	72641	211650	362950	286470	144460
AALELLAAPHR	11	0	1160.67	sp|Q8CIG9|FBXL8_MOUSE	sp|Q8CIG9|FBXL8_MOUSE	yes	2	1.1197e-05	133.68	575170	28883	35378	29260	28168	28700	38253	31567	28100	21668	28456	38459	37608	31532	25942	19428	30548	31691	35584	25944
AALELLSLDLK	11	0	1184.7	sp|Q60952|CP250_MOUSE	sp|Q60952|CP250_MOUSE	yes	2	0.00099539	81.163	300500	29528	13061	26502	21597	30331	16249	21701	9425.4	16134	16678		8498.8	5868.5	27381		12338	28912	16295
AALEMKEEELVSER	14	1	1632.8	sp|P48410|ABCD1_MOUSE	sp|P48410|ABCD1_MOUSE	yes	2	0.0012032	110.91	247530	23204	3742.6	27330	9454.7	9799.2	23214	19101	5167.1	5306.3	10388	3651.4	11016	6406.2	4624.9		20504	40370	18987	5262.5
AALETDENLLLCAPTGAGK	19	0	1942.97	sp|Q6P4T2|U520_MOUSE	sp|Q6P4T2|U520_MOUSE	yes	2	1.0196e-50	249.97	9142500	683950	201820	772540	569560	629230	570470	742220	429030	367580	613940		421490	410290	643200		511080	845830	677220	53058
AALEYLEDIDLK	12	0	1391.72	sp|Q9CYH2|PXL2A_MOUSE	sp|Q9CYH2|PXL2A_MOUSE	yes	2	0.0026761	58.889	880530	116330	15178	130980	64606	114420	48670	75687		60944	60311		31053	15203	76741		34520		35894
AALFLLQHTEQSPSALGH	18	0	1918.99	sp|Q61179|IRF9_MOUSE	sp|Q61179|IRF9_MOUSE	yes	2;3	2.8915e-13	110.58	1603700	80432	69897	96652	21910	95964	99631	83332	97968	64297	81942	38545	184780	66583	97167	48069	95783	152820	87927	40043
AALFLQTLK	9	0	1003.61	sp|Q3USH5|SFSWA_MOUSE	sp|Q3USH5|SFSWA_MOUSE	yes	2	0.0020778	62.88	187600	9765.1	15132		7121.3	8455.2	10526	9667.3		18774	14235	20270	2654.2	13786	23696			15384	10589	7547
AALGQGVAPVHTQK	14	0	1375.76	sp|O08784|TCOF_MOUSE	sp|O08784|TCOF_MOUSE	yes	2;3	2.0721e-42	244.44	9731800	541150	554800	468070	490960	492020	602460	537850	506180	424470	437460	637230	675110	542900	433410	425880	481400	483600	557100	439760
AALGSSSQNVTEYVVR	16	0	1679.85	sp|Q3THK3|T2FA_MOUSE	sp|Q3THK3|T2FA_MOUSE	yes	2	3.6029e-74	289.34	7395700	448340	397400	446340	465530	428570	476720	480470	330290	264360	419910	260010	431400	400990	414370	247770	394340	476830	381600	230460
AALGYDYK	8	0	899.439	sp|P49710|HCLS1_MOUSE	sp|P49710|HCLS1_MOUSE	yes	2	0.03661	42.835	1146600	47024	82899	51153		62193	84120	72646	88380	149560		50255	69135			133200	49517	60968	48683	96869
AALGYDYKGETEK	13	1	1443.69	sp|P49710|HCLS1_MOUSE	sp|P49710|HCLS1_MOUSE	yes	2	0.0013462	101.45	152890	12514		21915			4345.8	7139.7			20759			1679.8	4352.8		15992	51727	12465
AALGYDYKGETEKHESQR	18	2	2080.98	sp|P49710|HCLS1_MOUSE	sp|P49710|HCLS1_MOUSE	yes	4	0.00090536	50.641	53326										14336							38990
AALHLYSNTLNFQISEVEPK	20	0	2273.17	sp|Q9QY36|NAA10_MOUSE	sp|Q9QY36|NAA10_MOUSE	yes	3	4.9345e-08	123.99	292830	27522		44653		55935				26704					29312			108710
AALHLYSNTLNFQVSEVEPK	20	0	2259.15	sp|Q3UX61|NAA11_MOUSE	sp|Q3UX61|NAA11_MOUSE	yes	3	0.00015261	61.067	96266	16682		24082		15323							11358					28820
AALHPPALAILSHTPDGATQTIAWVGK	27	0	2735.48	sp|Q6NSR8|PEPL1_MOUSE	sp|Q6NSR8|PEPL1_MOUSE	yes	3;4	1.0607e-09	70.552	645160	55796		115310		85231	60757	40881		20418	18091				24352		29180	162990	32146
AALIAENFR	9	0	1003.55	sp|Q8VEC4|CAHM2_MOUSE	sp|Q8VEC4|CAHM2_MOUSE	yes	2	0.00039549	98.009	272920	28482	9430.9	26208	21232	14496	20016	27324	10522		20551		11267	10634	25865	8157.4		26898	11832
AALIYTCTVCR	11	0	1326.64	sp|Q9D115|ZN706_MOUSE	sp|Q9D115|ZN706_MOUSE	yes	2	2.2179e-05	125.98	4440400	302010	202030	334980	217830	237150	261590	306380	179810	193860	237000	170310	221950	167600	201910	90971	226060	390360	330960	167640
AALLAELASLEADALR	16	0	1625.9	sp|Q3TW96|UAP1L_MOUSE	sp|Q3TW96|UAP1L_MOUSE	yes	2	0.00020274	54.199	30486		1928.8			9023.4		407.98	2693.3	3611.2								11853	968.79
AALLEAGMPESTEDK	15	0	1560.73	sp|Q6ZPJ3|UBE2O_MOUSE	sp|Q6ZPJ3|UBE2O_MOUSE	yes	2	0.00024508	101.64	985080	81238	64152	63126		61844	55214	50654	56249	34794	47560	65934	117300	44563	53962	12827	52213	65701	3116.5	54638
AALLEFEER	9	0	1076.55	sp|Q9CXK9|RBM33_MOUSE	sp|Q9CXK9|RBM33_MOUSE	yes	2	0.0069593	62.969	206940	60400	9792.4	3212	4580.4		1687.9	51535	1140.1				1439.8	10487		900.31	1488	59354		919.48
AALLETLSLLLGK	13	0	1340.83	sp|E9PVA8|GCN1_MOUSE	sp|E9PVA8|GCN1_MOUSE	yes	2	0.00073022	62.271	45581	5762.7		18339		6282.5												15197
AALLEVFQEAHEQSVGMLHLTESINR	26	0	2921.47	sp|P25206|MCM3_MOUSE	sp|P25206|MCM3_MOUSE	yes	3;4	9.7068e-14	94.838	306250	30863		79056	1114.9	63681				4200.5					9741.4			117600
AALLNAVLHSAYSEPFLLPHLK	22	0	2403.33	sp|Q8BJW5|NOL11_MOUSE	sp|Q8BJW5|NOL11_MOUSE	yes	3;4	7.6507e-05	97.268	193190	18273		43287	7969.2	12356	7454.8	5801		2927.5	9354.2				22662			56627	6475
AALLNQHYQVNFK	13	0	1544.81	sp|Q8CGC7|SYEP_MOUSE	sp|Q8CGC7|SYEP_MOUSE	yes	2;3	1.191e-10	213.45	4043300	143640	210600	264350	150530	206690	94932	277550	205340	172350	231130	174300	261190	237550	250970	145650	270200	318500	276800	151040
AALLQLLAQHQPQDDPK	17	0	1885.01	sp|Q69ZA1|CDK13_MOUSE	sp|Q69ZA1|CDK13_MOUSE	yes	2;3	3.5737e-07	90.156	863620	63509	40765	63272	65180	28915	72100	69407	46525	15250	42456	10295	57321	49754	61570	20169	45871	49827	49420	12015
AALLQLLAQHQPQDDPKR	18	1	2041.11	sp|Q69ZA1|CDK13_MOUSE	sp|Q69ZA1|CDK13_MOUSE	yes	3;4	1.26e-09	46.768	271790	13251	9569.7	31130	11322	7104.6	20781	18268	7589.4	3920.5	23438		7955.7		23484		24230	33241	33462	3043.9
AALLSGPPGVGK	12	0	1065.62	sp|P35601|RFC1_MOUSE	sp|P35601|RFC1_MOUSE	yes	2	0.0071791	41.796	505600	19514	11453	17796	15389		3847.9	34071	24171	12298	30682			31833	195840	33807	26114	996.89	30411	17378
AALLTQQADSPEDR	14	0	1513.74	sp|Q80Y81|RNZ2_MOUSE	sp|Q80Y81|RNZ2_MOUSE	yes	2	2.9629e-06	104.04	193830	13936	53505	14529		943	9158.1	8217.6	6871.2	7472.1		10082	12528	16200	8096.7	18168	6539.1	4026.2		3559.6
AALLTQQADSPEDREPQQK	19	1	2124.04	sp|Q80Y81|RNZ2_MOUSE	sp|Q80Y81|RNZ2_MOUSE	yes	3	1.463e-08	117.77	1189300	61601	56365	72957	74093	60849	69141	72597	46258	33672	62154	69764	80146	63944	53207	43149	63342	84613	75333	46106
AALNALQPPEFR	12	0	1325.71	sp|Q78T54|VMA21_MOUSE	sp|Q78T54|VMA21_MOUSE	yes	2	0.00029983	108.93	889630	65742	34813	60646	77554	72647		102020	16223	13869	50263	83178	47586			52538		56387	92985	63180
AALNATDAVK	10	0	972.524	sp|Q8C804|SPICE_MOUSE	sp|Q8C804|SPICE_MOUSE	yes	2	0.024181	37.591	248850	2845.1	22198	17097	22448	18697	18388		15773	8054.1			15909	21709	15633		16347	13436	24011	16306
AALNGADIYAGCCTLK	16	0	1696.79	sp|Q921F4|HNRLL_MOUSE	sp|Q921F4|HNRLL_MOUSE	yes	2	0.017359	39.166	278470	46092			94300								60732				77342
AALNLLECGVSR	12	0	1301.68	sp|O88593|PGRP1_MOUSE	sp|O88593|PGRP1_MOUSE	yes	2	0.00047318	97.277	277330	4619	7059.6	19579	41734		30076				3331.8	20454	4818		103080	11430	16918	14227
AALQAAPESADDSPSQLSK	19	0	1884.91	sp|Q9WVH4|FOXO3_MOUSE	sp|Q9WVH4|FOXO3_MOUSE	yes	2	6.5402e-05	99.668	591810	34034	31022	32549	27796	28829	41098	33796	30368	13536	32549	39230	45958	38350	23711	23879	26657	25647	37803	25003
AALQDLTR	8	0	886.487	sp|P70700|RPA2_MOUSE	sp|P70700|RPA2_MOUSE	yes	2	0.019317	60.589	103500		1275.7		3710.8	10697	10955	4282.2				10367		360.77	12301	16309	18764			14480
AALQEEEQASK	11	0	1202.58	sp|P28740|KIF2A_MOUSE	sp|P28740|KIF2A_MOUSE	yes	2	0.00063145	78.816	1790300				190150		122700	161070	181740		190040	149950		187150		1941.5	157880	173570	171670	102460
AALQELLSK	9	0	971.565	sp|P62852|RS25_MOUSE	sp|P62852|RS25_MOUSE	yes	2	0.00054625	133.98	37074000	1401900	1564200	1724500	2397900	1678800	1590300	2436300	1834100	1347400	2364100	2642400	1454200	2406400	2611700	1841900	2089600	2085700	2307200	1295000
AALQENECLLASSTFAQAEVK	21	0	2279.11	sp|Q6PB66|LPPRC_MOUSE	sp|Q6PB66|LPPRC_MOUSE	yes	2;3	3.5295e-22	143.25	1821400	288970	53694	159560	90069	143420	95387	99899	60308	122940	88887		76077	39214	93075		120280	199600	90019
AALQGQLQHLEGQLGSLQGR	20	0	2103.12	sp|Q4QRL3|CC88B_MOUSE	sp|Q4QRL3|CC88B_MOUSE	yes	2;3	2.9184e-05	84.58	704670	10929	22310	67421	43072	79067	47928	33948	29072	34697	38714		41177	31248	40876		38630	87073	58512
AALQNTTLQSLGLTGGSATIR	21	0	2072.12	sp|Q8VBT9|ASPC1_MOUSE	sp|Q8VBT9|ASPC1_MOUSE	yes	2;3	1.483e-15	137.68	2381200	43449	105500	245750	174760	167530	158790	172060	111130	103530	139570	19358	175660	128320	31216	42956	154290	234280	156510	16589
AALQVEEESWNAYPYTR	17	0	2025.94	sp|O35954|PITM1_MOUSE	sp|O35954|PITM1_MOUSE	yes	2	8.3188e-07	99.668	590940	54749	5815.8	70229		59632	67086	41061		12968	53786		35040	30044	35192		26556	48946	49081	753.08
AALRPLVK	8	1	866.57	sp|P62911|RL32_MOUSE;sp|P17932|RL32P_MOUSE	sp|P62911|RL32_MOUSE	yes	2	0.029545	109.11	4319400	174900	194620	192330	271750	210220	193120	312050	246170	160290	244380	334100	184140	313460	250500	212640	248750	158200	247560	170190
AALRPTDVVLEVGPGTGNMTVK	22	1	2224.19	sp|Q9D0D4|DIM1_MOUSE	sp|Q9D0D4|DIM1_MOUSE	yes	3	0.00021993	63.025	628030	51975	14593	61648	36798	60363	36333	70136	26481		13580			50509	79444		47541		78634
AALSEELDAVDTGVGR	16	0	1601.79	sp|O54786|DFFA_MOUSE	sp|O54786|DFFA_MOUSE	yes	2	7.8135e-48	244.71	8231200	487320	476300	450860	397810	504830	545690	535420	469070	386270	381560	258800	593060	344270	270090	360400	461060	514150	518470	275710
AALSEMVEYITHNR	14	0	1632.79	sp|Q60996|2A5G_MOUSE	sp|Q60996|2A5G_MOUSE	yes	2;3	2.6849e-11	165.39	1323000	98691	23317	119220	90583	88555	96164	111650	43637	52420	88832	1972.3	51112	50989	87465	2389.3	84183	139860	88791	3154.2
AALSGLLHR	9	0	936.551	sp|Q99JY0|ECHB_MOUSE	sp|Q99JY0|ECHB_MOUSE	yes	2	1.2951e-09	161.12	9531600	780160	498160	619710	541490	552140	665960	495500	437540	378660	575240	325630	530970	492090	482570	349730	447350	600880	477380	280490
AALSGSYVNFGVFR	14	0	1486.76	sp|Q9EPK7|XPO7_MOUSE	sp|Q9EPK7|XPO7_MOUSE	yes	2	0.00024268	87.942	265390		8704.5	8707.5	46096	4858.6	42940	47005	4326	18430				3891.9			34102	46334
AALSLPETASCDEIQGK	17	0	1788.86	sp|O35134|RPA1_MOUSE	sp|O35134|RPA1_MOUSE	yes	2	8.1407e-07	98.167	1043200	72525	40703		62873	51903	76968	78320	56249	22657	104570	78211	69791	64719		33690	65539	106460		57984
AALSSFQK	8	0	850.455	sp|P61202|CSN2_MOUSE	sp|P61202|CSN2_MOUSE	yes	2	0.016446	75.243	447140	53362	50293	43435		39505			44609	63876			60357			2588.4	6398.8	54557	28159
AALSVDEVEK	10	0	1059.54	sp|Q6NZJ6|IF4G1_MOUSE	sp|Q6NZJ6|IF4G1_MOUSE	yes	2	0.0042668	65.404	81047				3430.4	77617
AALSVDEVEKK	11	1	1187.64	sp|Q6NZJ6|IF4G1_MOUSE	sp|Q6NZJ6|IF4G1_MOUSE	yes	2	0.0021514	109.88	766240	57997	28070	57744	54300	40664	61039	55907		27845	56389	309.26		40758	50090		58416	74932	63037	38744
AALTAEHFVALQSLLK	16	0	1710.97	sp|Q8K2Q0|COMD9_MOUSE	sp|Q8K2Q0|COMD9_MOUSE	yes	2	3.5659e-38	234.58	529720	48478	5890.1	55724	35396	50280	29295	44687	14541	33510	22222		8248.2	7470.2	58092		27212	57187	31493
AALTCITCR	9	0	1064.51	sp|Q91VY9|ZN622_MOUSE	sp|Q91VY9|ZN622_MOUSE	yes	2	0.00032738	94.806	580140	51608	87657	32709		32797	54355		32937	60036		14346	70258			34008		31035	13516	64874
AALTDVQR	8	0	872.472	sp|Q9Z0Y1|DCTN3_MOUSE	sp|Q9Z0Y1|DCTN3_MOUSE	yes	2	0.013758	53.679	29716									29716
AALTFVQDENMINFIK	16	0	1852.94	sp|Q8BYY4|TT39B_MOUSE	sp|Q8BYY4|TT39B_MOUSE	yes	2	0.0048306	50.116	8225.6														8225.6
AALVDINCVK	10	0	1101.59	sp|Q9QUJ7|ACSL4_MOUSE	sp|Q9QUJ7|ACSL4_MOUSE	yes	2	0.013023	46.447	315270	24196			36308			21569	32402	19023				42732		28308	31307	42060		37362
AALVLEDGSVLQGR	14	0	1426.78	sp|B2RQC6|PYR1_MOUSE	sp|B2RQC6|PYR1_MOUSE	yes	2	1.5803e-32	220.17	2086600	126550	91111	124010	161350	110540	139770	153990	105930	103080	156190	11192	124990	106270	164130	56161	156980	6523.6	152350	35499
AALVVSETAEPGSR	14	0	1385.72	sp|Q5NCQ5|DPH1_MOUSE	sp|Q5NCQ5|DPH1_MOUSE	yes	2	8.2843e-07	153.33	842060	35168	41623	33394	36630	43979	46758	50674	63342	30040	82342	24223	80049	42371	37368	27219	46888	47220	54909	17864
AALYGGVEGGGTR	13	0	1206.6	sp|Q9QZ08|NAGK_MOUSE	sp|Q9QZ08|NAGK_MOUSE	yes	2	0.00057108	72.922	245310	3435.8	18112	16823		21194	21698					6772.6	24875	21964	12596	16158	25474	16443	20764	19001
AAMAVGGAGGSR	12	0	1003.49	sp|Q8CIG8|ANM5_MOUSE	sp|Q8CIG8|ANM5_MOUSE	yes	2	0.00018847	112.8	633050	10951	34787	25908	33920	28282	14710	24680	36753	41807	44128	31944	34986	17971	86824	49321	33774	29976	25492	26839
AAMDFCMNMNTK	12	0	1432.56	sp|A2AT37|RENT2_MOUSE	sp|A2AT37|RENT2_MOUSE	yes	2	0.019165	48.785	22954				5053										6245.9	11655
AAMDMGDFDHPEEILK	16	0	1817.8	sp|Q8VCY6|UTP6_MOUSE	sp|Q8VCY6|UTP6_MOUSE	yes	2;3	0.00016971	70.598	960010	69929	61698	71627		31491	87049	63690	65612	54757	8457.5	44940	84011	18572			60914	105770	98065	33427
AAMEALVVEVSK	12	0	1245.66	sp|O70133|DHX9_MOUSE	sp|O70133|DHX9_MOUSE	yes	2	0.00016566	116.13	11098000	862120	382510	872670	725000	528820	724500	825700	459760	565960	560900		491080	559410	721090	261890	675600	970290	734630	176510
AAMEFHEHLHSIGTK	15	0	1706.82	sp|Q8K394|PLCL2_MOUSE	sp|Q8K394|PLCL2_MOUSE	yes	3	2.8468e-05	78.864	775720	40663	28522	47074	53963	32580	45533	45682	35108		51179	52659	51484	88348	12137	18073	45190	47637	50634	29252
AAMEPIVISAK	11	0	1128.62	sp|P26039|TLN1_MOUSE	sp|P26039|TLN1_MOUSE	yes	2	0.0069765	56.202	776480	60165	29722		35171				52696	258160	71458			19525	52611			131840	61227	3912.8
AAMEVEAPSK	10	0	1031.5	sp|Q9D937|CK098_MOUSE	sp|Q9D937|CK098_MOUSE	yes	2	0.00010674	105.36	2814300	140650	168380	142640	80868	200340	131530	154520	167680	187240	129060	198620	186540	95150	45546	107760	130770	145170	200600	201200
AAMFTAGSNFNHVVQSEK	18	0	1936.91	sp|Q9EQK7|ICMT_MOUSE	sp|Q9EQK7|ICMT_MOUSE	yes	2	2.1633e-06	96.27	62396	13165		7676.3			6562.2	6030.6	2918.2	905.88		4955.5	4162.6				5233.5	10279		507.26
AAMGLGAQGLILSR	14	0	1356.75	sp|Q8BU33|HACL2_MOUSE	sp|Q8BU33|HACL2_MOUSE	yes	2	0.00020701	94.791	710710	66465	47269	82507	97004	30897	78891	39067	8479.6		72507			50016	67491		70119
AAMHTYSSPTVATQSPK	17	0	1775.85	sp|Q9JJY4|DDX20_MOUSE	sp|Q9JJY4|DDX20_MOUSE	yes	3	0.0033469	59.731	269920		21502	15030	13198	20966	20276	12933	14260	21258		17367	24853		4912.6		18299	26740	24205	14115
AAMIWIVGEYAER	13	0	1507.75	sp|Q9DBG3|AP2B1_MOUSE;sp|O35643|AP1B1_MOUSE	sp|O35643|AP1B1_MOUSE	no	2	0.00069581	66.664	672980	132450		288340	31755		120890	46468		49269							3803.9
AAMLGDAIMVAK	12	0	1189.62	sp|Q60936|COQ8A_MOUSE	sp|Q60936|COQ8A_MOUSE	yes	2	0.00055723	78.816	251230	43646	14117	25993	4479.6	18925	607.3	20846	15349	17347	2467.3	2356.8	22317				14231	20639	27914
AAMLGQEDPPQHGLPR	16	0	1715.84	sp|P19096|FAS_MOUSE	sp|P19096|FAS_MOUSE	yes	2;3	9.3477e-08	108.91	3535900	197690	162030	193630	82545	173220	252680	201040	139640	125240	97959	229750	217060	130740	101900	107050	266950	371050	370680	115010
AAMMSLLR	8	0	891.467	sp|O88351|IKKB_MOUSE	sp|O88351|IKKB_MOUSE	yes	2	0.0022744	84.699	861160	28546	27627	30257		25646	26759	25453	159290	18537		184420	143280		10152		25316	33162	99600	23109
AAMYDIISSPTK	12	0	1295.64	sp|Q6KCD5|NIPBL_MOUSE	sp|Q6KCD5|NIPBL_MOUSE	yes	2	0.01347	47.334	522450				100690			39385	40034	35400	103340		49571	31788			27380	44365	21029	29463
AANAAENDFSVSQAEVSSR	19	0	1951.89	sp|Q6P542|ABCF1_MOUSE	sp|Q6P542|ABCF1_MOUSE	yes	2	1.3578e-155	334.74	5989000	306910	320530	330350	323310	293800	315860	359350	296850	208710	336780	350080	374270	342750	280230	252710	332520	381500	372630	209850
AANATMATSGSAR	13	0	1207.56	sp|Q91VC3|IF4A3_MOUSE	sp|Q91VC3|IF4A3_MOUSE	yes	2	1.1907e-07	199.59	23066000	1432200	1258900	1387700	954100	1349400	1503600	1380100	1083200	938350	942090	1505800	1663200	922230	831750	342410	1295900	1623100	1553800	1098800
AANATTNPSQLLPLELVDK	19	0	1994.07	sp|P62322|LSM5_MOUSE	sp|P62322|LSM5_MOUSE	yes	2	2.9942e-117	295.98	8851100	5535.2	335670	835800	610010	739520	608600	643380	377080	354270	512680	21416	552990	383610	563100	170310	530260	831690	649400	125740
AANEAGYFNEEMAPIEVK	18	0	1981.91	sp|Q8BWT1|THIM_MOUSE	sp|Q8BWT1|THIM_MOUSE	yes	2	4.2341e-54	230.55	24261000	1606000	1262400	1436400	1623200	1427800	1482900	1575400	1138600	892240	1662200	734720	1372100	1410200	949790	818420	1333900	1452500	1397200	685030
AANFENHSGR	10	0	1101.5	sp|Q64727|VINC_MOUSE	sp|Q64727|VINC_MOUSE	yes	2	0.0039695	65.404	552100	51296		38826	34943	40514	49411	41564		8663.7	26812	32480	9007.3	34901	40033		44284	35593	36055	27719
AANFVHMDTAQK	12	0	1331.63	sp|P08414|KCC4_MOUSE	sp|P08414|KCC4_MOUSE	yes	2	0.00045043	85.821	725250	30573	35588	35583	14647	31688	49791	36964	67724	1303.4	35802	57476	61719	69222	19999	25665	9230.7	25167	83593	33514
AANGVVLATEK	11	0	1071.59	sp|P49722|PSA2_MOUSE	sp|P49722|PSA2_MOUSE	yes	2	0.00099519	97.277	4086700	218590	207290	226260	196700	225530	224410	211710	198960	190440	191940	261570	189130	235760	148270	144520	336490	250770	251980	176340
AANILVGEYLICK	13	0	1462.79	sp|P14234|FGR_MOUSE	sp|P14234|FGR_MOUSE	yes	2	9.5227e-05	92.428	315170	30336	5347.9	24685	8378.5	19244	33324	28575	8438	27008	18438		8424.5	5179	36016		18119	32180	11478
AANILVSASLVCKIADFGLARIIEDNEYTAR	31	2	3392.78	sp|P08103|HCK_MOUSE	sp|P08103|HCK_MOUSE	yes	4	0.025733	5.5677	349040	25874		1516	21246	26399	32925	32522	33077	51704	23238				36699		26176		37661
AANILVSDTLSCK	13	0	1390.71	sp|P06240|LCK_MOUSE	sp|P06240|LCK_MOUSE	yes	2	8.976e-06	142.71	6904600	294080	427820	377730	290870	486250	528440	295150	429430	257700	256840	324610	513930	364400	204560	193910	316510	435720	621070	285560
AANILVSETLCCK	13	0	1477.73	sp|P16277|BLK_MOUSE	sp|P16277|BLK_MOUSE	yes	2	0.00396	57.293	270980	7338.1			23903	12786			6639.7	36218	43427	11763	12137		44472			71333	964.11
AANIPEQNTIGFMFACVGR	19	0	2095	sp|Q78JE5|FBX22_MOUSE	sp|Q78JE5|FBX22_MOUSE	yes	2	7.5445e-11	89.359	325190	26054		35377	7635.4	28292	5789.1	10626	2465	4821.8			32965		58812	17907	64875	29574
AANIVIQTEPPVPVSVNSNVTR	22	0	2304.24	sp|Q5SFM8|RBM27_MOUSE	sp|Q5SFM8|RBM27_MOUSE	yes	2	0.00022196	80.128	59525	13488		4246.7		8462.7	2959.4	5561.2			5848.5							13936	5022.2
AANMIPAHDSPLAALAFDASGTK	23	0	2268.12	sp|Q80W47|WIPI2_MOUSE	sp|Q80W47|WIPI2_MOUSE	yes	3	4.8124e-05	88.203	515240	46137		55273	23731	47758	36732	40812	15360	23189	28561		27959		27862		31781	67422	40711	1954.5
AANNGALPPDLSYIVR	16	0	1669.88	sp|Q9D0M3|CY1_MOUSE	sp|Q9D0M3|CY1_MOUSE	yes	2	0.0035186	38.14	464370	158660				62201	77736			25531		26241			37685	983.88	786.39	71199	3345.1
AANNISSLLTK	11	0	1130.63	sp|P97770|THUM3_MOUSE	sp|P97770|THUM3_MOUSE	yes	2	0.0030175	65.933	471050	30409	20419	39817	23733		26313			36183	21003	26381	39315	23322	11688	35463	31046	36523	25139	44295
AANPGCFLEDFVR	13	0	1494.69	sp|Q80UJ7|RB3GP_MOUSE	sp|Q80UJ7|RB3GP_MOUSE	yes	2	0.0015024	42.061	1193000	101300	41155	109270	70272	95093	83303	84727	58173	45199	62890		57837	40659	65619	15676	67198	107510	75343	11771
AANPKDPVEVGQPSEVLR	18	1	1905	sp|Q60775|ELF1_MOUSE	sp|Q60775|ELF1_MOUSE	yes	3	0.00010364	55.782	44060		987.47	1804.9					1395.4	17725			1390.5						4811	15946
AANPVDFLSK	10	0	1060.56	sp|Q9DBE9|SPB1_MOUSE	sp|Q9DBE9|SPB1_MOUSE	yes	2	0.027909	63.397	523210			33320	31237	47484	39770	32116		42159	5908.4	50118		42706	43703	38835	43752	31357	1080.5	39665
AANSLEAFIFETQDK	15	0	1682.82	sp|Q9JKR6|HYOU1_MOUSE	sp|Q9JKR6|HYOU1_MOUSE	yes	2;3	5.2825e-14	199.51	5034600	579400	144480	394230	374850	427450	193730	348270	179610	207910	344020		217700	126360	514100	7430.9	263510	508670	169140	33805
AANSQGNFDGK	11	0	1107.49	sp|Q9D6K8|FUND2_MOUSE	sp|Q9D6K8|FUND2_MOUSE	yes	2	0.019236	44.57	43382	31475	11552											355.47
AANVLLSEHGEVK	13	0	1365.73	sp|Q99KH8|STK24_MOUSE	sp|Q99KH8|STK24_MOUSE	yes	2;3	8.1041e-06	174.23	5206900	295690	283460	306840	243700	200890	338640	304240	276990	231270	260820	271480	377740	293680	182920	213510	304420	283300	301400	235910
AANVLVSESLMCK	13	0	1420.71	sp|P25911|LYN_MOUSE	sp|P25911|LYN_MOUSE	yes	2	2.7189e-05	123.42	3043100	269240	151160	198890	159760	168460	196560	227650	119210	331740	39990	70095	148650	133190	211100		162070	234430	126910	93912
AANYDFYQLLEEK	13	0	1602.76	sp|Q8VE18|SMG8_MOUSE	sp|Q8VE18|SMG8_MOUSE	yes	2	0.030301	44.82	549200	43168	19391	50743	34046	33506	36335	42824	23243	22161	38986		32051	17547	34871		36777	47295	31734	4523.5
AAPAAAAAMAPPGPR	15	0	1318.68	sp|Q8BMF4|ODP2_MOUSE	sp|Q8BMF4|ODP2_MOUSE	yes	2	1.9383e-09	120.33	5499800	363950	311370	286150	314660	317610	353790	284460	211260	233850	292330	383510	352350	247970	281390	211370	232440	293490	314360	213470
AAPAAPAAGETGPDAR	16	0	1421.69	sp|Q9D6Y9|GLGB_MOUSE	sp|Q9D6Y9|GLGB_MOUSE	yes	2	1.0492e-10	97.594	941690	44016	52915	52671	48876	52489	62888	48209	50297		55060	67529	63474	54248	49583	39644	58499	52978	58006	30308
AAPAASGLSR	10	0	899.482	sp|Q9DB20|ATPO_MOUSE	sp|Q9DB20|ATPO_MOUSE	yes	2	0.054293	49.96	65561	36166	24237				5157.9
AAPAGGGGSAVSVLAPNGR	19	0	1607.84	sp|Q8VBT9|ASPC1_MOUSE	sp|Q8VBT9|ASPC1_MOUSE	yes	2	2.5588e-11	117.77	468890	28547	27013	20430	20289	28706	25295	27600	22049	10631	28308	34324	23329	29588	12742	14117	42942	32661	29648	10674
AAPCIYWLPLTESQIVQK	18	0	2116.1	sp|Q9JIX8|ACINU_MOUSE	sp|Q9JIX8|ACINU_MOUSE	yes	2;3	4.2203e-06	104.49	1086200	166300	21370	146350	16457	24668	121840	51255		82310	26593		57197		11480		59496	156070	144780
AAPDILIATPGR	12	0	1193.68	sp|Q921N6|DDX27_MOUSE	sp|Q921N6|DDX27_MOUSE	yes	2	0.016085	54.584	21082		21082
AAPEDVAALQAEITR	15	0	1553.8	sp|A2BDX3|MOCS3_MOUSE	sp|A2BDX3|MOCS3_MOUSE	yes	2	5.5575e-09	117.21	837860	74500	21868	89378	45536	73938	51823	65328		37566	48700		26243	18882	79663		46914	100450	57068
AAPEEQDLTQEQTEK	15	0	1715.79	sp|Q3TDN2|FAF2_MOUSE	sp|Q3TDN2|FAF2_MOUSE	yes	2	4.6702e-14	196.38	3482500	240190	143750	185550	237270	168440	209420	203720	167950	95244	188910	226270	191860	170060	221320	122260	180590	226340	184940	118400
AAPEESEAQAEGCSEER	17	0	1848.74	sp|Q9CRB2|NHP2_MOUSE	sp|Q9CRB2|NHP2_MOUSE	yes	2	6.3362e-75	271.8	12194000	635490	827320	675390	483520	737490	805200	482230	690490	477380	500290	739110	958700	544240	491450	480720	510590	801980	790860	561260
AAPEINNIIEEATDFIK	17	0	1886.96	sp|Q9DB70|FUND1_MOUSE	sp|Q9DB70|FUND1_MOUSE	yes	2	0.00014183	81.578	38671	5528.7		9711.8						1082.7	4520.9							17827
AAPEPQQPMELYQPSAESLR	20	0	2241.07	sp|Q9QZR0|RNF25_MOUSE	sp|Q9QZR0|RNF25_MOUSE	yes	2	0.00054274	46.823	467030		37474	45163		48334	52881	33263	36480	17031		26448	27396				38329	56923	47306
AAPEVLESDVSSSITLLK	18	0	1857.99	sp|Q9DB96|NGDN_MOUSE	sp|Q9DB96|NGDN_MOUSE	yes	2	1.7472e-18	115.79	190790	22130		45432		43384		1594.6		6780					14193			57281
AAPFTLEYR	9	0	1066.54	sp|Q9D819|IPYR_MOUSE	sp|Q9D819|IPYR_MOUSE	yes	2	0.0008156	82.716	2026100				219760	243480			208440	167710			279840	235010	249910	166110		255850
AAPGAGDPLNAK	12	0	1080.56	sp|Q9D2R6|COA3_MOUSE	sp|Q9D2R6|COA3_MOUSE	yes	2	0.016354	51.872	123680			12826		11931			17221	19509			14428			14543		14457		18763
AAPGGASPTIFSR	13	0	1230.64	sp|Q9D0S9|HINT2_MOUSE	sp|Q9D0S9|HINT2_MOUSE	yes	2	0.0071347	47.361	1256300			105670	85412	75492	90217	71471	55757	55030	80509	91774	84398	87508	64409	23265	81099	127810		76482
AAPGGGFQNIACLR	14	0	1430.71	sp|Q9Z120|TRMB_MOUSE	sp|Q9Z120|TRMB_MOUSE	yes	2	0.00040898	64.064	1113600		142560	65995	84951		201620		90882	35052		106840		6837.9		92832			180440	105620
AAPGSGTSTFSFAPPSK	17	0	1608.78	sp|Q80U93|NU214_MOUSE	sp|Q80U93|NU214_MOUSE	yes	2	2.622e-14	141.88	2994900	170670	144970	163530	170690	174830	187010	152140	143610	119140	156100	179150	168710	141210	146680	101810	163450	188120	170540	152520
AAPIHEQTLYK	11	0	1269.67	sp|Q921S7|RM37_MOUSE	sp|Q921S7|RM37_MOUSE	yes	2	9.0369e-05	106.35	777510	54405	45439	38154	41773	42707	46847	46589	49181	24081		55220	49796	46941	42308	30690	48908	42662	38958	32851
AAPIHEQTLYKEEPCYIFHQR	21	1	2629.27	sp|Q921S7|RM37_MOUSE	sp|Q921S7|RM37_MOUSE	yes	4	0.076624	8.7645	7034																	7034
AAPLAGFGYGLPISR	15	0	1488.81	sp|Q922H2|PDK3_MOUSE	sp|Q922H2|PDK3_MOUSE	yes	2	6.8589e-09	124.46	3535300	309700	184030	182950	258600	189000	243450	217900	150550	124140	220370	104240	176040	173890	212510	93149	190970	222250	199740	81840
AAPLIVEVFNK	11	0	1199.69	sp|Q8BHZ4|ZN592_MOUSE	sp|Q8BHZ4|ZN592_MOUSE	yes	2	0.010725	72.042	1013800	55260	48267	52425	19290	46746	63032	66906	65539	42519	66584	68088	70424	72140	15875	49272	57103	54027	60616	39642
AAPPALLEPLQQPADVSQDPR	21	0	2212.15	sp|Q8VCB2|MED25_MOUSE	sp|Q8VCB2|MED25_MOUSE	yes	2	0.00038143	54.912	612400	53209	34946	36245	45656	44279	48785	44338	45100		37221	16024		29942	31587	13046	37101	52415	42504
AAPPGEYFSVGSQVSCR	17	0	1810.83	sp|Q9D0R8|LSM12_MOUSE	sp|Q9D0R8|LSM12_MOUSE	yes	2	3.825e-07	97.084	1978300	253310	104280	274890	152700	184570			114210	105790	144020		125790		171220			347460
AAPQDVHVR	9	0	991.52	sp|Q6QD59|SEC20_MOUSE	sp|Q6QD59|SEC20_MOUSE	yes	2	0.021001	53.878	591150	55488	65426	44886	4021	46401		40065	46716			72678	93967	38625	39215		43660
AAPQPLALQLEQLLNPR	17	0	1871.06	sp|Q9JKX4|AATF_MOUSE	sp|Q9JKX4|AATF_MOUSE	yes	2	1.2217e-14	133.07	72952	8688.3		16253		8661.2												39350
AAPQPLNLVSSVTLSK	16	0	1623.92	sp|P58462|FOXP1_MOUSE	sp|P58462|FOXP1_MOUSE	yes	2	0.00016971	91.939	3451800	263880		252180	228080		282050	273280	211260	190680	213680	30477	241600	230820	196190	70457	227770	293100	246270
AAPQSPSVPK	10	0	980.529	sp|Q99P88|NU155_MOUSE	sp|Q99P88|NU155_MOUSE	yes	2	0.039026	52.591	370830	24141	16855	45773		29102	29632	17891	24089	43660		1143	14986	8074			28899	34028	30464	22095
AAPRPPPAISVSVSAPAFYAPQK	23	1	2321.25	sp|Q62523|ZYX_MOUSE	sp|Q62523|ZYX_MOUSE	yes	2;3	0.00017588	78.71	1655500	116640	29219	245110	85174	324630	150640	73779	44463	84480	131940		22395		54576		25707	139130	127630
AAPSAGSAAAAAEEEESR	18	0	1673.75	sp|Q5SSI6|UTP18_MOUSE	sp|Q5SSI6|UTP18_MOUSE	yes	2	2.1156e-53	236.75	3524800	162930	160110	166020	206640	171770	186070	210350	170710	100180	203400	214250	214480	221560	199610	151150	189640	220700	239900	135310
AAPSGSVNCEEFAEFQELLK	20	0	2225.03	sp|Q8R3Q6|CCD58_MOUSE	sp|Q8R3Q6|CCD58_MOUSE	yes	2	3.4731e-05	73.262	60720	18127		21393						888.65	1647.6							18664
AAPSLLNWR	9	0	1026.56	sp|Q9D968|HCFC2_MOUSE	sp|Q9D968|HCFC2_MOUSE	yes	2	0.0028891	51.43	101750	11679		9196.3	10431		9616.8	10998		3519.9			7938.9	7592.1	10470			10998	9314.4
AAPSPSGGGGSGGGGGTPGPIGPPASGHPAVSSMQGK	37	0	3082.45	sp|P47809|MP2K4_MOUSE	sp|P47809|MP2K4_MOUSE	no	3	1		23700	3770.1	13010			2271.6											4649
AAPSSSSGAGDAR	13	0	1132.51	sp|Q3TFD2|PCAT1_MOUSE	sp|Q3TFD2|PCAT1_MOUSE	yes	2	0.0058126	48.701	169490	30924	3690.6	9312.9			17204		6069							13567	40925	33733		14062
AAPTEPPEAPEATAAGGVTSK	21	0	1950.95	sp|Q8VC30|TKFC_MOUSE	sp|Q8VC30|TKFC_MOUSE	yes	2	0.00041493	38.839	123370	16227					10592	17351		6203.3	4849.9	16150	27052					14662		10282
AAPVAPSEPQASR	13	0	1279.65	sp|Q8VCE2|GPN1_MOUSE	sp|Q8VCE2|GPN1_MOUSE	yes	2	0.001003	54.584	237280	23492		17792	10901	20785	28281		12481	8529	15321	24169	25455	13011	20614					16451
AAPVTGGMGAVLMR	14	0	1329.69	sp|Q9QX47|SON_MOUSE	sp|Q9QX47|SON_MOUSE	yes	2	0.00010747	106.35	753320	68108	4509.6	62761	48393	47588	16425	18502	9923.5	44431	45959	106450	57387	4421.2	40788	33579	7860.7	67934	62048	6251.7
AAQALAAQAVASR	13	0	1226.67	sp|Q8BLY2|SYTC2_MOUSE	sp|Q8BLY2|SYTC2_MOUSE	yes	2	0.0002683	71.066	117800	14199	14112	11423		7676.3	12215	2237	8702.2	5896		10068		2615.4				9460.5	11704	7495.3
AAQAPPLPAAPPNTDAVASTQTALLQK	27	0	2641.41	sp|P56873|ZNRD2_MOUSE	sp|P56873|ZNRD2_MOUSE	yes	3	2.4233e-10	95.001	819900	79099	29663	69021	45590	71987	62328	58590	19061	26464	46359		52703	14146	59675		41311	92491	51411
AAQAVSLLR	9	0	927.55	sp|Q8BJY1|PSMD5_MOUSE	sp|Q8BJY1|PSMD5_MOUSE	yes	2	4.0929e-07	146.27	2663800	126160	144950	146630	148730	136300	172200	158610	112140	85556	140070	156470	159710	156290	137040	110280	147430	141960	172010	111220
AAQDFFSTCR	10	0	1201.52	sp|P70697|DCUP_MOUSE	sp|P70697|DCUP_MOUSE	yes	2	0.0002995	102.55	530250	25550	31760	25395	23978	19139	38916	25357	26359	24809	25389	44997	49700	30611	26503	24973	16378	25216	18648	26569
AAQDRDQIYR	10	1	1234.61	sp|P62996|TRA2B_MOUSE	sp|P62996|TRA2B_MOUSE	yes	2	0.0018706	139.02	3618200	244750	86460	260560	182880	173990	205180	248020	83542	111360	237270	157740	163090	149830	176980	37669	251700	383630	299250	164330
AAQDSDLVKHEVDQELTDGFK	21	1	2344.12	sp|Q921T2|TOIP1_MOUSE	sp|Q921T2|TOIP1_MOUSE	yes	3;4	1.9281e-38	188.98	2005900	157390	24517	195810	121430	122140	107220	126270	32092	77583	200610	14940	78853	63884	120980	8082.2	125130	274590	138360	16074
AAQDYCGMAWPVLAQR	16	0	1835.84	sp|Q3TCT4|ENTP7_MOUSE	sp|Q3TCT4|ENTP7_MOUSE	yes	2	0.0097737	46.358	29753	25798			573.5	1787.5												1593.7
AAQEANRDLMQDMEELKTQADK	22	2	2534.17	sp|Q922J3|CLIP1_MOUSE	sp|Q922J3|CLIP1_MOUSE	no	4	1		4445500		333910		222920	703950		475320	298480		208560	81776	511450	192570	175050	17830	405460		684480	133720
AAQECSISPLCHNLFALYDESTK	23	0	2653.22	sp|P52332|JAK1_MOUSE	sp|P52332|JAK1_MOUSE	yes	3	2.3003e-07	89.459	216800			40116	14032	25045	18933	20580							9206.6		11262	53544	24082
AAQEEYIK	8	0	950.471	sp|P05064|ALDOA_MOUSE	sp|P05064|ALDOA_MOUSE	yes	2	0.0074799	70.67	11982000	896550	138760	984770	691400	934310	808450	784820	799480	667900	647770	538810		688950	2490	753790		903250	917440	822970
AAQEEYIKR	9	1	1106.57	sp|P05064|ALDOA_MOUSE	sp|P05064|ALDOA_MOUSE	yes	2	4.6856e-05	125.98	830210	75305	32327	102650		18177	32818	2442	3794.9	18609	90567	1450.4			2276.6		116070	257490	76236
AAQENKHDSYIPCSER	16	1	1903.85	sp|Q9JLQ2|GIT2_MOUSE	sp|Q9JLQ2|GIT2_MOUSE	yes	3	6.1696e-11	96.313	194180	17198		37771		9477.5				11144	20610		5695.6		8046.9		16923	67319
AAQEQELESLR	11	0	1272.63	sp|Q9JIG7|CCD22_MOUSE	sp|Q9JIG7|CCD22_MOUSE	yes	2	4.2096e-05	110.88	982720	60150	62578	42756	38715	53618	63393	56169	53599	43942	39836	49447	73455	56519	47615	41446	47162	45172	55638	51515
AAQEQVLNASR	11	0	1185.61	sp|P54103|DNJC2_MOUSE	sp|P54103|DNJC2_MOUSE	yes	2	0.0099964	66.664	47734	3076.5						682.99		36817	861.95					6296.4
AAQGEPQVQFK	11	0	1201.61	sp|P62827|RAN_MOUSE;sp|Q61820|RANT_MOUSE	sp|P62827|RAN_MOUSE	yes	2	1.8887e-05	166.61	48763000	2911400	2785300	2751100	2420900	2694500	3036200	2886400	2369700	1848200	6148	3551500	3241600	2984500	2111700	2533400	2642300	2614700	2877100	2496500
AAQHGVCSVLK	11	0	1168.6	sp|Q6P5B0|RRP12_MOUSE	sp|Q6P5B0|RRP12_MOUSE	yes	2	0.00055371	90.142	542300	34457	10364	30318	25347	29247	36964	31930	23705	15419	30733	46009	20639		23889	24330	41567	52792	40676	23916
AAQHSEDHHLQVLR	14	0	1639.82	sp|A2AL36|CNTRL_MOUSE	sp|A2AL36|CNTRL_MOUSE	yes	3	2.1605e-05	57.003	166370	12084	11495		14610	12361	16400	13147	9033.6	6657.2	10173	17996		12372			8856	10921	10265
AAQIFITELTLR	12	0	1374.79	sp|P70353|NFYC_MOUSE	sp|P70353|NFYC_MOUSE	yes	2	0.0013355	78.932	766730	81547		110030	68752	81696	32973	59805		51680	43884				73062		26859	109480	26962
AAQIGAHTLSGACLDPAAFK	20	0	1998	sp|Q921G7|ETFD_MOUSE	sp|Q921G7|ETFD_MOUSE	yes	2;3	4.1249e-08	116.06	2713300	276440	160270	230490	165400	200390	249290	25161	131000	141880	23072	106760	175970	124350	107510		34213	242570	230520	88023
AAQIPESDQIK	11	0	1198.62	sp|Q9WV98|TIM9_MOUSE	sp|Q9WV98|TIM9_MOUSE	yes	2	4.7591e-05	131.22	3443200	132490	211020	157230	161990	146520	179780	143400	177780	148240	158160	243540	242710	155340	142740	209320	176540	204300	233900	218160
AAQIPIVAATSTPAVAR	17	0	1635.93	sp|Q8BHA0|IN80C_MOUSE	sp|Q8BHA0|IN80C_MOUSE	yes	2	4.2174e-05	75.5	1203000	87553	65179	89734	96806	83170	98333	97590	74618	46429		61598	97045		81234	55050		92983	75680
AAQIVFAQR	9	0	1002.56	sp|G3X987|GIMA9_MOUSE	sp|G3X987|GIMA9_MOUSE	yes	2	0.00065254	75.243	484610	12336	23575	31683	21421	12694	15935		45247	81605	26354	49157	27776		45985	26045			15981	48813
AAQLATEIADIK	12	0	1242.68	sp|Q8BL66|EEA1_MOUSE	sp|Q8BL66|EEA1_MOUSE	yes	2	0.00021172	126.29	1071600	71378	61405	65332	65775	61858	71263	63103	49116	50175	54033	50235	55453	48114	71638	37133	52701	64342	40362	38169
AAQLCGAGMAAVVDK	15	0	1460.71	sp|O08528|HXK2_MOUSE	sp|O08528|HXK2_MOUSE	yes	2	5.9842e-05	81.48	333110	43467	13177	26268	21434	29370	28786	453.11		24090			17059		26897	7597.7	10528	38470	21732	23780
AAQLCGAGMAAVVEK	15	0	1474.73	sp|P17710|HXK1_MOUSE	sp|P17710|HXK1_MOUSE	yes	2	1.9546e-10	196.38	5839400	418730	250770	378120	313230	282750	339610	291910	231310	209500	336800	294940	351160	340490	269900	153710	320950	396460	403610	255480
AAQLDGLEAR	10	0	1042.54	sp|Q61292|LAMB2_MOUSE	sp|Q61292|LAMB2_MOUSE	yes	2	0.0011986	69.915	417610	364920		23964			24669													4055.9
AAQLEPITYTQGLNACEQMR	20	0	2293.08	sp|Q8BYP3|RHOF_MOUSE	sp|Q8BYP3|RHOF_MOUSE	yes	2	3.61e-32	129.53	1626900	163020	51638	170980		95864	134470	154940	64688	49870	128250		85741	95347	39696	28329	87890	162960	103930	9287.3
AAQLGFGGVYVR	12	0	1236.66	sp|Q9D7B6|ACAD8_MOUSE	sp|Q9D7B6|ACAD8_MOUSE	yes	2	0.00028945	90.761	1029300	216030	53712	58435	85642	48234	72744	40630	43452		50524	40336	39023	46560	36688	33576	43387	47165	47906	25227
AAQLIGTCSQNVAAIQEQVLGLGALR	26	0	2680.43	sp|Q99P31|HPBP1_MOUSE	sp|Q99P31|HPBP1_MOUSE	yes	3	6.8957e-07	60.734	64839	13620		14332	2627.4	15918				1215.9	2653				9244			5229.1
AAQLLEEDVVTCSICLGR	18	0	2032.99	sp|Q8BFW4|TRI65_MOUSE	sp|Q8BFW4|TRI65_MOUSE	yes	2	1.3363e-06	74.733	11545			9942.2														1603
AAQLYVSSNSTLSSR	15	0	1582.8	sp|Q9DBM1|GPTC1_MOUSE	sp|Q9DBM1|GPTC1_MOUSE	yes	2	0.083586	19.89	28260			6940					3281.5	5362.3		12676
AAQMHSGYQR	10	0	1147.52	sp|Q8C2Q3|RBM14_MOUSE	sp|Q8C2Q3|RBM14_MOUSE	yes	2	0.00021132	105.36	1142500	97928	75236	71883	2463.1	75418	94574	58912	74663	46837	26691	59218	102100	34164	21943	8390.7	64132	105410	69728	52821
AAQNSGEAEYIEK	13	0	1408.65	sp|P02469|LAMB1_MOUSE	sp|P02469|LAMB1_MOUSE	yes	2	0.016242	52.863	109770	18598			43228	7641.3	12906				638.97	3848.8	8075.6						10122	4707.7
AAQPGALCDVSEELSR	16	0	1701.8	sp|Q6PAM1|TXLNA_MOUSE	sp|Q6PAM1|TXLNA_MOUSE	yes	2	0.00012441	80.379	1488500	113490	73722	100350	22320		107240	107320	77489	47247	118910	73626	92966		113770	37988	115110	140660	100530	45794
AAQQAASSSGQGQQAQTPTGK	21	0	2000.95	sp|Q8BK63|KC1A_MOUSE	sp|Q8BK63|KC1A_MOUSE	yes	2	2.8727e-70	273.43	1414700	74041	23793	57595	97984	55288	73991	98901	62428	39254	101340	106970	75240	101180	93290	69509	78825	79968	87433	37704
AAQQQEDQEQKDEESEEK	18	1	2147.91	sp|Q61249|IGBP1_MOUSE	sp|Q61249|IGBP1_MOUSE	yes	3	0.0026139	30.875	64428						28708	8006.1								15059	12655
AAQSPQQHSSGDPTEEESPV	20	0	2079.9	sp|P53986|MOT1_MOUSE	sp|P53986|MOT1_MOUSE	yes	2	1.4106e-37	127.62	1923200	89749	80366	96799	101000	81834	106520	113730	131270	45164	117850	154460	96013	111870	93902	92386	94051	119130	122280	74802
AAQSTAMNR	9	0	948.445	sp|P46460|NSF_MOUSE	sp|P46460|NSF_MOUSE	yes	2	0.0035448	74.486	1474600	62751	67592	63405		54214	64195			9773.6	37508	48028	229580		179160	89108	52902	295450	63058	157910
AAQTAEDAMQIMEQMTK	17	0	1895.84	sp|Q922J3|CLIP1_MOUSE	sp|Q922J3|CLIP1_MOUSE	yes	2	5.1146e-05	88.796	877050	87714	42904	101180	5515.8	98013	86547	52925	41712	39152			81650				42964	105400	91375
AAQTSVAYGCIK	12	0	1267.62	sp|Q9D0I9|SYRC_MOUSE	sp|Q9D0I9|SYRC_MOUSE	yes	2	0.00015152	132.39	4539700	280140	213540	302830	195230	246380	308120	233330	210040	119920	192960	291070	247480	196740	213380	121640	269170	380660	329120	187890
AAQVAPAAASSLGNPPPPPSELK	23	0	2169.14	sp|A2BH40|ARI1A_MOUSE	sp|A2BH40|ARI1A_MOUSE	yes	2	4.1204e-08	86.798	165060	25921		24245			31880								16518		18051	28035	20415
AAQVAPAAASSLGNPPPPPSELKK	24	1	2297.24	sp|A2BH40|ARI1A_MOUSE	sp|A2BH40|ARI1A_MOUSE	no	3	1		145330	25841	7898.7											19071	16396		36004		40119
AAQVAQDEEIAR	12	0	1299.64	sp|Q810U5|CCD50_MOUSE	sp|Q810U5|CCD50_MOUSE	yes	2	0.00023385	132.39	489580						115950	125920			11473	71250		60214	104140		636.34
AAQYQVNQAAAAQAAATAAAMGIPQAVLPPLPK	33	0	3201.7	sp|Q9JKP5|MBNL1_MOUSE	sp|Q9JKP5|MBNL1_MOUSE	yes	3	3.2637e-37	174	812990	96005		146470	30373	157200		16414		20833	44801				109980		5673.6	182850	2389.3
AARGFGVQVSPSGEK	15	1	1488.77	sp|P52503|NDUS6_MOUSE	sp|P52503|NDUS6_MOUSE	yes	2	0.067303	33.1	108360	66400		7773.9	16370		1686.3	7072.3			3535.3				2935.2				2583.5
AARHLDSVLSDHTR	14	1	1576.81	sp|Q3UMB9|WASC4_MOUSE	sp|Q3UMB9|WASC4_MOUSE	yes	2	0.033841	51.531	1493500	87094	59502	76741	112070	48010	141780	135740	90137		87469	35429	74349	104640		54102	119640	87060	131980	47783
AASAAAATTSPAPR	14	0	1241.64	sp|Q5DU09|ZN652_MOUSE	sp|Q5DU09|ZN652_MOUSE	yes	2	9.1483e-06	122.51	877790	7277					12368	4123.7	115060	81369	111310	5016.7		142490		86451	110690		113560	88076
AASAAATAAASAATAASAASGSPGSGEGSAGGEK	34	0	2720.25	sp|Q62318|TIF1B_MOUSE	sp|Q62318|TIF1B_MOUSE	yes	3	5.5834e-53	212.44	18853000	1329800	655330	1508400	1067700	1460800	1106300	1088700	809860	737650	1042400	214650	1088800	757150	1170200	492400	997890	1667900	1231600	425090
AASAAFQENVGR	12	0	1219.59	sp|Q8BYA0|TBCD_MOUSE	sp|Q8BYA0|TBCD_MOUSE	yes	2	0.00018503	116.13	1147000	64270	31794	86660	54505	60677	47896	61375	41684	43965	64757	51608	37618	53862	54040	37083	89975	118770	87140	59281
AASAAGASPAATPAAPESGTIPK	23	0	1993.01	sp|Q8C0I1|ADAS_MOUSE	sp|Q8C0I1|ADAS_MOUSE	yes	2	3.2432e-52	196.47	3899100	224250	180640	201520	222990	185410	236190	217050	184610	114810	232120	225350	215550	197660	265860	164070	227880	243870	201620	157620
AASAALILPESPSMK	15	0	1484.79	sp|Q8JZY2|COMDA_MOUSE	sp|Q8JZY2|COMDA_MOUSE	yes	2	2.63e-09	114.93	2264800	130610	111190	119840	126570	139140	156440	147660	106100	81576	129440	65319	159600	139880	50340	84924	145280	164140	141970	64832
AASAASSEHFEK	12	0	1233.56	sp|O88384|VTI1B_MOUSE	sp|O88384|VTI1B_MOUSE	yes	2	1.7002e-10	228.54	2571500	169020	103910	148140	148700	113960	156080	153110	109210	86650	145740	144830	129950	123120	160050	107080	146650	175100	148740	101450
AASADSTTEGTPTDGFTVLSTK	22	0	2156.01	sp|Q9QZQ8|H2AY_MOUSE	sp|Q9QZQ8|H2AY_MOUSE	yes	2	7.8945e-264	351.12	141580000	6677100	5027500	7266800	9742100	7263000	6747200	9581700	6294800	4609300	9811700	9114800	5853800	8816200	9546700	6852600	7565100	8205700	8372500	4232700
AASAEEQATIER	12	0	1274.61	sp|Q80X85|RT07_MOUSE	sp|Q80X85|RT07_MOUSE	yes	2	2.0394e-15	183.57	1864400	105190	92276	93949	102060	99354	104160	103090	97023	66102	115500	105940	106180	101220	90017	85230	105950	110710	104870	75624
AASAFFTYVSLNQEGK	16	0	1731.85	sp|Q91V12|BACH_MOUSE	sp|Q91V12|BACH_MOUSE	yes	2	1.0323e-20	198.33	1024600	42666	59813	149390		167870	1700.6	86441		68198	97212			41012	71127		131330	12483	95315
AASALYACTK	10	0	1054.51	sp|Q80XP8|FA76B_MOUSE	sp|Q80XP8|FA76B_MOUSE	yes	2	0.0027529	57.032	243060		9912.3	14878		19311		22772	13791	29931	10916	17814	20136	17793	8614.6	12038			20870	24279
AASAMQGTSLAPAAYGDYTSVGVAK	25	0	2386.15	sp|Q60664|IRAG2_MOUSE	sp|Q60664|IRAG2_MOUSE	yes	2;3	1.16e-31	118.42	2013600	186550	39379	163670	151530	107170	128450	144620	53468	42250	141330	19663	64384	85048	218360	61293	116190	189790	75337	25156
AASASQGGR	9	0	803.389	sp|Q9CYN2|SPCS2_MOUSE	sp|Q9CYN2|SPCS2_MOUSE	yes	2	0.003147	72.492	305860				38724		968.09	45342			10077				100450	2703.6	898.75	106700
AASCDNEEEIQMGTHK	16	0	1818.75	sp|Q8R316|HBP1_MOUSE	sp|Q8R316|HBP1_MOUSE	yes	3	0.0023647	40.224	54967		3002.7			7056.2	7303.3	3177.6	4045.1	3764.9		8394.3						4842.2	10172	3208.5
AASCLEGDR	9	0	977.424	sp|Q9CQ60|6PGL_MOUSE	sp|Q9CQ60|6PGL_MOUSE	yes	2	0.0010955	87.251	3199900	166510	182610	192820	222060	172330	156010	194080	156000	42994	231030	147170	249370	142090	119910	124290	161830	191050	162000	185740
AASDIAMTELPPTHPIR	17	0	1818.93	sp|P62259|1433E_MOUSE	sp|P62259|1433E_MOUSE	yes	2;3	4.9936e-19	171.2	17569000	1729400	1472500	804560	431300	737640	1482200	912700	821660	416940	1039400	876660	1548300	702910	1138400	747800	694970	700470	747650	563260
AASDLQIAASTFTSFGK	17	0	1713.86	sp|Q9DC50|OCTC_MOUSE	sp|Q9DC50|OCTC_MOUSE	yes	2	7.1272e-15	117.77	481240	54519		53897	40695	44451	32230	36681		19031	50850		7105.2		44236		24201	52024	21317
AASEDELLLPR	11	0	1212.63	sp|Q61249|IGBP1_MOUSE	sp|Q61249|IGBP1_MOUSE	yes	2	8.8245e-17	196.32	3112300	145880	224270	146060	160070	155710	189390	174020	165020	103540	154570	206710	218450	176370	132130	137920	166320	148860	177730	129320
AASENSQDAFR	11	0	1194.53	sp|Q03267|IKZF1_MOUSE	sp|Q03267|IKZF1_MOUSE	yes	2	2.1599e-23	234.28	4259500	267610	235410	221350	260910	242200	706.8	252120	231010	166480	220970	296320	278470	269480	222060	217200	219120	237470	237700	182850
AASEQAAANSNSR	13	0	1275.58	sp|Q8C3X8|LMF2_MOUSE	sp|Q8C3X8|LMF2_MOUSE	yes	2	6.2081e-05	101.45	281680	29065		13273	24085	10220	16773	16053	12967		19982	28872	11782		20862	15758	24245	25323		12419
AASESATSEGLSNFLK	16	0	1610.78	sp|Q80TG1|KANL1_MOUSE	sp|Q80TG1|KANL1_MOUSE	yes	2	1.3349e-13	183.08	204970		13276		17305	9894.8	44219	18691		10122		19433		27539	16953		9688.2		17853
AASEVAGLGAGTPSPSESSALCASK	25	0	2304.09	sp|Q8BFU3|RN214_MOUSE	sp|Q8BFU3|RN214_MOUSE	yes	2	1.1365e-05	42.072	50860			22494		15881			637.84		1157.4						10690
AASEYENEIR	10	0	1180.54	sp|Q3URD3|SLMAP_MOUSE	sp|Q3URD3|SLMAP_MOUSE	yes	2	0.0071239	61.48	1021300	38915		24570			786.37	1608.8	15604				22717	20352		14507	23792		17271	841170
AASGAPLRPATVLGTMEMGR	20	1	1985.02	sp|Q8CG76|ARK72_MOUSE	sp|Q8CG76|ARK72_MOUSE	yes	3	8.211e-05	124.62	2642700	246170	157800	189180	67799	194720	224270	185820	141830	153700	25771	25018	225170	92323	20663		179080	239460	208350	65597
AASGDPGSAESYR	13	0	1266.55	sp|P54822|PUR8_MOUSE	sp|P54822|PUR8_MOUSE	yes	2	3.176e-06	179.95	3628800	147030	147200	227870	179330	193930	237400	237890	102430	149360	203420	262070	326860	200370	229590	189970		244670	175050	174320
AASGFNATEDAQTLR	15	0	1550.73	sp|P97429|ANXA4_MOUSE	sp|P97429|ANXA4_MOUSE	yes	2	2.4561e-45	249.45	2414300	195320	88775	175610	110160	125850	135420	126230	102870	110580	166230	102630	94885	94501	153180	72464	157520	217610	103650	80850
AASGLLSIGLR	11	0	1056.63	sp|Q8VCW8|ACSF2_MOUSE	sp|Q8VCW8|ACSF2_MOUSE	yes	2	2.6909e-05	138.26	7808500	610070	363130	551810	527910	395640	577870	564870	273190	394710	421420	148100	398110	301460	560700	241580	385410	560970	353560	177980
AASGSALLWPR	11	0	1127.61	sp|Q9DB29|IAH1_MOUSE	sp|Q9DB29|IAH1_MOUSE	yes	2	0.0017324	63.397	479090	52294	18120	33569	17032	27383	31616	38205	27892	15745	15770	23277	34607	20902	23828		29725	31825	31074	6225.5
AASGSFPLLVEGSWGPDPPK	20	0	2011.01	sp|Q2EMV9|PAR14_MOUSE	sp|Q2EMV9|PAR14_MOUSE	yes	2	0.00026469	46.768	8916.9					3409.7												5507.2
AASHEQAAAALK	12	0	1166.6	sp|Q811D0|DLG1_MOUSE	sp|Q811D0|DLG1_MOUSE	yes	2	0.0014227	79.311	140720	14291	5151.7	9729.3	9170.5	8977.1	14888			1535		12414	10623	9653.6	9049		7155.2	8565.5	12284	7230.7
AASHTSDFNPNAGSDQR	17	0	1773.77	sp|O70305|ATX2_MOUSE	sp|O70305|ATX2_MOUSE	yes	3	0.0019852	47.57	131380							14544	9883	10861	12151	14536	18168	11890		9842		19316		10183
AASIFGGAKPVDTAAR	16	1	1530.82	sp|Q8BGD9|IF4B_MOUSE	sp|Q8BGD9|IF4B_MOUSE	yes	2;3	2.4889e-09	112.95	876800	69172	25409	84821	43524	42368	51256	64020	26340	26965	63554	35862	45926	28468	51215	9564.6		109010	68205	31120
AASIQNTVQNLR	12	0	1313.71	sp|Q8BUH8|SENP7_MOUSE	sp|Q8BUH8|SENP7_MOUSE	yes	2	0.0077723	58.889	2878800		3611.9	208850	155270	148830	185900	175420	138750	149000	162140	195000	216610	174050	141080	166600	160610	180770	159230	157090
AASITSEVFNK	11	0	1165.6	sp|Q920B9|SP16H_MOUSE	sp|Q920B9|SP16H_MOUSE	yes	2	6.2496e-06	192.6	5416500	238200	253860	251890	361980	274660	307970	335530	277890	214000	2201.3	372700	309460	363620	344880	345650	295270	307510	300270	259020
AASLEAVSYAIDSLK	15	0	1536.8	sp|Q9Z223|MOC2B_MOUSE	sp|Q9Z223|MOC2B_MOUSE	yes	2	0.0012056	62.454	126300	10823		12427	8784	8446	9354.3	7873.2	4469.9	6598.3	10844		9891		6261.3		7554.9	13716	9258.6
AASLGSSQPSRPHVGEAATATK	22	1	2122.08	sp|P51125|ICAL_MOUSE	sp|P51125|ICAL_MOUSE	yes	3	2.638e-07	130.12	5922400	287480	369050	316790	285250	327720	365320	311190	312000	205400	282510	396490	416760	361740	228310	243380	309050	282920	360600	260480
AASLHWTSER	10	0	1156.56	sp|Q9CXV1|DHSD_MOUSE	sp|Q9CXV1|DHSD_MOUSE	yes	2	0.00034548	112.8	1589800	146890	57318	94262	87702	81202	104600	121830	64879	53039	90897	109760	79111	97755	82781	34609	84410	106190	88918	3655.5
AASLLEHHASQLCQHVNR	18	0	2070.02	sp|Q9JIG7|CCD22_MOUSE	sp|Q9JIG7|CCD22_MOUSE	yes	3;4	2.1002e-06	104.04	1201800	80805	73050	68107	35814	67931	87977	71241	63046	28169	43607	86050	91602	58407	31851	25356	63229	86930	85193	53426
AASNCGIVESILNWVK	16	0	1759.89	sp|Q64511|TOP2B_MOUSE	sp|Q64511|TOP2B_MOUSE	yes	2;3	6.7639e-11	117.41	76581	3009.5		55980		5035.4		1718.9										10837
AASPQDLAGGYTSSLACHR	19	0	1960.91	sp|P51949|MAT1_MOUSE	sp|P51949|MAT1_MOUSE	yes	2	2.4247e-16	144.38	427610	35718	23057	27043	18650	22655	32354	26146	21173	13315	21821		32896	21023	20079	4716	23853	40350	29962	12797
AASPSICIANTHLLYNPR	18	0	1997.02	sp|Q8K1C0|ANGE2_MOUSE	sp|Q8K1C0|ANGE2_MOUSE	yes	2;3	2.0334e-09	87.573	1024400	90176	41117	67907	63080	69517	72893	73337	33845	31684	58504	31931	57790	47802	49289	19061	57331	77728	58380	23030
AASQGTQVPTVTEGVAAALLLSK	23	0	2211.21	sp|E9PVA8|GCN1_MOUSE	sp|E9PVA8|GCN1_MOUSE	yes	2;3	5.4615e-07	117.9	667800	56478		91621	59577	39788	42622	64631	19850	6646.9	43296		12745	14437	76116			92428	47565
AASQLEAGEELR	12	0	1272.63	sp|Q60664|IRAG2_MOUSE	sp|Q60664|IRAG2_MOUSE	yes	2	0.00016775	150.21	1559500	77848	40488	55709	88177	53400	73991	73128	40785	45463	101600	45413	124970	122590		69377	151030	100650	49820	245030
AASQNMIFPSPGSCAVLK	18	0	1876.92	sp|Q7TPH6|MYCB2_MOUSE	sp|Q7TPH6|MYCB2_MOUSE	yes	2	1.8689e-06	70.806	151640		13444			19338			17198								25140	44975	31547
AASQSGLGPSHPSLSTNSK	19	0	1824.9	sp|Q8R149|BUD13_MOUSE	sp|Q8R149|BUD13_MOUSE	yes	3	0.068126	17.807	16000	691.81								15308
AASSANLLLR	10	0	1014.58	sp|Q8VC03|EMAL3_MOUSE	sp|Q8VC03|EMAL3_MOUSE	yes	2	0.038535	34.781	156110		13326	12412		14056	15435	13250		11151		14354	13707	11284	1768.7			9094.1	16207	10060
AASSCFLMACEKPGK	15	1	1655.75	sp|Q921H9|COA7_MOUSE	sp|Q921H9|COA7_MOUSE	yes	2;3	7.2028e-06	117.21	291430	20047	12482	13804	5945.6	13873	19704	11048		848.56	31545	16013	16212	25534	32195	6108.7	12046	23012	16950	14063
AASSFFSSQAPEVSEHPAEQGSLEER	26	0	2776.26	sp|Q3UHA3|SPTCS_MOUSE	sp|Q3UHA3|SPTCS_MOUSE	yes	3	6.142e-07	31.381	98234	5704.6		8249.8	10412		8085.4	10520			10361		4851		13118		4933.1	16481	5517.6
AASSLFSAK	9	0	880.465	sp|Q9JIH2|NUP50_MOUSE	sp|Q9JIH2|NUP50_MOUSE	yes	2	0.027785	48.157	45813	2182				17734				25897
AASSPDGFFWTQGSPK	16	0	1681.77	sp|Q571I4|PRAG1_MOUSE	sp|Q571I4|PRAG1_MOUSE	yes	2	0.078134	27.357	113590	12737	3706.1	5225.7		15002	14209	24513					14246					10132	13824
AASSPSNPAALPVASDSSPMGSK	23	0	2128.01	sp|Q61818|RAI1_MOUSE	sp|Q61818|RAI1_MOUSE	yes	2	8.0876e-05	58.539	181450	13980	14490	15801		17397	10747	17276	16293	4721.4		27192		7211.6			13808	18214		4319.6
AASSVTAGVASSLSEK	16	0	1463.75	sp|P33215|NEDD1_MOUSE	sp|P33215|NEDD1_MOUSE	yes	2	1.3711e-05	91.245	613880	38088	27149	37379	41742	27769	36658	41307	31423	10961	37610	37053	35368	37513	36611	21085	30104	35967	36027	14063
AASTAPSSTSTPAASSAGLIYIDPSNLR	28	0	2705.35	sp|Q80TP3|UBR5_MOUSE	sp|Q80TP3|UBR5_MOUSE	yes	2;3	2.8796e-05	30.988	64395			26030			7174.2	7135.6			6996.4				2716.2		3165	11178
AASTASHRPIK	11	1	1137.63	sp|Q9DCL8|IPP2_MOUSE	sp|Q9DCL8|IPP2_MOUSE	yes	2	0.046051	65.933	43397	14110			5720.7			4927.6			8339.5							9233.7		1065
AASTDIAGLEESFR	14	0	1465.7	sp|Q9CRB6|TPPP3_MOUSE	sp|Q9CRB6|TPPP3_MOUSE	yes	2	2.0752e-06	138.71	458840	25669	13346	73301	40305	34446	46527	30313	24747	13300	38493		6218.8		15378		32106	41936	22751
AASVAENCINYQQGTPHK	18	0	1986.92	sp|P70202|LXN_MOUSE	sp|P70202|LXN_MOUSE	yes	3	0.00050766	49.487	167010	15789	8402.5	17761		17436	13825	7629.4	8113	7155	9087.9	2184.2	7621.7	7927.4	6113.7	694.18	12251	11102	7659.1	6261.1
AASVDLELKK	10	1	1072.61	sp|Q9CWM4|PFD1_MOUSE	sp|Q9CWM4|PFD1_MOUSE	yes	2	0.012978	119.07	655650	48016	22047	53970	38518	37802	35313	43741	18366	25625	48028		28806	29569	37763	4569.7	54455	83072	45994
AASVFVLYATSCANNFAMK	19	0	2063.98	sp|Q9JKP7|DPOE3_MOUSE	sp|Q9JKP7|DPOE3_MOUSE	yes	2	5.1585e-09	123.92	172570	27710		41729		30273		3583		2951.1	4455.4				6067.8			55804
AASWLTHQGSFHGAFR	16	0	1771.85	sp|P01029|CO4B_MOUSE	sp|P01029|CO4B_MOUSE	yes	3	0.0011631	61.042	200370	15721		21279	15751	15500	14405	15337	8525.3		12509	5154.9		5759.8	20797		8085.3	24163	16451	936.44
AASYNGEDDLHMAK	14	0	1520.66	sp|O55111|DSG2_MOUSE	sp|O55111|DSG2_MOUSE	yes	3	0.020478	17.415	9420.4	8236.5															1183.9
AATAAADFTAK	11	0	1036.52	sp|Q9Z1Z2|STRAP_MOUSE	sp|Q9Z1Z2|STRAP_MOUSE	yes	2	0.0012915	92.732	1637200	52523	109150	90204	2105.9	107800	93984	74462	106770	116540	66649	38835	102900	90450	102550	86201	98120	101160	86579	110260
AATAAEVAASGSGEAR	16	0	1417.68	sp|Q8BLR9|HIF1N_MOUSE	sp|Q8BLR9|HIF1N_MOUSE	yes	2	2.4872e-23	202.72	707430	35040	41931	37259	36928	37237	48026	48148	36718	18465	22866	44243	47186	37542	34580	29630	39686	41060	40581	30306
AATAAGAAGLAGGHHR	16	0	1387.71	sp|Q9D0D5|T2EA_MOUSE	sp|Q9D0D5|T2EA_MOUSE	yes	2;3	9.1677e-14	134.2	92737	23352	13723	14156					6801.8							4164.6		25495		5044.7
AATAAVPGAAAGR	13	0	1082.58	sp|Q8CHW4|EI2BE_MOUSE	sp|Q8CHW4|EI2BE_MOUSE	yes	2	5.1727e-05	99.855	1014400	54256	48776	55033	58754	52602	53157	53151	46700	43510	44377	53207	61819	61230	67247	60539	59213	70588	70262
AATADLEQYDR	11	0	1251.57	sp|P81117|NUCB2_MOUSE	sp|P81117|NUCB2_MOUSE	yes	2	4.8719e-05	140.05	1250800	274150	54095	106550	167990	55147	121800	60044	40792	30596	42671		37013	51062	59995		50504	59031		39320
AATAECDVVMAATEPELLEDEDAKR	25	1	2733.25	sp|Q9QYI3|DNJC7_MOUSE	sp|Q9QYI3|DNJC7_MOUSE	yes	3	3.6921e-09	127.25	200600	29104		39935		50692									1393.1			63113	16365
AATAGGGPGAAAGAVGAGGAAAASGLAVYR	30	0	2370.2	sp|P97496|SMRC1_MOUSE	sp|P97496|SMRC1_MOUSE	yes	2;3	1.3759e-16	138.49	2660200	227260	83999	241940	172550	174300	179400	145370	120900	139250	158830		123780	108770	231270	33990	179260	212850	126460
AATAGSQAGPGGLVAGK	17	0	1411.74	sp|Q8C4B4|U119B_MOUSE	sp|Q8C4B4|U119B_MOUSE	yes	2	6.8254e-15	146.58	1274100	83801	92958	75268	72032			72397	78265	54024	64815	90645	103910	81121	60823	51637	89094	64688	78476	60160
AATAGSQAGPGGLVAGKEEK	20	1	1797.92	sp|Q8C4B4|U119B_MOUSE	sp|Q8C4B4|U119B_MOUSE	yes	3	0.035872	22.456	77866	14882				8840.6	11675				14975	4805.3						22688
AATAPLLEAVDNLSAFASNPEFSSVPAQISPEGR	34	0	3455.72	sp|P26039|TLN1_MOUSE	sp|P26039|TLN1_MOUSE	yes	3;4	1.0132e-44	140.79	271100			92329		53827												124940
AATAQYLSPR	10	0	1076.56	sp|Q3TAA7|S11IP_MOUSE	sp|Q3TAA7|S11IP_MOUSE	yes	2	0.049458	46.447	64212	8251.7				2070.7	10935	9614				4421.2	7757.6				8068.6	13092
AATASPGAGR	10	0	857.436	sp|Q9CR62|M2OM_MOUSE	sp|Q9CR62|M2OM_MOUSE	yes	2	0.0025127	74.486	210420	18205	4670.2	12859	10297	1181.3		10647	5231.9	18629		18830	10552	4635.7	8692.7	14678	14079	21518	21736	13979
AATDDDLHR	9	0	1012.46	sp|Q8BIH0|SP130_MOUSE	sp|Q8BIH0|SP130_MOUSE	yes	2	0.043787	49.96	98505			920.9	12643	28271					7692.5	2689.7			5938.1		40349
AATECMCNLAMSK	13	0	1485.61	sp|Q99KD5|UN45A_MOUSE	sp|Q99KD5|UN45A_MOUSE	yes	2	0.0018616	74.524	329540					29793	32318	26252	20139	18001	4119.4	32101	27126		4985.6		27497	41331	42770	23104
AATENIPVVR	10	0	1068.59	sp|Q8JZM7|CDC73_MOUSE	sp|Q8JZM7|CDC73_MOUSE	yes	2	0.00010683	137.84	520500	34817	37392	27169	24780	36490	34250	5032.7	35088	42442	12053	29483	39634	24245	25419	20314	31297	18898	16746	24950
AATENSENDITMQSLPK	17	0	1847.86	sp|Q61687|ATRX_MOUSE	sp|Q61687|ATRX_MOUSE	yes	2	1.2193e-30	255.37	2508400	149290		122090	127900	129430	156460	150880	134700	85738	192880	177270	149440	179450	145690	129610	128450	148990	121130	78943
AATESDLKR	9	1	989.514	sp|Q8C3J5|DOCK2_MOUSE	sp|Q8C3J5|DOCK2_MOUSE	yes	2	0.019328	62.88	175660				4651		18114						990.41		24952		30584	12303		84065
AATESVPCNPSPLQGELR	18	0	1924.93	sp|Q8R3Y5|CS047_MOUSE	sp|Q8R3Y5|CS047_MOUSE	yes	2	3.023e-05	102.26	1118400	60038	51097	62602	61379	65741	71333	68398	54254	42898	49339	70928	65770	76658	40144	38993	42985	72895	82140	40822
AATETNLPLLFLPVHR	16	0	1791	sp|Q61586|GPAT1_MOUSE	sp|Q61586|GPAT1_MOUSE	yes	3	0.00064313	60	210000	39498		22131	24526	8923.1	15195	14094			17845		4843.5	5928.9	15911		9363.8	21165	10575
AATFFGCIGIDK	12	0	1298.63	sp|P55264|ADK_MOUSE	sp|P55264|ADK_MOUSE	yes	2	0.00057018	77.358	1820100	190520	60031	239470		212190	121840	121460	62853	97859	85949		88859	57912	85311	16277	89660	167350	122600
AATFFGEVVK	10	0	1067.57	sp|Q9JK23|PSMG1_MOUSE	sp|Q9JK23|PSMG1_MOUSE	yes	2	2.4568e-05	115.86	1889200	131640	111150		133720		137420	144680	109250	72858	130760	26679	125490	100940	129100	42809	143330	140040	147170	62187
AATFGLILDDVSLTHLTFGK	20	0	2118.14	sp|P67778|PHB_MOUSE	sp|P67778|PHB_MOUSE	yes	2;3	4.1883e-43	208.23	521420	54012		223640	5375.6	134920				9663.3					16784			77024
AATGEEVSAEDLGGADLHCR	20	0	2056.91	sp|Q3ULD5|MCCB_MOUSE	sp|Q3ULD5|MCCB_MOUSE	yes	2;3	6.6182e-16	122.66	757410	121850	41949	52683	45162	41563	34396	24501	28754	33507	19878	40919	49342	29990	36585	15380	24768	52166	32556	31460
AATGGGADDESR	12	0	1105.46	sp|Q91WK7|ANR54_MOUSE	sp|Q91WK7|ANR54_MOUSE	yes	2	0.0050266	44.598	54954	7691.3	14460				3790.2						8429.5				5831.6	4602.7		10148
AATHSAQVQLVSEATR	16	0	1667.86	sp|Q3U6N9|CH033_MOUSE	sp|Q3U6N9|CH033_MOUSE	yes	2	2.2141e-05	76.563	57204		8493.8				7250.7			5755.5	4943.7				11018	10099				9642.9
AATIIATSEGSLWGLDR	17	0	1759.91	sp|P12367|KAP2_MOUSE	sp|P12367|KAP2_MOUSE	yes	2	6.2793e-15	98.167	911950	86727		112200	49536	114160	65769	65785	23736	43642	47328		20785		57198		45086	117460	62543
AATIPVSQISTIAGSK	16	0	1542.86	sp|Q8R322|GLE1_MOUSE	sp|Q8R322|GLE1_MOUSE	yes	2	0.013025	36.46	253550	26133	63002			28089	32915	41353					38923		23134
AATITATSPGALWGLDR	17	0	1699.89	sp|P31324|KAP3_MOUSE	sp|P31324|KAP3_MOUSE	yes	2	0.0025062	63.908	153460	24022		20897	3990.3		23386				11739	1765.9		3733.8	17825		22677	23422
AATLAQELEK	10	0	1072.58	sp|Q9CU62|SMC1A_MOUSE	sp|Q9CU62|SMC1A_MOUSE	yes	2	0.00038221	117.3	1533000	11262	57565	130850	83343	90618	132250	11649	39212	88987	81243			94310	95847		54985	140770	100940	319190
AATLELSEVK	10	0	1059.58	sp|P55937|GOGA3_MOUSE	sp|P55937|GOGA3_MOUSE	yes	2	0.039258	33.426	11275									11275
AATLLEQVTSSVR	13	0	1373.75	sp|Q4FZC9|SYNE3_MOUSE	sp|Q4FZC9|SYNE3_MOUSE	yes	2	5.8613e-05	129.69	1123100	55690	84936	51349	82562		96361	77955	58442	52499	99590	39736	52500	85166		49749	68502	78978	62983	26070
AATLMMLGR	9	0	962.504	sp|Q9QYI3|DNJC7_MOUSE	sp|Q9QYI3|DNJC7_MOUSE	yes	2	0.0032725	93.561	1004800	83151	45950	70992		63537	63434	47055	43071	45047	20394	61059	64165	42363	68030	21790	54492	92687	67744	49834
AATLPNTEGEQPGPSVGPVGK	21	0	2005.01	sp|Q9D6T0|NOSIP_MOUSE	sp|Q9D6T0|NOSIP_MOUSE	yes	2	2.4739e-69	231.21	3887000	214620	193030	192710	208430	193250	241040	215910	203920	128160	194780	250010	243300	226760	186890	169290	200370	227490	237570	159410
AATMSAVEAATCR	13	0	1337.61	sp|Q9DCC4|P5CR3_MOUSE	sp|Q9DCC4|P5CR3_MOUSE	yes	2	3.6001e-05	153.33	2554200	198600	174490	225490	153380	155650			123260	125530	137480		219960	90921	148330	104930	149770	236470	189810	120140
AATNLENQLHSAQK	14	0	1523.77	sp|Q8VDN4|CCD92_MOUSE	sp|Q8VDN4|CCD92_MOUSE	yes	2	8.5396e-07	168.43	371460		50364	676.86	28642	27303	29728	27390			22811		33288	24715	20939		25660	27487	28957	23503
AATPVSVTSQR	11	0	1115.59	sp|Q6NZA9|TAF9B_MOUSE	sp|Q6NZA9|TAF9B_MOUSE	yes	2	0.031582	46.033	27593																		27593
AATQASSTESCDK	13	0	1354.57	sp|Q61033|LAP2A_MOUSE	sp|Q61033|LAP2A_MOUSE	yes	2	0.0005142	75.474	420750	33560	26040	23616	23348	29792	31928	24131	24883			33798	37835	23877		14300	27960	13825	28241	23617
AATQCEFSK	9	0	1040.46	sp|Q9QZ73|DCNL1_MOUSE;sp|Q8BZJ7|DCNL2_MOUSE	sp|Q9QZ73|DCNL1_MOUSE	no	2	0.0033692	91.783	1074000	69833		75138	65670	65401	66844	59496	51491	47209	46528	53098	84235	61245	49196	43236	55795	65101	72806	41685
AATQFWR	7	0	878.44	sp|P08003|PDIA4_MOUSE	sp|P08003|PDIA4_MOUSE	yes	2	0.0040443	104.76	898070	85047	43345	55086	62313	56246	56864	56101	40337	40962	38796	21503	39638	37177	94416	15710	34913	69035	31648	18935
AATSAVTAYEPLDSLDR	17	0	1778.87	sp|Q0VBL3|RBM15_MOUSE	sp|Q0VBL3|RBM15_MOUSE	yes	2	3.8645e-10	128.41	4070200	218630	212710	208060	245190	285720	259610	250540	253350	165980	208400	180550	241560	221840	220620	152400	190670	213850	209660	130830
AATSEGPLFAASIEK	15	0	1490.76	sp|Q80YV2|NIPA_MOUSE	sp|Q80YV2|NIPA_MOUSE	yes	2	2.7171e-09	138	2529200	159200	126270	170650	179270	126960	193230	186910		118930	186420	46340	190300	157470	148320	95791		183690	183680	75758
AATSHFNVR	9	0	1001.5	sp|Q68FH4|GALK2_MOUSE	sp|Q68FH4|GALK2_MOUSE	yes	2	0.00060812	101.41	1271200		82306	91335	62493	68691	97678	89720	79990	46256	83802		75913	92403	69716	59766	69930	80874	67199	53126
AATSPALFNR	10	0	1046.55	sp|Q9JHU4|DYHC1_MOUSE	sp|Q9JHU4|DYHC1_MOUSE	yes	2	0.011076	67.464	2752900	1492.2		202860	196310	187160	187840	222060	158710			134510	185160	182870	158030	167610	217500	251100	139590	160050
AATSTLSVCDFLGEK	15	0	1597.77	sp|Q8BR63|F177A_MOUSE	sp|Q8BR63|F177A_MOUSE	yes	2	2.7407e-05	119.43	161770	1021.9		12788	25259		30383			13145	864.81							49034	29276
AATSTSSSQLSVSSQASSSSTQLQLHSLLSSISSK	35	0	3481.74	sp|Q571I4|PRAG1_MOUSE	sp|Q571I4|PRAG1_MOUSE	yes	3	0.0096345	7.1154	27045			6723.1		5765.4												14557
AATTAAVVAEEDTELR	16	0	1645.82	sp|Q66JX5|CEP43_MOUSE;sp|P0CAX8|TGAP1_MOUSE	sp|Q66JX5|CEP43_MOUSE	yes	2	4.9965e-14	159.44	1359500	83303	95888		217880	103720	89853	117550	59163	64997	81371		73964	50033	57695	20840	90759	63033	80762	8703.7
AATTSPGGSSGSSAPASSTSGR	22	0	1879.85	sp|Q6PZE0|MUC19_MOUSE	sp|Q6PZE0|MUC19_MOUSE	yes	2;3	3.1229e-211	331.58	9218700	6568800	6186.2		2614100											29690
AATTTSTATTTTTTTTTATTVGSAGSSAPTASSTAAGSGLR	41	0	3677.77	sp|Q6PZE0|MUC19_MOUSE	sp|Q6PZE0|MUC19_MOUSE	yes	3;4	0	443.49	10061000	6896900	26862	15907	3031500											89918
AATTTSTSAATTTTTTTATTVGSAGSSAPTASSTAAGSGLR	41	0	3633.75	sp|Q6PZE0|MUC19_MOUSE	sp|Q6PZE0|MUC19_MOUSE	yes	3	2.2173e-59	147.3	259890	198630			61255
AAVAGEDGR	9	0	844.404	sp|Q9Z204|HNRPC_MOUSE	sp|Q9Z204|HNRPC_MOUSE	yes	2	0.00071935	94.806	7297400	627430	173300	607240	593790	474780	724050	578180	229590	354480	418900		243610	305740	248080	160430	653900		774510	129360
AAVAIQSQFR	10	0	1089.59	sp|P63054|PCP4_MOUSE	sp|P63054|PCP4_MOUSE	yes	2	0.00029184	91.783	932650	64953	49944	46568	66885	16866	60973	76928	78390	32852	61560	11507	36791	62637	63408	73440	38979	35510	29825	24633
AAVALDFDYER	11	0	1268.6	sp|O88307|SORL_MOUSE	sp|O88307|SORL_MOUSE	yes	2	0.046311	30.918	122600	36133		20110		22155	8084.7	2236.3		7548.5	6733.3				7069.4			12532
AAVAPVTWSVISLLR	15	0	1581.92	sp|Q8VEC4|CAHM2_MOUSE	sp|Q8VEC4|CAHM2_MOUSE	yes	2	2.7321e-05	66.953	104050	12960		11312	1620.9	11148	6047.4	6085.8			10604				11961		3278.6	25485	3546.5
AAVASLLQSVQVPEFTPK	18	0	1884.04	sp|Q02053|UBA1_MOUSE	sp|Q02053|UBA1_MOUSE	yes	2;3	1.8474e-149	289.75	14751000	1114200	613940	1303500	959210	1170000	899860	1078200	599190	489610	965740	12173	695050	614000	1003400	150390	945510	1078400	956060	102280
AAVATTQGEQEAAETCR	17	0	1791.81	sp|Q9WV70|NOC2L_MOUSE	sp|Q9WV70|NOC2L_MOUSE	yes	2	3.5688e-50	252.02	2130100	126780	65321	112930	109680	140580	148530	104690	85171		117690	150180	106920	114020	106440	86917	144490	186060	144260	79434
AAVAVPNRPPDAVLR	15	1	1544.88	sp|P51660|DHB4_MOUSE	sp|P51660|DHB4_MOUSE	yes	3	0.0069446	35.845	677510	43691	37160	47930	33351	31911	40963	23337		34894	24315	23104	42668	30622	29752	29358	49896	68628	44243	41687
AAVAVVPLLSEDK	13	0	1310.74	sp|Q6NZF1|ZC11A_MOUSE	sp|Q6NZF1|ZC11A_MOUSE	yes	2	0.0026699	40.533	463400				9381.1					12706		363470	8477.4	44746	14256		2830.9	660.43	6872.2
AAVAWEAGKPLSIEEIEVAPPK	22	1	2304.24	sp|P28474|ADHX_MOUSE	sp|P28474|ADHX_MOUSE	yes	2;3	5.4494e-22	166.59	4200500	423010	89468	385740	231850	384930	279850	295480	144850	151140	244660		230460	166240	217590	27368	251500	369910	290880	15609
AAVCDCILQEQVYVR	15	0	1822.87	sp|Q9D0G0|RT30_MOUSE	sp|Q9D0G0|RT30_MOUSE	yes	2	1.3907e-05	108.24	173490	2392.6	1431.1	4867.5	73919	35797								11324				43757
AAVDAGFVPNDMQVGQTGK	19	0	1903.91	sp|Q99LC5|ETFA_MOUSE	sp|Q99LC5|ETFA_MOUSE	yes	2	2.9793e-29	170.92	24954000	2469400	1101800	1434600	1874200	1245700	1587500	1323300	890580	662000	1548000	1168100	1323900	1268800	1263500	949740	1285800	1572700	1337900	646110
AAVDLKPTLTIIK	13	1	1381.85	sp|P27577|ETS1_MOUSE	sp|P27577|ETS1_MOUSE	yes	2;3	0.00029656	138	3157400	112390	149540	152550	150010	143050	202690	168290	189820	102180	181910	195140	220320	229670	138260	130020	168750	171660	209040	142070
AAVDSDVVSLPR	12	0	1227.65	sp|Q8R3F9|STPAP_MOUSE	sp|Q8R3F9|STPAP_MOUSE	yes	2	0.0002961	101.82	1952400	66682	103390	72694	119360	53093	118080	120730	101780	72989	102650	154020	128170	128230	108680	103690	103910	96234	112050	85937
AAVDSFYLLYR	11	0	1316.68	sp|Q8BTX9|HSDL1_MOUSE	sp|Q8BTX9|HSDL1_MOUSE	yes	2	5.9815e-11	170.95	379210	40454		74998	21832	62029	14093	16048	5241.1	16746	15769		2542.8		26723	984.86	9927.8	60012	11808
AAVEEGIVLGGGCALLR	17	0	1683.9	sp|P63038|CH60_MOUSE	sp|P63038|CH60_MOUSE	yes	2;3	8.1686e-31	228.28	30582000	3314100	896540	3008200	1703300	1993100	1721100	2021600	993490	1728400	1492600	16693	1276900	782330	1962600	80395	1515900	3962500	2031100	81235
AAVEELLR	8	0	899.508	sp|Q8VCN9|TBCC_MOUSE	sp|Q8VCN9|TBCC_MOUSE	yes	2	0.044294	34.931	100200												100200
AAVELALLGAR	11	0	1082.64	sp|Q8VDP3|MICA1_MOUSE	sp|Q8VDP3|MICA1_MOUSE	yes	2	4.9862e-05	111.39	1094600	65130	48048	68076	74813	49331	78720	68719	36856	46723	86657	30123	46562	47252	73155	38198	60041	79315	75182	21696
AAVELEEPEDAR	12	0	1327.63	sp|Q91YR7|PRP6_MOUSE	sp|Q91YR7|PRP6_MOUSE	yes	2	2.5131e-05	127.94	4975700	343500	290060	374090	352560	302590	252040	177350	20084	170440		402030	282280	384560		314100	238630	404330	386630	280400
AAVELVEK	8	0	857.486	sp|Q3V3R1|C1TM_MOUSE	sp|Q3V3R1|C1TM_MOUSE	yes	2	0.020454	53.878	434160	18727	34506	25636	6079.1	24839	21774	8113.9	32095	76009	3520.5	4481.1	25058	7617.3	11187	32392	19224	21541	16784	44579
AAVENLPTFLVELSR	15	0	1657.9	sp|P70168|IMB1_MOUSE	sp|P70168|IMB1_MOUSE	yes	2	2.2788e-25	223.55	2817700	256010	28754	351050	159490	310610	122590	224830	57235	176800	178400		35159	34273	233220		120700	393490	130390	4726.5
AAVEQLLK	8	0	870.517	sp|Q80X82|SYMPK_MOUSE	sp|Q80X82|SYMPK_MOUSE	yes	2	0.016549	47.349	177730	38197		48995	3349.7						40447								46739
AAVESLGFILFR	12	0	1321.74	sp|Q3TXS7|PSMD1_MOUSE	sp|Q3TXS7|PSMD1_MOUSE	yes	2	2.8817e-05	154.35	259760	50342	7683.3	95897						38234	39187						28416
AAVEWFDGK	9	0	1021.49	sp|Q61545|EWS_MOUSE	sp|Q61545|EWS_MOUSE	yes	2	0.0016299	91.783	533360	24359	2225.7	64189	22162		30957	33113	15759	63074	27999	34618	43188	20788	39630	15991	15847	45694	33766
AAVEWFDGKDFQGSK	15	1	1683.79	sp|Q61545|EWS_MOUSE	sp|Q61545|EWS_MOUSE	yes	2;3	3.809e-05	83.214	3162300	237030	27831	219360	161610	157230	100930	205590	21217	76778	316750	71092	69581	32352	128270		246260	688700	334840	66832
AAVFEEEDFQSMTYGFK	17	0	1997.87	sp|Q6PHQ8|NAA35_MOUSE	sp|Q6PHQ8|NAA35_MOUSE	yes	2	2.7321e-14	135.13	134290			47650		24728	4973			4909.2					3436.1			48593
AAVFEEIDTYER	12	0	1441.67	sp|Q8K2D3|EDC3_MOUSE	sp|Q8K2D3|EDC3_MOUSE	yes	2	0.00042048	99.34	1832600	139800	139810	127160	114730	121610	168380	139140	130160	105950	11490	16314	135430		118460	71430	136330	142020	13693	674.41
AAVFLALEEQEK	12	0	1346.71	sp|Q66JX5|CEP43_MOUSE;sp|P0CAX8|TGAP1_MOUSE	sp|Q66JX5|CEP43_MOUSE	yes	2	0.0021319	65.933	170520	28618	15693	28363	1784.4	34768	22755	10698	953.6	16089			10480		315.22
AAVGSPGSLESAPR	14	0	1297.66	sp|Q9JMA2|TGT_MOUSE	sp|Q9JMA2|TGT_MOUSE	yes	2	0.00097856	63.212	950270	69520		65635		61372	652.4		84290	12458	121780		94215	125610			77595	72626	91553	72969
AAVGVGGSTAAAGAGAVSSGALEPGSTTAAHR	32	0	2708.35	sp|Q9R0M8|S35A2_MOUSE	sp|Q9R0M8|S35A2_MOUSE	yes	3	7.3142e-31	129.91	523840	401660	4189.5		55938	10599					5137.4			7066.5	17747		13025	3647.6		4826.8
AAVGVTGNDITTPPNK	16	0	1553.8	sp|P27546|MAP4_MOUSE	sp|P27546|MAP4_MOUSE	yes	2	3.4163e-07	94.507	1230800	42612	99994	44298	61783	58379	80518	71862	90606	54581	56949	91868	71707	78381	49702	71697	63036	36792	62832	43224
AAVGVTGNDITTPPNKEPPPSPEK	24	1	2415.23	sp|P27546|MAP4_MOUSE	sp|P27546|MAP4_MOUSE	yes	3	1.4168e-06	69.613	1878600	96015	113850	121030	103410	108520	120570	110130	336.61	66643	100450	125240	113600	97108	75364	54145	101620	132600	146590	91418
AAVGVTGNDITTPPNKEPPPSPEKK	25	2	2543.32	sp|P27546|MAP4_MOUSE	sp|P27546|MAP4_MOUSE	yes	3	0.025941	29.971	23404																	23404
AAVHYDR	7	0	830.404	sp|O08583|THOC4_MOUSE	sp|O08583|THOC4_MOUSE	yes	2	0.0059749	76.833	7516800	311980	383230	337630	481050	344110	356880	499080	449540	34662	396430	594310	348020	545420	422150	371050	372650	434470	487380	346800
AAVIGDVIR	9	0	912.539	sp|Q9JIK5|DDX21_MOUSE	sp|Q9JIK5|DDX21_MOUSE	yes	2	0.0021242	79.809	1552500	74068	101490	44728	21981	62846	38803	34272	78663	230900	47142	56796	81972	40443	44184	155720	93080	41275	64118	239980
AAVILESIFLK	11	0	1202.73	sp|P35991|BTK_MOUSE	sp|P35991|BTK_MOUSE	yes	2	0.00080497	79.059	23586	7627.9				6507.2												9451.2
AAVKDVEEEKFPTQLSR	17	2	1946.01	sp|Q3UKJ7|SMU1_MOUSE	sp|Q3UKJ7|SMU1_MOUSE	yes	3	4.5784e-05	73.305	114990	4521.1		20123				1588.5			19569						14904	38908	15375
AAVLDHLR	8	0	893.508	sp|Q8CHT3|INT5_MOUSE	sp|Q8CHT3|INT5_MOUSE	yes	2	0.0025162	81.32	365090	21485	9627.6	22632	22744		23359	26840	17336	8278.2	25213	27907	15787	19267	24067	12958	21919	27570	19152	18951
AAVLESLLR	9	0	970.581	sp|Q8CC12|CDAN1_MOUSE	sp|Q8CC12|CDAN1_MOUSE	yes	2	0.0031609	53.878	7963.5														3381.4			4582.1
AAVLFATDIAAR	12	0	1217.68	sp|Q80Y44|DDX10_MOUSE	sp|Q80Y44|DDX10_MOUSE	yes	2	0.00098651	85.716	590720	35188		41642	54470	36501	29680	47410	30302	20461	56971		11718	10211	59730	17431	47413	51373	40214
AAVLWELHKPFTIEDIEVAPPK	22	1	2502.35	sp|P00329|ADH1_MOUSE	sp|P00329|ADH1_MOUSE	yes	4	0.076538	8.074	17953			9339.8														8613.5
AAVLYVMDLSEQCGHGLK	18	0	1989.97	sp|Q99ME9|NOG1_MOUSE	sp|Q99ME9|NOG1_MOUSE	yes	2;3	5.3251e-13	102.03	1022700	65393	51020	73176	87380	72496	45381	85476	64116	64374	63638	1270.5	20420	61889	59259	744.66	49324	94208	63134
AAVMATLLFPGQEFK	15	0	1621.85	sp|Q9WVQ5|MTNB_MOUSE	sp|Q9WVQ5|MTNB_MOUSE	yes	2	7.3092e-14	179.95	889270		28432	122310	50742	84400	76158	103640	42426	65790	19117		5966.7	4018.4	73961		23208	117680	69051	2383.5
AAVMHDILDMMPEGIK	16	0	1769.85	sp|Q99PV0|PRP8_MOUSE	sp|Q99PV0|PRP8_MOUSE	yes	2;3	3.6412e-06	84.102	2714800	331790			113520	284090	286640	340560	62112	88748	58464	4135.1	73798	107710	129760		147640	472260	213570
AAVNVVDFDDKYIVSASGDR	20	1	2140.04	sp|Q5SRY7|FBW1B_MOUSE	sp|Q5SRY7|FBW1B_MOUSE	no	3	0.084354	21.21	89970	10218		9505		7494.3				9387	20188		4506.9	4916.6	14068		9686.7
AAVPELLEQQEEDR	14	0	1625.79	sp|Q9D8U8|SNX5_MOUSE	sp|Q9D8U8|SNX5_MOUSE	yes	2	7.9499e-17	188.6	13597000	1098000	582340	1026600	780190	787580	855310	899680	496670	659180	742280	214180	818090	526520	901570	383630	708350	1189300	659550	267780
AAVPELLEQQEEDRSK	16	1	1840.92	sp|Q9D8U8|SNX5_MOUSE	sp|Q9D8U8|SNX5_MOUSE	yes	2	0.00097881	63.766	205450	10772		16418		2706.9					30867						20426	124260
AAVPSGASTGIYEALELR	18	0	1803.94	sp|P17182|ENOA_MOUSE;sp|P17183|ENOG_MOUSE;sp|P21550|ENOB_MOUSE	sp|P17182|ENOA_MOUSE	no	2;3	9.094e-36	254.47	67154000	6848600	1884000	7965000	3900700	6046600	3993700	4785600	2257800	2517500	4191100	39117	2753000	2094600	4153300	301770	3604100	5882500	3778600	155980
AAVPSGASTGIYEALELRDNDK	22	1	2276.13	sp|P17182|ENOA_MOUSE	sp|P17182|ENOA_MOUSE	yes	3	0.00036619	35.225	168780	29840	9450.9	38395				21070		7039.8	26042				2865.6			34074
AAVQELSGSILTSEDPEER	19	0	2029.98	sp|P49769|PSN1_MOUSE	sp|P49769|PSN1_MOUSE	yes	2	2.8144e-16	123.24	454660	43540	8208.6	31241	31379	27908	32972	33854	16208	8074.8	41622	2390.7	22008	19950	44870	9624.2	21396	34331	25080
AAVQGPQGDTQEPKPQVEELGLR	23	1	2446.25	sp|Q8BY35|FGD2_MOUSE	sp|Q8BY35|FGD2_MOUSE	yes	3	7.0876e-05	72.075	758600	74527	37444	55590	48777	36851	49034		19857	43543	49614	18212	43207	26987	63776	20481	43503	82509	31898	12793
AAVQVLDDIEK	11	0	1199.64	sp|P16332|MUTA_MOUSE	sp|P16332|MUTA_MOUSE	yes	2;3	5.9037e-05	101.82	1784100	186470	68312	87414	139430	80790	94973	117620	62166	50057	92704	107180	120290	86087	87870	62647	76560	87018	110760	65726
AAVRPDGDSAPGPVPR	16	1	1560.8	sp|P58468|F207A_MOUSE	sp|P58468|F207A_MOUSE	yes	3	0.011184	38.1	2057300			159920	155190		192430	238590	161960			106930	186290	235850	21855	217870	165510	214950
AAVSCLWGK	9	0	990.496	sp|P02088|HBB1_MOUSE	sp|P02088|HBB1_MOUSE	yes	1;2	0.0018534	93.561	6640300	136390	179460	16662	1961.9	442760	501730	200400	2103900	86243	128400	579100	450730	375820	71801	620530	76728	46874	105030	515840
AAVSEQPQTTGGSQATTR	18	0	1788.86	sp|P57016|LAD1_MOUSE	sp|P57016|LAD1_MOUSE	yes	2	5.554e-07	104	24658										6264.5				718.45		5726.9	9475.1	2472.8
AAVSTNCR	8	0	877.408	sp|O88796|RPP30_MOUSE	sp|O88796|RPP30_MOUSE	yes	2	0.047655	36.57	27811																3370.2	24440
AAVTEVVVPADGAEAR	16	0	1553.8	sp|Q9D198|SYF2_MOUSE	sp|Q9D198|SYF2_MOUSE	yes	2	2.3776e-07	99.589	1431100	68758	94041	71831	81870	102880	111750	106390			58574	126650		96421	107680	94836	46520	87255	95876	79733
AAVTEVVVPADGAEARPLAAEELAAQK	27	1	2675.41	sp|Q9D198|SYF2_MOUSE	sp|Q9D198|SYF2_MOUSE	yes	3	1.8845e-09	56.943	84980					47253	9973.2	19393		3829.4				4531.7
AAVTMSVSGRK	11	1	1105.59	sp|Q6URW6|MYH14_MOUSE	sp|Q6URW6|MYH14_MOUSE	yes	1	0.0017893	54.436	33801000	2643700	991160	3426300	3167800	4114000	2914200		1977000	850050	3362500	106780	1036000	2141100	2721800				4333300	15214
AAVVASPLLDQQR	13	0	1366.76	sp|E9Q784|ZC3HD_MOUSE	sp|E9Q784|ZC3HD_MOUSE	yes	2	0.0026699	40.533	569950	34468	37243	23657	40673	33339	41046	34848	30534	21879	27651	46001	35637	32759	35575		27039	31439	34440	1719.4
AAVVENVVK	9	0	927.539	sp|Q61103|REQU_MOUSE	sp|Q61103|REQU_MOUSE	yes	2	0.00037942	109.36	1566400	74947	86059	81009	91730	73691	93412	90156	74592	49369	71702	135290	98667	96266	82716	74144	83768		100700	108190
AAVVEVEVGGGALAER	16	0	1525.81	sp|Q8R1Z9|RN121_MOUSE	sp|Q8R1Z9|RN121_MOUSE	yes	2	0.00036658	49.097	27130	27130
AAVVHHFESLPAGSTLIFYK	20	0	2186.15	sp|Q8BYU6|TOIP2_MOUSE	sp|Q8BYU6|TOIP2_MOUSE	yes	3	0.00072917	66.619	139240	43362		13564	6623.5	7596.4	14125	9380.9			6583.8			2533.2	8891		5666.6	11956	8959.1
AAVVLGGDTMGPER	14	0	1371.68	sp|Q64327|MEA1_MOUSE	sp|Q64327|MEA1_MOUSE	yes	2	0.00022912	43.613	78754	7622.2	12433				17786			2488.9			16045					12865	9514
AAVVSEAQDSQVTSTK	16	0	1619.8	sp|Q8R3Y5|CS047_MOUSE	sp|Q8R3Y5|CS047_MOUSE	yes	2	4.4933e-18	187.47	1229400	52174	62262	66551	75292	60013	74957	74712	66820	38414	65733	81709	71452	78245	64297	37038	62820	72184	75988	48731
AAVVTSPPPTTAPHK	15	0	1472.8	sp|Q9QYC0|ADDA_MOUSE	sp|Q9QYC0|ADDA_MOUSE	yes	2;3	5.3077e-09	159.12	7168300	297730	353390	300890	236100	347760	397330	441760	480360	228310	229390	1076100	422540	265690	324700	256140	369330	339340	522560	278920
AAVWEITGAEFSR	13	0	1435.71	sp|P97386|DNLI3_MOUSE	sp|P97386|DNLI3_MOUSE	yes	2	0.00057612	76.85	1063700	61570	17017	62071	64852	83748	57599	61509	62795	24078	757.82	3005.6	38300	33979	57596	265270	27586	57057	61943	23011
AAWAEYEAEK	10	0	1166.52	sp|Q61687|ATRX_MOUSE	sp|Q61687|ATRX_MOUSE	yes	2	0.024339	37.591	92836		7787.8		8945.9	5170.1	19053	10940	11653				10270			4285.9		14730
AAWALGNYHR	10	0	1157.57	sp|Q8CBY3|LENG8_MOUSE	sp|Q8CBY3|LENG8_MOUSE	yes	2	0.0012638	58.286	196660	14604	10301	13969	14560	12853	14945	15029	8740.7	6902.8	15639	12509			16558	3791.9		15118	14250	6886.3
AAWDHMK	7	0	857.385	sp|P51660|DHB4_MOUSE	sp|P51660|DHB4_MOUSE	yes	2	0.033159	58.687	620530	46802	26690	36985	27866	38954	46269	38633	39271	20149	28718	38119	40819	34314			38866	53232	39450	25391
AAWEAYLSR	9	0	1065.52	sp|P13439|UMPS_MOUSE	sp|P13439|UMPS_MOUSE	yes	2	0.0087771	56.378	312020	14185		31575	28003	1539.2	19831		13517	17022	37194	14870	15385	14157	42040	22483		32517	7702.4
AAWGEETDYTPVWCMR	16	0	1970.83	sp|P70697|DCUP_MOUSE	sp|P70697|DCUP_MOUSE	yes	2	2.6916e-07	86.838	138580	27836		23897		23697	12115	6358.9										34505	10171
AAWNALQDEVGR	12	0	1328.65	sp|Q505D7|OPA3_MOUSE	sp|Q505D7|OPA3_MOUSE	yes	2	0.00094472	81.335	1167400			100040	97902		121600	4382.9	56964	45492	84463	47651	126590	102300	88902	60395	28184	119500	37299	45696
AAWWPEFSANK	11	0	1305.61	sp|Q9EPL9|ACOX3_MOUSE	sp|Q9EPL9|ACOX3_MOUSE	yes	2	0.0028942	72.042	547400	33347	17155	28913	35659	26575	45340	45831	21171	18056	37337	20557	20189	25554	37512	13569	38539	52353	29740
AAYADLLTPLISK	13	0	1374.78	sp|Q8CGF6|WDR47_MOUSE	sp|Q8CGF6|WDR47_MOUSE	yes	2	0.00057612	83.775	256210	18278	14463	18996	14608	18101		26110	13194		20404		20752	15509	20017		18659	16824	20292
AAYAHFLNVQGR	12	0	1345.69	sp|Q8CAK1|CAF17_MOUSE	sp|Q8CAK1|CAF17_MOUSE	yes	3	0.0071994	46.447	216780		10596	23916	16573		15797	15845	9414.9		16854	15812	14005	13338			15438	20039	21058	8096.2
AAYEAELGDAR	11	0	1164.54	sp|P48678|LMNA_MOUSE	sp|P48678|LMNA_MOUSE	yes	2	1.4405e-05	154.81	6896200	489140	422480	437940	329000	358830	467910	253800	452470	229340	450930	402420	270960	280120	241290	186350	410170	602830	314380	295820
AAYFGIYDTAK	11	0	1218.59	sp|P51881|ADT2_MOUSE	sp|P51881|ADT2_MOUSE	yes	2	0.00018771	98.009	30019000	2523000	1165300	1916700	2273700	1386800	1750300	1819900	1003000	1060900	1794500	1368400	1308900	1563100	1901300	1112800	1655400	1955400	1693200	766580
AAYFGVYDTAK	11	0	1204.58	sp|P48962|ADT1_MOUSE	sp|P48962|ADT1_MOUSE	yes	2	6.5853e-05	108.3	4305700	293390	193160	272580	284740	239520	244660	257470	169470	219830	259800	244830	163550	203490	241700	170920	193380	268950	219230	165030
AAYHHFQR	8	0	1028.49	sp|Q8BIH0|SP130_MOUSE	sp|Q8BIH0|SP130_MOUSE	yes	2	0.024644	58.687	103920	13068	8191.8	11959	10920		15841		7044.7		11076						8912.8		10661	6245.1
AAYIYIR	7	0	868.481	sp|Q91YT0|NDUV1_MOUSE	sp|Q91YT0|NDUV1_MOUSE	yes	2	0.063448	31.058	503070	36864		27716	33388	35396	28858	18690	23138	44510	16704	18977	31515	15050	19325	33717	28618	24542	29884	36174
AAYLLGCSLEELSSAIFK	18	0	1971	sp|Q9JMH9|MY18A_MOUSE	sp|Q9JMH9|MY18A_MOUSE	yes	2	6.2999e-09	113.34	26643	2153.4		11322	4795.4	7147.4									1224.1
AAYLNMSEDPSHPSMALNTR	20	0	2204	sp|Q6PDQ2|CHD4_MOUSE	sp|Q6PDQ2|CHD4_MOUSE	yes	2;3	7.3754e-29	150.85	3603600	297760	169130	261070	84935	248410	260720	230710	157650	173420	109340	163630	217570	217910	31561	34462	225160	344540	270910	104720
AAYLQENGKPLDEVLR	16	1	1814.95	sp|P10107|ANXA1_MOUSE	sp|P10107|ANXA1_MOUSE	yes	2;3	0.00060335	80.815	439190	68087	21312	46640	30989	30023		24025	23987		51887	996.25		7914.9			83350	48704	1279.7
AAYLQNLNSADLLK	14	0	1532.82	sp|Q5SX40|MYH1_MOUSE	sp|Q5SX40|MYH1_MOUSE	yes	2	5.5333e-05	88.24	128630									107100								21538
AAYNLVR	7	0	805.445	sp|Q9CQI6|COTL1_MOUSE	sp|Q9CQI6|COTL1_MOUSE	yes	2	0.0061538	79.833	3144200	102610	327240	117660	56984	286100	107020	70013	231120	521610	79388	40703	168830	108300	76522	215610	114320	91575	126430	302120
AAYNPGQAVPWNAVK	15	0	1584.8	sp|Q8VDP4|CCAR2_MOUSE	sp|Q8VDP4|CCAR2_MOUSE	yes	2	7.8543e-19	195.3	3163400	214510	155980	148770	180080		229870	184240	176660	140650	168590	177420	201520	183420	174540	110460	170140	237690	188740	120140
AAYNVTLLNFMDPQK	15	0	1723.86	sp|Q8BGW1|FTO_MOUSE	sp|Q8BGW1|FTO_MOUSE	yes	2	5.5858e-05	85.813	204710				24964		28406		18431	23531			19617	11272			26573	30065	21851
AAYPDLENPPLIVTPSQQPK	20	0	2177.14	sp|Q9D0I9|SYRC_MOUSE	sp|Q9D0I9|SYRC_MOUSE	yes	2;3	5.1867e-23	139.94	10906000	649040	450550	691690	680090	599050	680820	728180	448300	364950	689460	400040	627380	616530	698720	260910	632010	797260	679400	211430
AAYQVAALPR	10	0	1058.59	sp|P52760|RIDA_MOUSE	sp|P52760|RIDA_MOUSE	yes	2	0.0013669	101.41	467120	44650	22840	47448	36401	37205	28202		25943	18502	26228	22491	31876	15532		21291	33176		31114	24226
AAYVLFYQR	9	0	1129.59	sp|Q8R5H1|UBP15_MOUSE;sp|P35123|UBP4_MOUSE;sp|Q99K46|UBP11_MOUSE	sp|P35123|UBP4_MOUSE	no	2	0.0012283	63.301	278320				37118			41246	6635.6	27349	26966	21037	14872		33534	2882.4	1757.4	13560	22450	28913
ACADAGLLDESFLR	14	0	1536.72	sp|Q9ES00|UBE4B_MOUSE	sp|Q9ES00|UBE4B_MOUSE	yes	2	5.8028e-05	92.707	499800	50415	25773	50509		43378	62979	61237	41030		30965	16352					57860	59299
ACADATLSQITNNIDPVGR	19	0	2014.97	sp|P62874|GBB1_MOUSE	sp|P62874|GBB1_MOUSE	yes	2	6.4783e-17	162.52	7200100	526130	334330	507890	357640	521430	490010	391710	376160	284810	414990	167520	400010	357550	402020	240170	378400	477270	424880	147150
ACAEALGSLK	10	0	1018.51	sp|P56873|ZNRD2_MOUSE	sp|P56873|ZNRD2_MOUSE	yes	2	0.037609	37.591	452260	34481	32057	44487	35982	34188	44745		4827	29221		35993	38550		791.47	1540.2	1457.4	44316	33022	36605
ACAEEEEEEEEEEEEPEPERV	21	1	2575.99	sp|Q9Z2D8|MBD3_MOUSE	sp|Q9Z2D8|MBD3_MOUSE	yes	2	0.0012868	43.177	64368								12598			7774.2	13578					16458	13960
ACAELHQNVNVK	12	0	1381.68	sp|Q9EQH3|VPS35_MOUSE	sp|Q9EQH3|VPS35_MOUSE	yes	2	2.7105e-05	183.13	2440700	159160	104590	156970	108410	121110	159270	142290	115200	97200	114670	155580	128000	109530	98488	76106	143200	173910	168300	108700
ACAETIDPASLWEY	14	0	1624.71	sp|Q61553|FSCN1_MOUSE	sp|Q61553|FSCN1_MOUSE	yes	2	6.8466e-09	151.22	318380	19206	7838.7		23929			20323	28613	24323	26393		13415	4839.6	16423		64684	31640	36755
ACALQVLSAILEGSK	15	0	1558.84	sp|Q6P1G0|HEAT6_MOUSE	sp|Q6P1G0|HEAT6_MOUSE	yes	2	0.0036886	63.908	21032							7848.8			4753.5				7938.5			491.53
ACALSHINTK	10	0	1113.56	sp|Q921W4|QORL1_MOUSE	sp|Q921W4|QORL1_MOUSE	yes	2	0.025089	47.561	759700	49755	52942	61246	28971		56488	63126		40376		47874	77264	39927		23312	55241	62897	61549	38730
ACALSIAESCR	11	0	1236.56	sp|Q8K2B3|SDHA_MOUSE	sp|Q8K2B3|SDHA_MOUSE	yes	2	0.0024646	78.816	810890	84847	35908	60992	53992	50881	75303	52837	65793	55831		54785	66332		40363	51292		47733	14004
ACALSIAESCRPGDK	15	1	1633.76	sp|Q8K2B3|SDHA_MOUSE	sp|Q8K2B3|SDHA_MOUSE	yes	2;3	1.1903e-09	208.63	14975000	1344900	818560	895680	715660	887320	1030800	781780	665120	547780	613920	876250	967440	646680	602680	365190	776200	943270	941340	554560
ACALSIAESCRPGDKVPSIK	20	2	2158.09	sp|Q8K2B3|SDHA_MOUSE	sp|Q8K2B3|SDHA_MOUSE	yes	3;4	0.00047595	91.993	206290	14619		17470		2782.2	7161.3				14284		9120.8					121080	19774
ACANDLLIDEFLK	13	0	1520.75	sp|O35099|M3K5_MOUSE	sp|O35099|M3K5_MOUSE	yes	2	0.011561	35.845	115170	5467.5	7187.6	16796		2116.7		19025	10537		11103		11752		15131				13742	2312.6
ACASTGVIMSVNNSLYLGPILK	22	0	2307.2	sp|Q07417|ACADS_MOUSE	sp|Q07417|ACADS_MOUSE	yes	2	0.00035863	66.509	87685			7254.9				2613.2										77817
ACCPLEGVKPSPQQTEYR	18	1	2118.98	sp|Q8BNV1|TRM2A_MOUSE	sp|Q8BNV1|TRM2A_MOUSE	yes	3	0.00015185	79.795	645660	51970	25437	41289	29438		43690	44629	25276	31334	29418	39959	41918	22295	36901	16256	35197	66782	41058	22810
ACDEGHIIPK	10	0	1138.54	sp|Q9JHI5|IVD_MOUSE	sp|Q9JHI5|IVD_MOUSE	yes	2	0.00076011	86.205	3585100	342120	215180	218940	170830	183610	240880	153890	186970	173760	153230	241920	241310	144910	126170	106260	143470	191560	226840	123210
ACDELELHQR	10	0	1269.58	sp|Q8R5C8|ZMY11_MOUSE	sp|Q8R5C8|ZMY11_MOUSE	yes	2;3	7.7938e-05	130.31	198380	24047	27051	23827		20604	4968.3	1356.2	24884	17720	8109.2	2595.2	6129.4		2472.6	4902	17412	7309.5		4995.2
ACDESFQPLGDIMK	14	0	1609.71	sp|Q6Y7W8|GGYF2_MOUSE	sp|Q6Y7W8|GGYF2_MOUSE	yes	2	0.0037507	52.837	243990	42138	4003.9				34248		26500	19866		15273	41918				24606	35438
ACDESVLMDLK	11	0	1279.58	sp|Q91VN6|DDX41_MOUSE	sp|Q91VN6|DDX41_MOUSE	yes	2	0.0027461	56.202	819400	75765	45446	49276	16663	56733	94110	66057	36721	37049	37179	49262	52902	17902	18289	4675.9	32382	51321	48872	28792
ACDGNVDHAATHISNR	16	0	1736.76	sp|P54729|NUB1_MOUSE	sp|P54729|NUB1_MOUSE	yes	2;3	5.5236e-06	135.5	1762700	123170	122350	99630	62883	129280	131080	94881	98817	79319	53489	113410	134280	74914	67581	4423	70076	132390	104630	66138
ACDLLLFLR	9	0	1119.61	sp|Q8C3R1|BRAT1_MOUSE	sp|Q8C3R1|BRAT1_MOUSE	yes	2	0.0010121	79.809	289040	24481	6126.7	31470	17280	15616	21089	21529	11128		18582		10434	9290.2	20683	3572.9	18222	38841	20694
ACDLPAWVHFPDTER	15	0	1812.83	sp|Q3TZZ7|ESYT2_MOUSE	sp|Q3TZZ7|ESYT2_MOUSE	yes	3	0.00041554	65.408	949040	84287	18924	84427	48360	65230	92792	63818	40109	26273	43386		45820	26211	38305	7507.1	53905	102770	96744	10176
ACDTLLMCIVTVMNHGLR	18	0	2103.01	sp|P70227|ITPR3_MOUSE	sp|P70227|ITPR3_MOUSE	yes	3	5.6311e-07	100.69	136490	16459		22891		16346	37769			3798.4					5276.7			33954
ACEFAGFQCQIQFGPHNEQK	20	0	2395.05	sp|P26039|TLN1_MOUSE	sp|P26039|TLN1_MOUSE	yes	2;3	7.6558e-33	187.49	5179100	507140	154200	511640	220110	434670	459750	342400	186240	308430	263550		223120	115580	219490		261310	630950	340540
ACEHLTSNVLPLLLEQFHK	19	0	2248.17	sp|Q9D071|MMS19_MOUSE	sp|Q9D071|MMS19_MOUSE	yes	4	0.0087593	51.829	116980	14727		23275		11002	10170	9131.7										40145	8528.2
ACELLAIDK	9	0	1031.53	sp|O54786|DFFA_MOUSE	sp|O54786|DFFA_MOUSE	yes	2	0.00080143	81.642	3669900	158490	192450	211500	200120	216070	252980	235740	203210	152090	147670	245840	296230	180370	166380	5914	165190	248820	238030	152850
ACEMNGEECAEDLR	14	0	1682.63	sp|Q03267|IKZF1_MOUSE	sp|Q03267|IKZF1_MOUSE	yes	2	4.4695e-42	260.83	2479200	155260	130460	131490	122490	135670	150280	145600	125590	92192	106810	173870	158820	141410	107210	63246	146970	162310	150060	79462
ACEQPLGYICK	11	0	1337.61	sp|Q61830|MRC1_MOUSE	sp|Q61830|MRC1_MOUSE	yes	2	0.058798	39.01	167050		5099.8			81507		29360		12553				16174			3006.3		19351
ACESCYATQSHQWYSWGPPNMQCR	24	0	3003.19	sp|Q924K8|MTA3_MOUSE	sp|Q924K8|MTA3_MOUSE	yes	3	5.9995e-06	37.769	65349	11549		11419		16102												25204	1075.1
ACFAQAQFDFSAQDPSQLSLR	21	0	2386.1	sp|Q9CX99|GRAP_MOUSE	sp|Q9CX99|GRAP_MOUSE	yes	2	1.2472e-06	74.643	108270	2219.3		46235		28007		26237									5568.3
ACFCDEHTR	9	0	1194.45	sp|Q922H9|ZN330_MOUSE	sp|Q922H9|ZN330_MOUSE	yes	2	0.020081	51.864	521780	33834		20867	27806		39196	45056	32941	15007	31442	44188	47494		25408	18615	28916	37378	37891	35736
ACFCLLEGDK	10	0	1211.53	sp|Q62018|CTR9_MOUSE	sp|Q62018|CTR9_MOUSE	yes	2	0.0088259	37.591	306300	23693	22181	14552	12280		26262	29749	26314	15679	5431.6	30683		10957		12962	22769	10737	24379	17677
ACFHCETCK	9	0	1211.45	sp|Q61792|LASP1_MOUSE	sp|Q61792|LASP1_MOUSE	yes	2	3.118e-23	236.21	651010	23868					82609		111920		34320	119880	80687	34273		46355	30584		52023	34489
ACFSANGEEVLATSMHSK	18	0	1937.86	sp|Q5SSI6|UTP18_MOUSE	sp|Q5SSI6|UTP18_MOUSE	yes	2;3	2.3228e-06	85.081	912880	58403	223570	45106	24846	51071	63692	45953	34728			30911	54575	27221			48553	84800	67141	52308
ACFVGLIESPEGTQELK	17	0	1876.92	sp|Q99K74|MED24_MOUSE	sp|Q99K74|MED24_MOUSE	yes	2	0.00012843	72.327	504570	4080.2		54417	77358	37639	39297	8835.6		13089	107950		2834		103410	2088.5	689.73	52882
ACFYNLDK	8	0	1029.46	sp|Q8JZX4|SPF45_MOUSE	sp|Q8JZX4|SPF45_MOUSE	yes	2	0.0034316	75.243	1512500	89781	87360	85109	61823	96892	100440	89140	75251	66266	61556	91399	102600	63919	58717	39544	76196	104220	97894	64379
ACGDSTLTQITAGLDPVGR	19	0	1930.94	sp|P62880|GBB2_MOUSE	sp|P62880|GBB2_MOUSE	yes	2;3	1.0261e-71	272.81	9804000	768010	471550	838560	528400	621670	718930	633860	462800	458140	498300	126600	577880	422160	539700	206030	472550	708530	603930	146410
ACGEFVFLMDR	11	0	1343.6	sp|Q99KC8|VMA5A_MOUSE	sp|Q99KC8|VMA5A_MOUSE	yes	2	0.0072924	74.424	636990	39104	2881.5	85317	66095	92454	2560.5	17891	7177.4	15617	81986				69847	45437	23838	72881	13900
ACGEGFCDSCSSK	13	0	1463.51	sp|Q810J8|ZFYV1_MOUSE	sp|Q810J8|ZFYV1_MOUSE	yes	2	0.00043923	69.276	109040	11808	9572.7	7042.6	6057.7		9763.7	9060.2	7043.6		3445.9	10847	11064		4833.1			10656	7844
ACGLIIFR	8	0	948.522	sp|P56380|AP4A_MOUSE	sp|P56380|AP4A_MOUSE	yes	2	0.016394	61.494	139690	22047	16507	19695		13807	16376	10523		12750			18130							9853.8
ACGLNFADLMGR	12	0	1323.61	sp|Q62465|VAT1_MOUSE	sp|Q62465|VAT1_MOUSE	yes	2	0.025731	53.517	233120				41353			23195	12211		43844			21760	55083	35671
ACGLVASNLNLK	12	0	1258.67	sp|P16045|LEG1_MOUSE	sp|P16045|LEG1_MOUSE	yes	2	0.00024191	102.55	723580	22137	61821	34064	44025	41033	49056	48796	51341	26541	60681	21554	39633	45397	37912		43738	26257	50309	19287
ACGLVASNLNLKPGECLK	18	1	1943	sp|P16045|LEG1_MOUSE	sp|P16045|LEG1_MOUSE	yes	2;3	4.4149e-128	301.67	43877000	2568400	2544000	4018500	1785300	3548500	3435100	2506200	2104000	1738200	3380200	441900	2149400	1513000	1784200	467990	2751700	4042900	2479900	618120
ACGNFGIPCELR	12	0	1392.63	sp|Q9DCL9|PUR6_MOUSE	sp|Q9DCL9|PUR6_MOUSE	yes	2	1.116e-06	144.47	5349800	319700	252150	256690	242980	270870	304400	298620	232110	215950	300860	277390	292140	253220	293440	192110	450970	433110	271440	191660
ACGNMFGLMHGTCPETSGGLLICLPR	26	0	2848.3	sp|Q8BH69|SPS1_MOUSE	sp|Q8BH69|SPS1_MOUSE	yes	3	3.8565e-08	96.453	47743			16136														31606
ACGVDYEVK	9	0	1039.46	sp|Q8BWG8|ARRB1_MOUSE	sp|Q8BWG8|ARRB1_MOUSE	yes	2	0.02618	48.157	688540	38772	49366	66983	24894	63899	66570	24521	41501	30610		3795.6	51027	592.07	18608	26039	35657	62074	47896	35735
ACGVSRPVIACSVTIK	16	1	1716.9	sp|Q9D0T1|NH2L1_MOUSE	sp|Q9D0T1|NH2L1_MOUSE	yes	3	0.00065622	73.502	263900	19193		31115			9640.1		3227.5		18603		7026.7	2223.1	6807		6352.3	130650	23259	5811.4
ACIGNTLCQK	10	0	1163.54	sp|Q8C7R4|UBA6_MOUSE	sp|Q8C7R4|UBA6_MOUSE	yes	2	0.00012701	125.5	794990	1114	49478	66366	32466	52219	64466	46556	38357	31569	27179	42462	55918	35754	34202	20965	44079	64674	51815	35357
ACILCVHPR	9	0	1124.56	sp|Q6NS46|RRP5_MOUSE	sp|Q6NS46|RRP5_MOUSE	yes	2	0.00054196	109.11	580290	24508	22645	33344	40968	31661	18112	30933		16569	50473	25015	16857	37553	42300	16165	35966	66230	53975	17013
ACIPQSFTVDSSK	13	0	1438.68	sp|Q80X90|FLNB_MOUSE	sp|Q80X90|FLNB_MOUSE	yes	2	0.024745	50.297	1853100	145420	81157	142190	61261	119900	115610	98617	80818	85332	74877	120390	119430	72580	64566	24690	98665	156540	111880	79192
ACITEQLCYSCR	12	0	1559.65	sp|Q3U308|CTU2_MOUSE	sp|Q3U308|CTU2_MOUSE	yes	2	0.00020573	92.445	250200	22179	20218	35701			22318	25438					17427	3372.1	28824		18485	34257	21983
ACITLNYESNR	11	0	1339.62	sp|P15533|TR30A_MOUSE	sp|P15533|TR30A_MOUSE	yes	2	0.019777	47.561	219030	17556	26437	31231		20387	16366						20240	15950		34104	20939	15820
ACKDPNPIIDGR	12	1	1354.67	sp|Q62176|RBM38_MOUSE;sp|D3Z4I3|RBM24_MOUSE	sp|Q62176|RBM38_MOUSE	yes	3	0.00052599	87.942	413260	28929	18811	26455	16735	24010	23279	22540	16470	15744	16473	25811	26149	19129	15869	5594.4	23883	40588	27005	19789
ACLAEAITLVESTHTR	16	0	1770.89	sp|Q8C7H1|MMAA_MOUSE	sp|Q8C7H1|MMAA_MOUSE	yes	2;3	3.8178e-11	106.11	213930	69292	7697.2	15644	11259	11300	41036	7645.1	4257.9	6808.8	6603.5		4202.7	1952.3	3897.9		4389.9	13468	4478
ACLDDSYASGEGLK	14	0	1484.65	sp|Q8R0S2|IQEC1_MOUSE	sp|Q8R0S2|IQEC1_MOUSE	yes	2	0.00013763	78.043	198060	11597		10962	15185	11996	19207	17841		11008	11826	16308		8527	13415	12381	12713	10279	11656	3156.4
ACLIFFDEIDAIGGAR	16	0	1766.87	sp|P46471|PRS7_MOUSE	sp|P46471|PRS7_MOUSE	yes	2	1.4486e-05	80.623	77305	19315		2158.3		43596	1843.5			8258.9					2133.2
ACLIHNELLEK	11	0	1338.7	sp|Q69ZR9|TASOR_MOUSE	sp|Q69ZR9|TASOR_MOUSE	yes	3	0.080116	17.47	206760	23311	8835.2	16907		17259	18880	10945				21172		18842			20405	25911	24291
ACLILTTQR	9	0	1074.59	sp|Q9JLN9|MTOR_MOUSE	sp|Q9JLN9|MTOR_MOUSE	yes	2	0.0049159	53.878	328410	16233	10358	37695		20634		41352				29638	29414	19268			43180	38905	41733
ACLISLGYDIGNDPQGEAEFAR	22	0	2395.11	sp|Q7TPR4|ACTN1_MOUSE	sp|Q7TPR4|ACTN1_MOUSE	yes	2;3	4.7721e-71	204.33	2977100	308680		859350	11431	766650	11693	25252		121180	12513				124390			726650	9296
ACLISLGYDVENDR	14	0	1623.76	sp|P57780|ACTN4_MOUSE	sp|P57780|ACTN4_MOUSE	yes	2	2.8921e-06	117.45	5714600	463390	242380	546930	255990	558090	418880	343110	266360	312240	237790		359150	160540	275150	93522	266990	488310	348530	77288
ACLISLGYDVENDRQGDAEFNR	22	1	2541.16	sp|P57780|ACTN4_MOUSE	sp|P57780|ACTN4_MOUSE	yes	3	0.000145	49.967	429870	30394		58250	15561	27984		19461	1408.3		38162		1057.4		16204		24041	159620	37725
ACLLAAALGTTGER	14	0	1402.72	sp|Q8BNW9|KBTBB_MOUSE	sp|Q8BNW9|KBTBB_MOUSE	yes	2	1.6944e-06	162.8	7132000	315400	447980	364610	323150	456250	438720	319830	443910	265310	307870	454100	543840	443710	219860	235820	354970	357160	534960	304590
ACLLCSLVK	9	0	1062.56	sp|Q9Z199|SPT4B_MOUSE;sp|P63271|SPT4A_MOUSE	sp|Q9Z199|SPT4B_MOUSE	yes	2	0.0018492	79.809	3473400	202320	169370	176750	168870	189880	381300	180610	155330	117700	155810	199230	212990	171220	147210	111170	171390	214240	208490	139510
ACLLETPIR	9	0	1071.57	sp|Q9DBR3|ARMC8_MOUSE	sp|Q9DBR3|ARMC8_MOUSE	yes	2	0.00035021	78.178	2261900	130670	61913	114590	93617	99825	174310	149280	139010	29491	110710	175900	140850	122910	106630	83128	136660	119510	175650	97234
ACLLIAEMSSAGSLATGNYTK	21	0	2157.04	sp|P13439|UMPS_MOUSE	sp|P13439|UMPS_MOUSE	yes	2	2.3574e-38	162	1202500	172190		207140	45423	175090	63699	68463		39053	42686		8360.7		86596		30970	221760	41058
ACLLSNEAHAVTMQVK	16	0	1770.88	sp|Q9Z129|RECQ1_MOUSE	sp|Q9Z129|RECQ1_MOUSE	yes	2;3	1.0398e-07	106.97	546390	36821	23473	30463	37280	30523	35491	24595	23695	14319	51948	22163	33025	33757	36112	29910	1580.8	41753	30238	9242.1
ACLNFLK	7	0	864.453	sp|Q9CXG3|PPIL4_MOUSE	sp|Q9CXG3|PPIL4_MOUSE	yes	2	0.026304	56.89	697250	46157	31806	51956	33589	35848	55901	40471	29806	33756	31276	39793	50694	25271	28274	14105	28033	50747	44068	25696
ACLQPSTDPHMR	12	0	1411.63	sp|B9EJR8|DAAF5_MOUSE	sp|B9EJR8|DAAF5_MOUSE	yes	3	0.044547	29.755	135600	9481	5018.2	10919	4138.3	7283.6	13699	7814.7	8433.6	2918.4		9551	10996		2226.5		9067.3	14778	12903	6369
ACLQVGTSEEMK	12	0	1351.61	sp|Q80U93|NU214_MOUSE	sp|Q80U93|NU214_MOUSE	yes	2	0.00034812	106.35	2496700	172640	157350	149050	166540	201120		253060	130700	106480	205230	141000	176840		144360		141370	169420	181510
ACLVTTVTSSGPSQSTIK	18	0	1835.93	sp|Q8K1X1|WDR11_MOUSE	sp|Q8K1X1|WDR11_MOUSE	yes	2	6.8905e-19	113.34	485160	46008	19605	38112	31051	20969	19133		18336	18145	28588	22829	26885	23814	30390	11203	32367	47323	37100	13299
ACMDYPVR	8	0	1010.43	sp|Q8R143|PTTG_MOUSE	sp|Q8R143|PTTG_MOUSE	yes	2	0.0069268	81.32	836430	58586	29536	45951	43816	33747	56185	53580	39716	20979	40709	50840	42257	43167	45027	32235	51135	60264	54976	33720
ACMEEMHQVAIAAK	14	0	1587.72	sp|Q8R480|NUP85_MOUSE	sp|Q8R480|NUP85_MOUSE	yes	2	9.3212e-07	145.95	564900	44304	23745	43024	19477	34952	40261	35873	26767	20010	20292	42531	28962	23638	13782	6014.5	34637	46430	39794	20409
ACMLTTATAHDGDVNVISWSR	21	0	2304.06	sp|Q810D6|GRWD1_MOUSE	sp|Q810D6|GRWD1_MOUSE	yes	3	7.8949e-06	95.677	946710	90466	12569	106990		88313	94159	62248	36926	33245	82600		58499	10276	37401		50195	142440	40374
ACMVGHVDFK	10	0	1162.53	sp|O88738|BIRC6_MOUSE	sp|O88738|BIRC6_MOUSE	yes	2	0.0040487	65.404	186900	18332	13735	26747		17860	17218		12583	8193.2	3374.2	12740	6356.1				14173	19323	16267
ACNLMIFDTR	10	0	1239.57	sp|Q9CR33|MANS1_MOUSE	sp|Q9CR33|MANS1_MOUSE	yes	2	0.003185	59.645	120950	106950			3304.4				6596.7		1200.4			2895.7
ACNQLGQFLQHR	12	0	1470.71	sp|P17426|AP2A1_MOUSE;sp|P17427|AP2A2_MOUSE	sp|P17426|AP2A1_MOUSE	no	2;3	8.9754e-06	167.04	3442300	249750	158750	246520	156740	170850	246220	183330	163720	118790	130820	233250	177790	158440	149950	116530	200840	234310	232700	112980
ACNVVHEFTDAVIR	14	0	1629.79	sp|Q9EP75|CP4FE_MOUSE	sp|Q9EP75|CP4FE_MOUSE	yes	3	0.0092541	34.779	237070	24697	4723.4	18359	12556	11297	18709	10713	7047.2	6749	2772	4197.6	3840.1		10164		30427	54976	15848
ACPLSSDGECAGYK	14	0	1513.62	sp|Q8C267|SETB2_MOUSE	sp|Q8C267|SETB2_MOUSE	yes	2	4.9378e-05	57.293	224100	32302	8276		13653		43863					35539	21229			13345		20562	35329
ACPRPEGLNFQDLR	14	1	1671.82	sp|Q62193|RFA2_MOUSE	sp|Q62193|RFA2_MOUSE	yes	3	4.8064e-06	124.06	2515000	184520	55184	248090	169680	51261	182480	215530	80366	173800	174870	135670	118960	36696	166740	16009	47474	295340	134010	28352
ACQALGAMLSR	11	0	1176.57	sp|Q922L6|NELFD_MOUSE	sp|Q922L6|NELFD_MOUSE	yes	2	0.0032384	57.888	363240	44496		22051			47362	46357	33864	30967		33514	40357				28052			36222
ACQEVLEK	8	0	975.47	sp|Q8BKC8|PI4KB_MOUSE	sp|Q8BKC8|PI4KB_MOUSE	yes	2	0.029598	39.324	433940	16014	5038.6	27520	80122	10338	15584	29964			11078	17541	14174	8086.3	60446	96374	12908	14034	14716
ACQFPVSLLEECSGVTDANFGYSK	24	0	2678.2	sp|P97370|AT1B3_MOUSE	sp|P97370|AT1B3_MOUSE	yes	2	7.4241e-08	86.997	317970	40325		96536	10662	94323	4037.3	7785.3		9302.1	15656							39347
ACQGQYETIEQLR	13	0	1594.74	sp|P58802|TB10A_MOUSE	sp|P58802|TB10A_MOUSE	yes	2	0.0017012	48.701	603000	16551	34590	33549	46640	42285	61697	49757	18511	8805		61451		54574	41782	29181		74497	23288	5842.5
ACQIFVR	7	0	892.459	sp|Q9D0E1|HNRPM_MOUSE	sp|Q9D0E1|HNRPM_MOUSE	yes	2	0.0036483	101.47	6178000	372960	474990	339710	175700	391900	424940	194170	417740	597070	133250	210990	483770	197200	184880	208800	346390	314150	250890	458510
ACQLSVVVDDK	11	0	1232.61	sp|P13864|DNMT1_MOUSE	sp|P13864|DNMT1_MOUSE	yes	2	0.0034809	57.888	298590	40159	20415		4952.9	40001	29074	37055	38332	4261.2		23893				24384	36063
ACQLSVVVDDKK	12	1	1360.7	sp|P13864|DNMT1_MOUSE	sp|P13864|DNMT1_MOUSE	yes	2;3	0.000219	136.94	1437400	92694	74537	86285	70669	53743	65343	78163	46226	38199	132030	75797	44969	72295	126270	25475	84306	142400	87973	40003
ACQMLLR	7	0	890.447	sp|P27870|VAV_MOUSE	sp|P27870|VAV_MOUSE	yes	2	0.0046473	79.833	903940	81927	97944	54997		53986	45413	41695		83606	23227		80260	75863	27904	18081	62712	56096	49831	50399
ACQPPFAFR	9	0	1092.52	sp|P11835|ITB2_MOUSE	sp|P11835|ITB2_MOUSE	yes	2	0.00054219	117.62	4024200		340000	298780	234820	219520	256740	260680	212900	215420		359370		304650	334290	245200	291740		241680	208460
ACQQLDAQK	9	0	1060.5	sp|Q3UFS4|GPT11_MOUSE	sp|Q3UFS4|GPT11_MOUSE	yes	2	0.0049064	79.809	411800					16209	69689		43704			65483	48141			46295	62622		59657
ACQSIYPLHDVFVR	14	0	1703.85	sp|P97351|RS3A_MOUSE	sp|P97351|RS3A_MOUSE	yes	2;3	4.2638e-24	211.52	55455000	2592800	2949000	3201100	2986800	3070800	2880700	3832200	2995700	2042900	2833900	3513500	2566900	3086000	2818400	1559900	2788100	4107900	4099400	1529100
ACQVCSTWIGSGVVSDLNDLR	21	0	2336.09	sp|Q8C547|HTR5B_MOUSE	sp|Q8C547|HTR5B_MOUSE	yes	2	0.04112	24.832	19537			9572.2		2483.9												7480.5
ACQVTQSR	8	0	948.445	sp|Q9D6N5|NC2A_MOUSE	sp|Q9D6N5|NC2A_MOUSE	yes	2	0.0042737	82.716	651340	46360	54541		32241	45569	52321	38232	43994		19605	54620	65734	41224		30088	40077		50323	36408
ACQVYIQHTR	10	0	1274.62	sp|Q9JJ28|FLII_MOUSE	sp|Q9JJ28|FLII_MOUSE	yes	3	0.00015096	74.486	246110	7956.1	5869.3	12257	7521.4	7556.2	11300	13465	5446.3	9568.9	14252	12909	14467	13018	14035	3130.2	21794	32606	25305	13651
ACSAIHAVNLR	11	0	1210.62	sp|Q9JJ28|FLII_MOUSE	sp|Q9JJ28|FLII_MOUSE	yes	2;3	6.024e-07	166.61	1794800	99663	91586	96871	77728	103940	157830	82914	89617	64577	73543	102850	168650	81310	73207	57904	78772	108040	104480	81340
ACSDELTVYK	10	0	1184.54	sp|O88307|SORL_MOUSE	sp|O88307|SORL_MOUSE	yes	2	0.010358	67.507	581230		28985	33943	33194	37070	66975	47964		34823		26551	79807	23501	34879	29211		44186	33795	26347
ACSDSLESIPAGQVASDDLR	20	0	2089.96	sp|Q80TM9|NISCH_MOUSE	sp|Q80TM9|NISCH_MOUSE	yes	2	0.00021283	61.067	232800	49524	3598.5	23864			31111			9921.5		12592	22318	12475				37757	23516	6122.5
ACSIVQFCSFQDLQSAR	17	0	2015.92	sp|Q8BMG7|RBGPR_MOUSE	sp|Q8BMG7|RBGPR_MOUSE	yes	2	2.3344e-07	89.359	26266	4543.5				4294.9												17428
ACSPGASEITGLSK	14	0	1376.66	sp|Q91XB0|TREX1_MOUSE	sp|Q91XB0|TREX1_MOUSE	yes	2	0.00038263	68.548	2175500	127980	126470	123180	177700	103690	144820	85623	105720	93979	113170	108940	143510	94032	94245	78908	110750	139950	116470	86395
ACSTNDLK	8	0	907.407	sp|P11103|PARP1_MOUSE	sp|P11103|PARP1_MOUSE	yes	2	0.025679	49.325	254570									253260					1306.6
ACSVFQMADKEEESR	15	1	1785.77	sp|Q6Q899|DDX58_MOUSE	sp|Q6Q899|DDX58_MOUSE	yes	2;3	6.1689e-09	154.09	2108200	126480	106690	136220	91312	133510	140690	133660	84491	76279	87508	120760	162800	100420	59861	20053	109110	182230	156880	79207
ACSVNPPSAIEMQLR	15	0	1671.81	sp|Q922B9|ITPI2_MOUSE	sp|Q922B9|ITPI2_MOUSE	yes	2	0.040478	32.759	74952	20455	748.03	48473					1593.1							3682.7
ACTALYYLSQLSPGK	15	0	1670.83	sp|Q921W4|QORL1_MOUSE	sp|Q921W4|QORL1_MOUSE	yes	2	0.00047523	83.214	830210	84334	28823	86727	36060	75123	98340	62170	27696	37861	4939.3		44626	27192	41087	3339.6	41765	76682	49351	4094.3
ACTGSLNMTLQR	12	0	1350.64	sp|Q8CI51|PDLI5_MOUSE	sp|Q8CI51|PDLI5_MOUSE	yes	2	0.0061875	58.889	257840				65329			34681		95805				59085	1427.5			1512.8
ACTQLVDNLVEHILK	15	0	1751.92	sp|Q6KCD5|NIPBL_MOUSE	sp|Q6KCD5|NIPBL_MOUSE	yes	3	0.00021494	97.594	481400	51254	6891.7	54615	29776	31299	30138	35938	12697	18331	29034		12488	12471	31980		26375	62484	35633
ACTTEEDQEK	10	0	1209.48	sp|Q3THK7|GUAA_MOUSE	sp|Q3THK7|GUAA_MOUSE	yes	2	0.0010761	90.761	565560	50428	51809	34524		53897		46811	41579			60554	69549			22497	46063		55348	32505
ACVAGTSDAEAVK	13	0	1277.59	sp|Q61595|KTN1_MOUSE	sp|Q61595|KTN1_MOUSE	yes	2	0.00021845	83.438	350280	48415			13007	30006	33612	18678	28096	21063	20292	15342			29400		33243	37347		21778
ACVDSNENGDLSK	13	0	1407.59	sp|Q64514|TPP2_MOUSE	sp|Q64514|TPP2_MOUSE	yes	2	1.4319e-05	127.03	1537800	95709	52438	95622	66582	99520	94026	79961	106900	54058	77565	114880	100180	94902	61649	48461	94243		114160	86955
ACVDTALENLSTLK	14	0	1533.77	sp|P19096|FAS_MOUSE	sp|P19096|FAS_MOUSE	yes	2	7.6544e-07	183.08	3858400	221170	216670	10528	199620	232830	266140	233720	213610	169070	218710	1658.3	264030	189680	197870	112500	272490	334400	349220	154450
ACVEAPGGNPICSLHDQGAGGNGNVLK	27	0	2691.25	sp|Q5SUR0|PUR4_MOUSE	sp|Q5SUR0|PUR4_MOUSE	yes	3	1.1822e-09	60.14	745890	79231	47635	48558	29494	66486	59894	36998			27688	33853	42012	34522	10775		77711	76934	65748	8350.6
ACVGLPPQNHMLLEHK	16	0	1842.92	sp|Q9JHU9|INO1_MOUSE	sp|Q9JHU9|INO1_MOUSE	yes	3	0.013992	36.46	163890	14952		21435		11633				14369			7768.9				32582	55027	6122.1
ACVPGCPATEPSPASFLR	18	0	1915.89	sp|Q6ZPE2|MTMR5_MOUSE	sp|Q6ZPE2|MTMR5_MOUSE	yes	2	0.0068169	29.115	753410	9283.2	12013	34956	11038	103620	24123	110090	65634		87546			46368	29744			128570	90426
ACVQGECGVCHYCR	14	0	1754.67	sp|P59997|KDM2A_MOUSE	sp|P59997|KDM2A_MOUSE	yes	2;3	4.4403e-06	114.39	741110	57967	39360	43780	30147	40138	44256	50147	32369	28765	33508	49318	37589	38458	6123.1	13894	45079	60302	61587	28320
ACVSMLGVPVDPDTLHATLR	20	0	2151.08	sp|Q7TMY8|HUWE1_MOUSE	sp|Q7TMY8|HUWE1_MOUSE	yes	3	0.0011123	45.17	240350	12620		38686		24470	34030	27936	14497				15653				28051	44407
ACVTLHQEEASSR	13	0	1486.68	sp|O09126|SEM4D_MOUSE	sp|O09126|SEM4D_MOUSE	yes	2;3	4.8254e-05	126.48	863500	90357	93744	19572	17578	14431	27778	26044	22850	55451	17513	35514	123670	22271	19639	67823	86596	18679	25068	78918
ACVVHGSDLK	10	0	1084.53	sp|Q8VDN2|AT1A1_MOUSE;sp|Q6PIE5|AT1A2_MOUSE	sp|Q8VDN2|AT1A1_MOUSE	yes	2	3.5606e-07	180.34	4336200	428100	237350	396260	247270	158910	442140	257750	179010	32612	120290	288440	176640	185710	178890	134720	159730	256410	274250	181750
ACWVLHYFCEVK	12	0	1610.74	sp|Q9EPL8|IPO7_MOUSE	sp|Q9EPL8|IPO7_MOUSE	yes	2;3	0.00017862	81.335	79066	14811		13632		10398	5507.9			2260.2				2485.7				28058	1913.7
ACYALENFVENLGPK	15	0	1723.82	sp|Q8VI75|IPO4_MOUSE	sp|Q8VI75|IPO4_MOUSE	yes	2	3.6053e-07	82.437	341140	21914		56558	23849		29897			3539.9	25688				36764		32226	69339	41360
ACYGVLR	7	0	837.417	sp|P62908|RS3_MOUSE	sp|P62908|RS3_MOUSE	yes	2	0.0036479	97.926	3611200	231010	246090	279980	78837	229020	196250	84958	187740	451700	91720	79295	223050	74670	114900	128990	139880	353660	167580	251820
ACYLSINPQKDEALETEK	18	1	2108.01	sp|Q8R5C5|ACTY_MOUSE	sp|Q8R5C5|ACTY_MOUSE	yes	3	1.2353e-06	109.47	650710	45971	46105	51480	26417	52527	52405	36287	32037	35590	26404	36353	51595	23728	17641		32345		52814	31012
ACYLSINPQKDETLETEK	18	1	2138.02	sp|P61164|ACTZ_MOUSE	sp|P61164|ACTZ_MOUSE	yes	2;3	1.8716e-20	144.09	4121200	297090	246340	287650	146600	282450	329300	206990	191780	182100	146590	217340	304730	124520	122570	31055	192900	368200	298590	144390
ADAAEFWR	8	0	964.44	sp|P22682|CBL_MOUSE;sp|Q3TTA7|CBLB_MOUSE	sp|P22682|CBL_MOUSE	no	2	0.0039671	65.313	757490	42381	41196	47291	43692	45918	52042	42744	40918	31240	42558	19403	48971	26917	27489	19598	46955	50618	54323	33234
ADADKSEAAAGDDGSQQQPAEPR	23	1	2313.01	sp|Q8C854|MYEF2_MOUSE	sp|Q8C854|MYEF2_MOUSE	yes	3	0.00013169	90.89	317190	27098		41080	31705	19211	24571			15311		23404	27515		17757		8657	45429	22034	13416
ADAECYTALK	10	0	1140.51	sp|Q8BFZ9|ERLN2_MOUSE	sp|Q8BFZ9|ERLN2_MOUSE	yes	2	0.0019113	74.269	539990	125660	34223	47226		39314		27884	23920	29467		29309		25278	36712	12828	26578		49930	31654
ADAEEEAATR	10	0	1061.46	sp|O88487|DC1I2_MOUSE	sp|O88487|DC1I2_MOUSE	yes	2	1.0796e-07	187.82	2150900	107530	156480	166690	135060	68931	76055	95873	36163	114720	133660	101590	129360	114410	137920	33892	124040	138390	203780	76335
ADAEGESDLENSR	13	0	1391.58	sp|P26039|TLN1_MOUSE	sp|P26039|TLN1_MOUSE	yes	2	3.4913e-119	277.76	11893000	608290	602950	630240	678730	614620	754020	664570	640510	383330	610770	832350	800030	697570	586340	510120	573570	601660	632160	471220
ADAEGESDLENSRK	14	1	1519.67	sp|P26039|TLN1_MOUSE	sp|P26039|TLN1_MOUSE	yes	2;3	1.5821e-41	249.22	1602900	101760	52243	117220	87617	91576	82937	95954	36700	63426	130270	84238	62918	74141	69055	12705	116570	168240	111030	44284
ADAELCADKEEQFELDREPTPGR	23	2	2675.21	sp|Q8K284|TF3C1_MOUSE	sp|Q8K284|TF3C1_MOUSE	yes	3	0.021682	25.883	194560	22279			15055	14005	19191	19569		7175.8		7825.5			15826			39145	28971	5515.7
ADAENAMR	8	0	876.376	sp|Q9CQ49|NCBP2_MOUSE	sp|Q9CQ49|NCBP2_MOUSE	yes	2	0.015839	63.301	1288300	116550	78789	90826	67343	100450	86330		42092	70735	58740	75190	113270				57292	150840	88590	91232
ADAEVITFPK	10	0	1089.57	sp|Q9ESX5|DKC1_MOUSE	sp|Q9ESX5|DKC1_MOUSE	yes	2	2.1026e-07	138.26	7622000	273360	325480	309600	456230	261740	338780	418040	309100	204910	471030	483220	415730	516940	400720	545790	415920	413840	573200	488350
ADAEYYAAHK	10	0	1137.51	sp|Q91X78|ERLN1_MOUSE	sp|Q91X78|ERLN1_MOUSE	yes	2	0.00017836	125.98	1869700	158080	116910	113650	118640	108190	139230	46983	89508	55292	102300	112240	145530	56804	83172	82552	102690	51126	92230	94529
ADAGGEDAILQTR	13	0	1315.64	sp|Q9CPX6|ATG3_MOUSE	sp|Q9CPX6|ATG3_MOUSE	yes	2	1.486e-05	169.81	2175900	121870		133580	117910	128510	146480	133010	113200	92128	126140	145090	148850		143710	116130	133440	135350	136830	103660
ADAGGELNLAR	11	0	1085.55	sp|Q9QYR9|ACOT2_MOUSE	sp|Q9QYR9|ACOT2_MOUSE	yes	2	1.8741e-05	179.36	4914800	273020	258850	273200	269230	237700	325210	311820	249920	194730	195560	320730	301250	256710	204280	218820	277270	256120	296150	194210
ADAGLNNCEGAAGSTSEK	18	0	1750.74	sp|O88878|ZFAN5_MOUSE	sp|O88878|ZFAN5_MOUSE	yes	2	3.7309e-05	80.128	113230	6381.6	9968.6	7683.2	5657.9	9691.2	11130		6672.7		6614.8	11821	9349				9315.5	11061	7885.4
ADAITYADLR	10	0	1107.56	sp|P21855|CD72_MOUSE	sp|P21855|CD72_MOUSE	yes	2	0.00015512	125.98	504860	60888	557.42	41270		30302	48693	61851	19500	29003	23191		1095.6	24371	42084		34188	49845	21615	16409
ADALQAGASQFETSAAK	17	0	1664.8	sp|P63024|VAMP3_MOUSE;sp|P63044|VAMP2_MOUSE	sp|P63024|VAMP3_MOUSE	no	2	6.602e-31	241.15	7064000	600240	295620	447490	532180	358020	476450	419680	336580	267350	18125	455700	350900	300340	433860	273710	371590	413590	426440	286170
ADALYEK	7	0	808.397	sp|Q9JJG9|NOA1_MOUSE	sp|Q9JJG9|NOA1_MOUSE	yes	2	0.078687	37.608	289470				1767.1					286080	1622.1
ADALYEKHAGHELLLVPMGGK	21	1	2248.17	sp|Q9JJG9|NOA1_MOUSE	sp|Q9JJG9|NOA1_MOUSE	yes	4	0.070617	0.81115	386050		29634	89604	69793	121200	2610.9			73214
ADAMTLDGGTMFDAGKPPYK	20	1	2084.95	sp|P08071|TRFL_MOUSE	sp|P08071|TRFL_MOUSE	yes	2;3	8.7312e-15	104	237890	204100		7611.5		659.99	471.99	2678.1	3336.2	19032
ADANLLTDTGTESSPR	16	0	1646.77	sp|Q9CRA8|EXOS5_MOUSE	sp|Q9CRA8|EXOS5_MOUSE	yes	2	2.4276e-15	207.12	1517000	79059	51454	127230	83628	74648	83925	89397	67170	49071	157840	103950	90250	83253	59676	2470.6	87420	87997	86080	52515
ADAQGSTTLLVSYTHGHVHLDAK	23	0	2420.21	sp|Q9QY81|PO210_MOUSE	sp|Q9QY81|PO210_MOUSE	yes	3;4	1.353e-05	93.495	2940500	232510	57281	223430	210570	249330	206260	213350	116290	120470	215980		127250	131170	229160		155790	235220	216380
ADAQTPEEVGPSEASLR	17	0	1755.83	sp|Q8VE99|CC115_MOUSE	sp|Q8VE99|CC115_MOUSE	yes	2	9.1201e-06	80.379	425480									35571	64344	58365			77908	43098		87563	58632
ADASSLTVDVTSPASK	16	0	1547.77	sp|Q99JX3|GORS2_MOUSE	sp|Q99JX3|GORS2_MOUSE	yes	2	9.2025e-15	178.52	3718600	216460	486430	184990	146170	164300	476800	199410	130890	136680	168350	129400	197120	143570	182260	106900	179150	197120	165510	107090
ADASSSQDSELER	13	0	1393.6	sp|P97480|EYA3_MOUSE	sp|P97480|EYA3_MOUSE	yes	2	9.3141e-05	101.45	360560	17860	17969	21347	18479	18668	24539	21966	26045	13108		36572	35585	21392	17884	14166	16631	19825	5987.7	12542
ADATLIPNPLDQTCIHPESYDIAVR	25	0	2808.38	sp|Q497V5|SRBD1_MOUSE	sp|Q497V5|SRBD1_MOUSE	yes	3	0.0010889	15.141	132630			33416	12850	20744											10246	40613	14759
ADATNVNNWHWTER	14	0	1712.77	sp|Q8BK64|AHSA1_MOUSE	sp|Q8BK64|AHSA1_MOUSE	yes	2;3	1.4825e-06	137.58	3475600	211750	147570	206870	154990	221260	239510	212880	204490	118360	153270	163920	216960	205150	175560	85271	214690	266160	214860	62094
ADAWLLR	7	0	843.46	sp|Q9D938|TM160_MOUSE	sp|Q9D938|TM160_MOUSE	yes	2	0.016981	54.056	273760		16713	25631	15296	24907	20585	16758		13123			20847	20171	18993		26803	27331	26603
ADAYFSPIHSQLEHLLDPSSFTGR	24	0	2687.3	sp|P54822|PUR8_MOUSE	sp|P54822|PUR8_MOUSE	yes	3;4	8.0904e-32	118.91	1166800	130420		64692	51615	200450	48834	54553	6196.2	58041	83488				149450		31207	241080	46750
ADCASGIFLAAEK	13	0	1351.64	sp|P22892|AP1G1_MOUSE	sp|P22892|AP1G1_MOUSE	yes	2	0.0018355	65.879	581670	15646	4470.8	33620			166770	22309	11886	108820	25459	20900	19447		24581	8182.6	23192	56872	26796	12714
ADCASGILLAAER	13	0	1345.67	sp|O88512|AP1G2_MOUSE	sp|O88512|AP1G2_MOUSE	yes	2	0.00092468	88.24	196430			5209.9						24175	3426.2	7572.3			15385		3719.2		136950
ADCKEEHDIPR	11	1	1368.61	sp|Q91VM9|IPYR2_MOUSE	sp|Q91VM9|IPYR2_MOUSE	yes	2;3	0.0012363	58.889	853120	141050	54571	111380		13274			24461	16451		107160	92639	46102	29898			115700	100440
ADCPENVTLSLK	12	0	1345.65	sp|Q3U1G5|I20L2_MOUSE	sp|Q3U1G5|I20L2_MOUSE	yes	2	0.016804	48.785	578460	20762	30060		37590		29126	42599	50518	24351	27214	42380	48803		42394	43622	36157	25833	41218	35829
ADCPTMEAQTTLTTNDIVISK	21	0	2308.09	sp|Q9Z1M8|RED_MOUSE	sp|Q9Z1M8|RED_MOUSE	yes	2	2.7561e-41	153.26	1719100	194640	82877	155730	10214	202650	160710	104680	86982	116940	33975		135750	28987	4121.6		73915	180800	146080
ADCSNIDK	8	0	921.386	sp|Q6PEB6|PHOCN_MOUSE	sp|Q6PEB6|PHOCN_MOUSE	yes	2	0.034748	31.952	346250	3985.3	37324	10847					46354			33173	57020			30982	40875		51485	34203
ADCTITMADSDLLALMTGK	19	0	2025.94	sp|P32020|NLTP_MOUSE	sp|P32020|NLTP_MOUSE	yes	2;3	8.4519e-86	230.5	1412900	103980	2950.5	174000	70570	258390	58445	62967	837.27	97148	94077		11786	13208	111750		51370	249270	52132
ADDADEFGYSR	11	0	1244.49	sp|Q78PY7|SND1_MOUSE	sp|Q78PY7|SND1_MOUSE	yes	2	1.1868e-07	217.12	4190000	261200	201980	238850	236670	216320	248540	244440	198810	180340	219690	216410	234100	187900	299570	151070	209290	281700	209020	154120
ADDASAATIEK	11	0	1090.51	sp|Q923D5|WBP11_MOUSE	sp|Q923D5|WBP11_MOUSE	yes	2	5.5137e-05	124.81	2501600	148140	174930	145430	217100	137180	110690	128870		138370	143890	68841	93943	169010	141540	158530	116180	139510	109570	159870
ADDDTYVIVDNLR	13	0	1507.72	sp|Q9JJ06|C1GLT_MOUSE	sp|Q9JJ06|C1GLT_MOUSE	yes	2	0.00012927	78.043	224530	76260	11904		30106	24302	27314		5404.2		6178.9			37260						5803.3
ADDETETTFSR	11	0	1270.53	sp|Q6DFV5|HELZ_MOUSE	sp|Q6DFV5|HELZ_MOUSE	yes	2	0.0054564	51.872	85242			7689.2	11042	7598.8	3357.2	11396				8205.5	11397		10944	1019.3		12593
ADDGFQLLLMTPK	13	0	1447.74	sp|Q8R5K4|NOL6_MOUSE	sp|Q8R5K4|NOL6_MOUSE	yes	2	6.3198e-05	117.45	1158900	74406	22666	138010	90093	81457	57016	75867		94947	85678		54667	50895	86716	27611	70975	76433	70364	1077.8
ADDGRPFPQVIK	12	1	1341.7	sp|P05064|ALDOA_MOUSE	sp|P05064|ALDOA_MOUSE	yes	2;3	0.0046583	87.895	28290000	1977100	521230	1881900	1281200	1594600	1541300	1543200	1466000	1084600	1348000	1634300	2129000	1725100	1328000	1285200	1673900	1521500	1561800	1191800
ADDIDIEAMLEAPYK	15	0	1692.79	sp|Q8VH51|RBM39_MOUSE	sp|Q8VH51|RBM39_MOUSE	yes	2	0.00059264	40.861	13527					9327.3												4200.2
ADDIDIEAMLEAPYKK	16	1	1820.89	sp|Q8VH51|RBM39_MOUSE	sp|Q8VH51|RBM39_MOUSE	yes	2	1.4936e-11	184.43	269640	19338		38678		19893		2944.9		8777.1	11959				21013		1926.9	49493	95619
ADDKLISEEGVDSLTVK	17	1	1817.93	sp|Q9Z2I0|LETM1_MOUSE	sp|Q9Z2I0|LETM1_MOUSE	yes	2;3	1.569e-09	103.23	1908900	66932	23058	140820	135020	88921	106860	119590	18969	68744	201370	45650	82776	77979	146300	13652	134370	240970	159010	37916
ADDLDFETGDAGASATFPMQCSALR	25	0	2645.14	sp|P63242|IF5A1_MOUSE	sp|P63242|IF5A1_MOUSE	yes	2;3	2.4262e-92	206.73	631630	45617		98510	31814	83559	372.4			14271	44098				147880			160200	5304.5
ADDLEPIVELGR	12	0	1325.68	sp|P70236|MP2K6_MOUSE	sp|P70236|MP2K6_MOUSE	yes	2	0.0012799	76.85	655870	52588	13114			57598		59228	56124		63644	67267	73451			49416		49909	64752	48780
ADDLLPLGDQTQDGDFGSR	19	0	2018.92	sp|Q9Z315|SNUT1_MOUSE	sp|Q9Z315|SNUT1_MOUSE	yes	2	2.2218e-11	146.48	4214100	219620	211330	242760	204670	245000	254200	270440	236210	155950	258350	194900	264010	235630	214350	155960	198770	286340	247110	118480
ADDNATIR	8	0	874.414	sp|Q9Z1D1|EIF3G_MOUSE	sp|Q9Z1D1|EIF3G_MOUSE	yes	2	0.0024589	90.308	2590100	172530	185200	171970	161340	127580	111420	133510	102980		89891	128240	174710	146170	183250	97740	106230	211750	139180	146370
ADDPNSIFLIDHAWTCR	17	0	2029.93	sp|Q3UDE2|TTL12_MOUSE	sp|Q3UDE2|TTL12_MOUSE	yes	2;3	8.5966e-06	74.733	1175200	110770		140840	45421	170400	99948	79737	41268	38205	37141		72408	15847	17515		54623	151560	99510
ADDPSSYMEVVQAANASGNWEELVK	25	0	2709.22	sp|Q68FD5|CLH1_MOUSE	sp|Q68FD5|CLH1_MOUSE	yes	2;3	2.4317e-06	96.453	183940	19078		36910	3945.3	29068									44949			49990
ADDSASEASSTGQEPCPR	18	0	1863.75	sp|Q921I2|KLDC4_MOUSE	sp|Q921I2|KLDC4_MOUSE	yes	2	2.6362e-06	119.79	108330									21309	24889						35210			26918
ADDTFEALR	9	0	1036.48	sp|P62869|ELOB_MOUSE	sp|P62869|ELOB_MOUSE	yes	2	0.00071935	84.368	1975600	100280	97473	136790	113630	126280		117060	120230	93826	105520	140560	128290	118260	117470	122470	113170		105920	118380
ADDVDQQQTTNTVEEPLDLIR	21	0	2399.15	sp|P62311|LSM3_MOUSE	sp|P62311|LSM3_MOUSE	yes	2;3	9.1924e-144	316.72	3064500	213890	112710	243190	165330	288980	212060		153450	107630	187080		273240	141380	200430	54945	142610	262320	268730	36493
ADDVVWVR	8	0	958.487	sp|Q922B2|SYDC_MOUSE	sp|Q922B2|SYDC_MOUSE	yes	2	0.0033976	78.178	49328				733.72				5197.1	43397
ADDYEQVK	8	0	966.429	sp|P51863|VA0D1_MOUSE	sp|P51863|VA0D1_MOUSE	yes	2	0.0077051	78.178	392870	56946	22080	36291		33675	37424			40041		3230.7	35888	17332	29286		34110		27692	18869
ADEAALDHPYLK	12	0	1341.66	sp|Q63829|COMD3_MOUSE	sp|Q63829|COMD3_MOUSE	yes	2;3	0.00011707	175.07	1316300	77016	85183	80790	77933	74021	41480	90522	76263	44667	47647	86728	91662	82464	79540	58059	37272	44302	81008	59757
ADEALFLLLHNEMVSGVYK	19	0	2148.09	sp|Q9D289|TPC6B_MOUSE	sp|Q9D289|TPC6B_MOUSE	no	2	1		2418.8					866.12												1552.7
ADECDTHTGACLGCR	15	0	1721.66	sp|Q61292|LAMB2_MOUSE	sp|Q61292|LAMB2_MOUSE	yes	2;3	2.7321e-05	59.731	59117	4572.5		17430	30483		6631.1
ADEDGEGIHPSAPHR	15	0	1586.71	sp|Q3UHD6|SNX27_MOUSE	sp|Q3UHD6|SNX27_MOUSE	yes	3	0.00038748	64.266	414040	54133	49837	61795							44886		39785		55762		52574			55269
ADEDGFEVVPIQDPVK	16	0	1756.85	sp|Q9DBE9|SPB1_MOUSE	sp|Q9DBE9|SPB1_MOUSE	yes	2	0.00014965	84.999	61040										32222				28818
ADEDPALFHSVK	12	0	1327.64	sp|P53811|PIPNB_MOUSE	sp|P53811|PIPNB_MOUSE	yes	3	0.0088331	46.033	352560	19483	22382	20798	20318	23101	21343	19935	18760		16980	24713	17753	13439	25865	16985	21864	15458	15324	18062
ADEDPIMGFHQMFLLK	16	0	1890.9	sp|P61971|NTF2_MOUSE	sp|P61971|NTF2_MOUSE	yes	2;3	2.2515e-14	135.21	3616400	296840	20039	554600	166840	412620	142990	259730	40045	152470	319420		47166	91758	318380		95513	558110	139830
ADEDVEAAQR	10	0	1102.49	sp|Q8C2K1|DEFI6_MOUSE	sp|Q8C2K1|DEFI6_MOUSE	yes	2	2.5814e-07	154.71	1272500	54223	81414	73127	57557	77271	73027	71441	80494	68839	50225	69871	73330	72911	64776	82237	35822	51127	64454	70346
ADEELEALR	9	0	1044.51	sp|P56812|PDCD5_MOUSE	sp|P56812|PDCD5_MOUSE	yes	2	0.0012345	91.783	503200	40301	39389		42579		51031	26783	37316	15413	29423	42580			33039	37441	34304		44805	28796
ADEELEALRK	10	1	1172.6	sp|P56812|PDCD5_MOUSE	sp|P56812|PDCD5_MOUSE	yes	2	0.0085555	130.31	1003800			109140	109960	95908	1461.3	123740		2849.3	144740				81635		113420	117480	103520
ADEETSSVGR	10	0	1049.46	sp|Q9QYP6|AZI2_MOUSE	sp|Q9QYP6|AZI2_MOUSE	yes	2	0.010358	43.272	36581				3365.1		3927.3	7524.1					7432.3				1488.9		11685	1157.7
ADEGISFR	8	0	893.424	sp|P35700|PRDX1_MOUSE	sp|P35700|PRDX1_MOUSE	yes	2	0.0002553	121.52	39650000	1024400	3425500	767630	578660	1135100	569150	350560	2714200	253540	2735000	2960300	3338700	3257800	2188400	2627000	3184000	2676900	2928800	2934700
ADEGLASLSEDGR	13	0	1318.6	sp|Q8BVF7|APH1A_MOUSE	sp|Q8BVF7|APH1A_MOUSE	yes	2	0.0019469	69.276	44420							12989	2640		7846.4	20944
ADEIESYLENLK	12	0	1422.69	sp|Q8BXN9|TM87A_MOUSE	sp|Q8BXN9|TM87A_MOUSE	yes	2	0.0003686	106.35	1429200	277890	51601	71781	121990	46581	74450	75035	56609	67890	75281	25883	52392	65874	70255	34031	87475	76170	71425	26548
ADELDKPR	8	1	942.477	sp|O88271|CFDP1_MOUSE	sp|O88271|CFDP1_MOUSE	yes	2	0.016296	125.5	654680			22731	32252	66608	78982	58859	10060	12326	48384		57228	35601	34119		72608	28615	56478	39827
ADEMLSEDVSVEPEGDQGLESLQGK	25	0	2661.2	sp|P83741|WNK1_MOUSE	sp|P83741|WNK1_MOUSE	yes	2	1.0253e-05	44.853	38684			7921.2		12197												18566
ADEMYDK	7	0	870.343	sp|Q9CZW5|TOM70_MOUSE	sp|Q9CZW5|TOM70_MOUSE	yes	2	0.059581	38.322	191460	22985	25149	21157	6989.8	3608.5	5777.1		11992	26149		12588	18916				8808.4	22646	4691
ADEPKPISPFK	11	1	1227.65	sp|Q9Z2Z6|MCAT_MOUSE	sp|Q9Z2Z6|MCAT_MOUSE	yes	2	9.7158e-05	127.93	3994100	268090	171680	191860	267710	203550	230120	225060	182140	138850	277390	230710	180390	194490	221910	179150	215170	221930	236720	157220
ADESTYVLVTSSGSGVTER	19	0	1956.93	sp|Q8R5F7|IFIH1_MOUSE	sp|Q8R5F7|IFIH1_MOUSE	yes	2	1.5857e-07	97.084	209690	11446		14426			17738	18716	15370	10828	21662		24376	13490			20757	23673	17205
ADETKDEQFEQCVQNFNK	18	1	2228.96	sp|O08539|BIN1_MOUSE	sp|O08539|BIN1_MOUSE	yes	2;3	3.9276e-54	290.23	7293400	655690	370730	542190	299880	439700	517830	503050	340620	375170	227250	359640	388040	227240	285550	148870	379810	551220	422780	258140
ADEVLEILK	9	0	1028.58	sp|Q6P4T2|U520_MOUSE	sp|Q6P4T2|U520_MOUSE	yes	2	0.0016127	84.368	1027100	49822		56322	69029	51520	59468	71536	48190	28978	68692	66483	55643	61964	61708	51171	66200	58720	61586	40111
ADEWLMK	7	0	891.416	sp|Q8VDD5|MYH9_MOUSE;sp|Q61879|MYH10_MOUSE	sp|Q8VDD5|MYH9_MOUSE	no	2	0.0044443	80.294	9073800	453900	470840	600170	177380	218890	606420	581310	480900	371080	478940	702110	532440	548780	149310	396140	571690	643120	742240	348170
ADFAEYASVDR	11	0	1242.55	sp|Q3U1F9|PHAG1_MOUSE	sp|Q3U1F9|PHAG1_MOUSE	yes	2	4.8188e-05	136.84	1768100	135460		116040	100610	110850	1534.9	128650	112810	88563	84506		148900	92306	89881	56797	115510	157300	130480	97918
ADFAQACQDAGVR	13	0	1407.62	sp|Q05920|PYC_MOUSE	sp|Q05920|PYC_MOUSE	yes	2	5.7749e-05	101.45	836010	235360	39863	58032	77646	26193	89808	20598				43654	49032	31201		35356	34052	43206	52007
ADFAVVAGDEASPTTGGSSGENEGTAGSAGPCK	33	0	3053.32	sp|P97386|DNLI3_MOUSE	sp|P97386|DNLI3_MOUSE	yes	3	7.8363e-09	57.22	88534			7598.5			12704	5194.4					14841	4943.7	8660.6	2521.6	6002.8	11046	15021
ADFCIIHYAGK	11	0	1293.62	sp|Q8VDD5|MYH9_MOUSE;sp|Q61879|MYH10_MOUSE	sp|Q8VDD5|MYH9_MOUSE	no	2;3	4.6717e-05	115.86	18816000	158450	112630	237960	215680	171550	2052700	1835200	86022	1394800	1591100	167730	1880100	1538800	1358900	906620	1433800	2356700	191290	1126100
ADFDNTVAIHPTSSEELVTLR	21	0	2314.14	sp|P47791|GSHR_MOUSE	sp|P47791|GSHR_MOUSE	yes	2;3	8.5384e-46	211.9	7265800	589670	224860	680210	481090	626530	462900	502500	308610	292700	463290		460330	285800	410010	26703	439030	530500	481090
ADFDTYDDR	9	0	1116.44	sp|Q9WUK2|IF4H_MOUSE	sp|Q9WUK2|IF4H_MOUSE	yes	2	0.00096552	72.038	697300	20708	46716	36065	30507	38672	35066	35513		44404	26188	38081	40917	25244	35828	46876	48108	45256	49566	53581
ADFGFTVNK	9	0	997.487	sp|Q99LB7|SARDH_MOUSE	sp|Q99LB7|SARDH_MOUSE	yes	2	0.03143	60.589	321810	35623		832.12	283530			1825.8
ADFILSYHPPIFR	13	0	1574.82	sp|Q9EQ80|NIF3L_MOUSE	sp|Q9EQ80|NIF3L_MOUSE	yes	2;3	0.00010067	106.35	72028	16980		21335			1483.8	7745.9									6275.8	18207
ADFPAGIPECGTDALR	16	0	1688.78	sp|Q9Z1Q9|SYVC_MOUSE	sp|Q9Z1Q9|SYVC_MOUSE	yes	2	0.0011715	61.042	2537900	217130	126840	225120	187510	148500	248300	65440	166240	54821	174060	198790		64071	61879	28378	165900	152620	198020	54269
ADFQGISPER	10	0	1118.54	sp|P61804|DAD1_MOUSE	sp|P61804|DAD1_MOUSE	yes	2	0.0067532	74.269	940830	97430	75089	39066	37276	35012	78515	37461	76093	92431		47099			78737	73969		44767	35082	92797
ADFQYQESNLR	11	0	1369.63	sp|Q80XP8|FA76B_MOUSE	sp|Q80XP8|FA76B_MOUSE	yes	2	3.1667e-05	132.39	1848600	104180	89991	95656	109350	78341	157830	140620	98479	72948	102140	110420	111070	92371	89294		86009	126330	107990	75547
ADFQYQESQTR	11	0	1371.61	sp|Q922G2|FA76A_MOUSE	sp|Q922G2|FA76A_MOUSE	yes	2	0.00023022	113.46	1030600	38903	39561	57033	74697	70583	82556	80832	32184	31663	80524	80804	55899	76929	55887	1108.6	31349	56594	40425	43110
ADFREPNAQVSR	12	1	1388.68	sp|Q9CRD0|OCAD1_MOUSE	sp|Q9CRD0|OCAD1_MOUSE	yes	3	0.00075387	88.24	182270	9908.7	15192	13683	7378.6	12871	8642.9	8035.4	9678.5	11014	9645.9	5932.7		4902.2	4066.3	2802.5	7470.4	26180	16057	8810.4
ADFSEAYK	8	0	929.413	sp|P16330|CN37_MOUSE	sp|P16330|CN37_MOUSE	yes	2	0.0013109	89.123	707490	34820	36918	37396	32022	38801	41916	28839	35197	71565	34106	23202	41548	25921	43113	44266	28158	41623	31690	36387
ADFSGMSSK	9	0	928.396	sp|Q60854|SPB6_MOUSE	sp|Q60854|SPB6_MOUSE	yes	2	0.034611	54.436	186520	12825	20530	27892		19019	20831	11503	17241	15079		7013.6	15192			2627.9	497.05	16266
ADFSQADVHR	10	0	1144.53	sp|Q04863|RELB_MOUSE	sp|Q04863|RELB_MOUSE	yes	2	0.0046471	57.032	175470						14433	33549		13810	9042.1		42481		26271		31637		3242.9	998.39
ADFVLAANSYDLAIK	15	0	1609.84	sp|O35465|FKBP8_MOUSE	sp|O35465|FKBP8_MOUSE	yes	2	8.4898e-09	142.51	1619300	144340	30037	159550	111870	149360	93928	107990	42912	76268	111550		38919	22003	144630		87850	207690	90454
ADGALLPIGVVK	12	0	1151.69	sp|P13597|ICAM1_MOUSE	sp|P13597|ICAM1_MOUSE	yes	2	0.0041859	76.572	655770	25297	28265	37047	32751	32234	40926	39514	36045	22349	46032	46637	29000	31361	38215	22044	42931	44608	36163	24352
ADGDNAGTAGTPGGTPAADK	20	0	1742.77	sp|Q99JR8|SMRD2_MOUSE	sp|Q99JR8|SMRD2_MOUSE	yes	2	2.5891e-156	343.16	3803400	204510	140080	183290	203640	167930	211990	246150	200920	130630	215250	291450	214410	236410	221490	163140	176840	221740	222470	151040
ADGELNVDSLITR	13	0	1401.71	sp|P62141|PP1B_MOUSE	sp|P62141|PP1B_MOUSE	yes	2	5.5719e-06	169.81	4162300	296090	184150	306240	260270	292730	241960	303530	188680	192940	260080	6196.9	250910	177970	293660	77519	249360	307460	272520
ADGEQDEEEKDDGEVK	16	1	1791.73	sp|Q8CH18|CCAR1_MOUSE	sp|Q8CH18|CCAR1_MOUSE	yes	2;3	0.0019116	72.031	360840	11697	33404	36128	41625	48131	1260.8	7768.9	51382	4093.5	9107.3	25594	26527	16720	12640	6620.6	2247	8334.7	9087.7	8473.3
ADGEYWLGLQNLHLLTLK	18	0	2083.11	sp|Q9D1H9|MFAP4_MOUSE	sp|Q9D1H9|MFAP4_MOUSE	yes	2;3	8.4148e-07	87.251	40812	2026.8		32244		5667												873.99
ADGFVNLSDFTVER	14	0	1568.75	sp|Q5DU31|ICEF1_MOUSE	sp|Q5DU31|ICEF1_MOUSE	yes	2	4.5551e-06	140.01	1602000	87030	90245	119170	118750	121920	98716	115050	101710	58906	122750	13062	107960		73990	37497	91972	95622	121090	26526
ADGGGGVYSGTPWK	14	0	1350.62	sp|Q68ED3|PAPD5_MOUSE	sp|Q68ED3|PAPD5_MOUSE	yes	2	0.013207	47.361	20689						20689
ADGGNLNFEFQIVK	14	0	1550.77	sp|Q9ERU9|RBP2_MOUSE	sp|Q9ERU9|RBP2_MOUSE	yes	2	0.001008	64.266	394110	45986		86391	13108	60181	10859	14093		23134	16118		20752		28954			74538
ADGGTDLLQDLGWYHGNLTR	20	0	2201.05	sp|Q9QXT1|DAPP1_MOUSE	sp|Q9QXT1|DAPP1_MOUSE	yes	3	5.5636e-05	88.796	92992	11337		15992	6026.8	18094		8872.2							8359.3			24310
ADGGTGDNSPSPSSSLPSPLSDPR	24	0	2297.04	sp|Q921C5|BICD2_MOUSE	sp|Q921C5|BICD2_MOUSE	yes	2	0.069889	21.823	83150		9154.2			19374			7004			13767			12561		6816.5		14472
ADGIGSSPLSNQDAFR	16	0	1633.77	sp|Q8C2K1|DEFI6_MOUSE	sp|Q8C2K1|DEFI6_MOUSE	yes	2	7.8984e-14	135.13	4154600	263660	257860	239140	232200	241500	250200	17234	227560	168470	249650	348870	219890	267370	242250		275910	227420	239550	185850
ADGIVPETWTDGPK	14	0	1484.71	sp|Q9CQ06|RM24_MOUSE	sp|Q9CQ06|RM24_MOUSE	yes	2	0.019685	30.068	570860	126150		62601			82769	74455	67600	49728	7256.6	3602.2				3911.9		1577.7	91209
ADGLAILGVLMK	12	0	1199.69	sp|P13634|CAH1_MOUSE	sp|P13634|CAH1_MOUSE	yes	2	0.0009746	69.915	311230	20908	4951.7						8933.1					161080	115350
ADGLCLAESETVNK	14	0	1505.7	sp|Q6P1H6|ANKL2_MOUSE	sp|Q6P1H6|ANKL2_MOUSE	yes	2	3.7781e-05	108.2	411910	33611	24645	29046	36866	27779	34205	14281	22710	25159	23001	20744	16505	23748		9055.6	26436		26143	17976
ADGLYPVADDR	11	0	1190.56	sp|Q91XA9|CHIA_MOUSE	sp|Q91XA9|CHIA_MOUSE	yes	2	0.0004753	94.804	1234500			616390	231730		386400
ADGQALGDSHLR	12	0	1238.6	sp|Q9CW46|RAVR1_MOUSE	sp|Q9CW46|RAVR1_MOUSE	yes	2;3	2.6485e-15	232.46	7663500	396010	463840	415360	456340	403460	507320	70262	385770	322950	406680	549180	506150	443170	391520	307710	425910	448230	406270	357370
ADGSTQVIDTK	11	0	1133.56	sp|O08749|DLDH_MOUSE	sp|O08749|DLDH_MOUSE	yes	2	1.4039e-05	159.93	7692200	76439	170910	781330	756690	103450	654630	678060	316230	457000	695190	121840	444720	263030	687850	333950	50498	812630	190350	97392
ADGYEPPVQESV	12	0	1289.58	sp|P97351|RS3A_MOUSE	sp|P97351|RS3A_MOUSE	yes	1;2	3.7715e-05	195.3	12397000	490900	737580	521430	573460	468540	452210	672100	781810	615940	474190	1094800	468780	705660	656130	861670	653160	608150	817220	743130
ADGYVLEGK	9	0	950.471	sp|P62242|RS8_MOUSE	sp|P62242|RS8_MOUSE	yes	2	0.00082034	88.921	5851000	220050	338810	87488	255970	351760	261760	301180	404840	480720	366080	246270	300220	220260	323510	421330	317320	343570	249650	360190
ADHDFVVQEDFMK	13	0	1579.7	sp|P62334|PRS10_MOUSE	sp|P62334|PRS10_MOUSE	yes	2;3	8.3135e-05	113.46	4513000	253730	190510	255570	307710	262430	263990	239490	192680	175280	315080	107320	252220	269340	399420	153270	214510	277710	248510	134250
ADHGEPIGR	9	0	950.457	sp|P11499|HS90B_MOUSE	sp|P11499|HS90B_MOUSE	yes	2	0.0021138	84.368	631050		7741.5		1139.6	76681	33801	14632	76020			98275	48891			146300	99397			28175
ADHQPLTEASYVNLPTIALCNTDSPLR	27	0	2995.47	sp|P14206|RSSA_MOUSE	sp|P14206|RSSA_MOUSE	yes	3	1.9797e-117	258.27	21197000	1965600	325520	2563400	835930	2492800	1378800	1299900	669030	1163300	918910		786680	260820	1200800		962280	3004300	1368800
ADHTLSSLEPAHSAK	15	0	1562.77	sp|Q8K2Q7|BROX_MOUSE	sp|Q8K2Q7|BROX_MOUSE	yes	3	6.0749e-05	117.45	598500	31817	26435	32564	38959	38505	33550	34078	26574		42530	40977	35733	38131		40502	41376	34056	29700	33009
ADHVQSLAQLENLCK	15	0	1724.85	sp|Q9EPK7|XPO7_MOUSE	sp|Q9EPK7|XPO7_MOUSE	yes	2	1.4631e-09	135.24	2664800	192850	93804	208670	131210	205020	181770	186020	114680	105230		76174	135440	99631	124970	47541	162900	320100	212130	66670
ADIDKLNIDSIIQR	14	1	1612.88	sp|P63087|PP1G_MOUSE	sp|P63087|PP1G_MOUSE	yes	2;3	4.3024e-23	207.12	3985200	308720	98248	465530	231250	238220	226180	266680	121190	148900	285920		165610	154690	257790	34380	256110	471790	215890	38159
ADIDLTKR	8	1	930.513	sp|P62270|RS18_MOUSE	sp|P62270|RS18_MOUSE	yes	2	0.013232	85.813	687550		28107	71771	62236	38888	56656	50231	27484		17806	44288	50732	37272	2143.8	12900	45115	77184	42996	21743
ADIELFVNR	9	0	1075.57	sp|P58021|TM9S2_MOUSE	sp|P58021|TM9S2_MOUSE	yes	2	0.0003588	117.39	2783700	738720	57069	199520	273040	154710	163820	182170	57461	93607	146560		80394	99293			162420	229020	116710	29134
ADIEMPFDPSK	11	0	1248.57	sp|Q80X90|FLNB_MOUSE	sp|Q80X90|FLNB_MOUSE	yes	2	0.00054564	81.099	1032200	69867	73808	65848	33787	72917	64301		64511	41647		100190	78701	44994	19997	17694	67994	74888	75742	65347
ADIEVACYGYEGIDAVK	17	0	1871.86	sp|Q6ZWX6|IF2A_MOUSE	sp|Q6ZWX6|IF2A_MOUSE	yes	2;3	2.163e-19	199.3	8729000	745760	354420	774300	437380	745460	600450	555960	360500	459690	445250		449110	243370	533950	30691	468790	889920	601200	32786
ADIFMFDEPSSYLDVK	16	0	1875.86	sp|P61222|ABCE1_MOUSE	sp|P61222|ABCE1_MOUSE	yes	2	8.4388e-14	128.41	631090	76186		78738	116220	40617	49351	73400			24125		16522		24433		28832	102670
ADIFVDPVLHTACALDIK	18	0	1997.03	sp|Q61543|GSLG1_MOUSE	sp|Q61543|GSLG1_MOUSE	yes	2;3	5.2186e-20	114.5	1678300	556100	6170.8	175500	139840	134700	36189	53512	8463.8	23942	92575		17886		169790		23227	191790	48569
ADIGVAMGIVGSDVSK	16	0	1517.78	sp|Q8VDN2|AT1A1_MOUSE	sp|Q8VDN2|AT1A1_MOUSE	yes	2	1.0815e-13	161.23	3585200	319210	97994	345370	243990	178000	500980	186150	178800	91735	194320	37227	115650	171960	206960	121630	181120	206960	177820	29356
ADILEDK	7	0	802.407	sp|Q9D0E1|HNRPM_MOUSE	sp|Q9D0E1|HNRPM_MOUSE	yes	2	0.032144	56.091	655290	38842	79908	28251	11939	49930			73809	58429		22644	62686	40634		96032	33950			58240
ADILEDKDGK	10	1	1102.55	sp|Q9D0E1|HNRPM_MOUSE	sp|Q9D0E1|HNRPM_MOUSE	yes	2	0.00074112	135.63	26312000	1442900	1141500	1476700	1477900	1440400	1538600	1539100	1129400	972100	1595300	1501300	1589100	1555600	1494700	831730	1388800	1585300	1458400	1152900
ADILQVGLR	9	0	983.576	sp|Q8VE62|PAIP1_MOUSE	sp|Q8VE62|PAIP1_MOUSE	yes	2	0.00060812	78.178	653000	36220	34232	34248	52684	32154	34075	35301	26990	42739	33362	31668	40177	31702	34669	31466	37729	31524	31380	20682
ADINEENEETITK	13	0	1504.69	sp|Q18PI6|SLAF5_MOUSE	sp|Q18PI6|SLAF5_MOUSE	yes	2	1.3008e-10	177.47	2231200	120370	102020	127450	107070	116720	132070	140290	105530	83598	118000	143490	132750	135610	134690	87379	111070	122270	126220	84624
ADIPLMVIIGEQER	14	0	1582.84	sp|Q99KK9|SYHM_MOUSE	sp|Q99KK9|SYHM_MOUSE	yes	2	4.3035e-05	99.276	215910		24695		17746		28142		27608	25374	17800		23063					17927	28185	5369.2
ADIPLPEGEASPPAPPLK	18	0	1797.95	sp|P15920|VPP2_MOUSE	sp|P15920|VPP2_MOUSE	yes	2	2.2641e-06	92.747	499690	97912		23946	43039	29144	23689	31335			54650		15349	35034	26798		50066	41438	27288
ADIPVVICDTPQK	13	0	1454.74	sp|Q8JZR0|ACSL5_MOUSE	sp|Q8JZR0|ACSL5_MOUSE	yes	2	0.00083158	64.266	1096200	76305	32703		84438	52142	58793	54077		42450	432.36	103880	41239	45903	58669	27421	101170	199090	56178	61317
ADIQDIFYQEDQIR	14	0	1752.83	sp|Q8VE22|RT23_MOUSE	sp|Q8VE22|RT23_MOUSE	yes	2	4.7951e-06	83.214	1282800	114850	57460	112240	88519	98419	78068	99824	62837	47046	89544		80542	48370	102090			111590	91409
ADIQTERAYQK	11	1	1321.66	sp|P62281|RS11_MOUSE	sp|P62281|RS11_MOUSE	yes	2	0.0083071	60.892	22710					11825												10885
ADISGNITK	9	0	917.482	sp|Q9JL62|GLTP_MOUSE	sp|Q9JL62|GLTP_MOUSE	yes	2	0.023733	60.892	501630						86237		62886	79990				35153		60945	89730			86688
ADIVENQVMDTR	12	0	1389.66	sp|P10649|GSTM1_MOUSE	sp|P10649|GSTM1_MOUSE	yes	2	0.0022095	69.276	771500	161570	126020	7376			137950			83955				79362		170340	4929.5
ADIVNYNQEPLSR	13	0	1517.75	sp|Q99KL7|RAB28_MOUSE	sp|Q99KL7|RAB28_MOUSE	yes	2	0.020063	39.039	9890.4														9890.4
ADIWALGCLLYK	12	0	1421.74	sp|Q3UHJ0|AAK1_MOUSE;sp|Q91Z96|BMP2K_MOUSE	sp|Q3UHJ0|AAK1_MOUSE	no	2	0.00029983	94.804	159090	27755		7183.2		34154	3219.7		19040	14745			6803.5		1066.6		1542.5	43582
ADIWSFGITAIELATGAAPYHK	22	0	2331.19	sp|Q6P9R2|OXSR1_MOUSE	sp|Q6P9R2|OXSR1_MOUSE	yes	3	0.0068638	18.361	3663.9					2153.2												1510.6
ADIWSLGITAIELAK	15	0	1599.89	sp|Q99JT2|STK26_MOUSE;sp|Q99KH8|STK24_MOUSE;sp|Q9Z2W1|STK25_MOUSE	sp|Q99KH8|STK24_MOUSE	no	2;3	3.2182e-09	124.06	322620	33007		120970	1473.8	87053	6821.5	8545.2		1629.4					629.59			61140	1347.2
ADKDEMMR	8	1	994.421	sp|P43404|ZAP70_MOUSE	sp|P43404|ZAP70_MOUSE	yes	2	0.02275	88.921	948810	43460	32542	44002		113090	134350	67098	6173.1			135960	107880	28515				64838	110830	60082
ADKDYHFK	8	1	1022.48	sp|Q61937|NPM_MOUSE	sp|Q61937|NPM_MOUSE	yes	2	0.031954	91.783	1389600	25168	1245.9	4307.3		26698	50781		242250	36785	14498	42809	238980	18889	92013	187920	20366	180750	36101	170080
ADKDYHFKVDNDENEHQLSLR	21	2	2572.19	sp|Q61937|NPM_MOUSE	sp|Q61937|NPM_MOUSE	yes	4	5.7944e-05	88.203	110670	7328.5		4872.4					10691					10603				68369	8805.2
ADKEAAFDDAVEER	14	1	1564.7	sp|Q60972|RBBP4_MOUSE	sp|Q60972|RBBP4_MOUSE	yes	2	1.9774e-41	285.31	16978000	950420	709090	1031800	991650	945900	963900	974210	681830	643240	1067700	858250	1023500	826700	1017900	496410	910290	1216700	975180	693630
ADKLAEEHGS	10	1	1055.49	sp|P56480|ATPB_MOUSE	sp|P56480|ATPB_MOUSE	yes	2	0.004475	111.39	2686100	322240		273560	175360	179270	190870	160420	9825.6			15840		10502		10650	289270	594660	320850	132740
ADKMDMSLDDIIK	13	1	1493.71	sp|O08583|THOC4_MOUSE;sp|Q9JJW6|ALRF2_MOUSE	sp|O08583|THOC4_MOUSE	no	2	2.369e-09	188.88	7149000	159930	49166	246100	772690	119710	70318	448190	124520	75991	1136500	145730	68531	771630	1075600	598620	383670	573570	247830	80654
ADKNQVAAEVAK	12	1	1242.66	sp|Q68FL6|SYMC_MOUSE	sp|Q68FL6|SYMC_MOUSE	yes	2	0.0064189	108.24	183390			26887		18638	17741		11919				9705			6951.7	31823	59726
ADKPDMGEIASFDK	14	1	1522.7	sp|Q6ZWY8|TYB10_MOUSE	sp|Q6ZWY8|TYB10_MOUSE	yes	2	6.2725e-07	194.83	22444000	1635100	642110	1745600	1244100	575550	1358100	1835300	761790	694160	1778400	778450	1239100	1365400	1328600	1220900	1223900	1511400	954760	551690
ADKQHVLDMLFSAFEK	16	1	1877.93	sp|Q8R0A0|T2FB_MOUSE	sp|Q8R0A0|T2FB_MOUSE	yes	3	0.081108	14.004	11732																	11732
ADKQISLPAK	10	1	1069.61	sp|Q9D6M3|GHC1_MOUSE	sp|Q9D6M3|GHC1_MOUSE	yes	1	0.0014227	69.915	560980			237130		107840		51780										164230
ADLAEEYSK	9	0	1024.47	sp|P68037|UB2L3_MOUSE	sp|P68037|UB2L3_MOUSE	yes	2	0.00047863	99.305	2348100	198340	81834	256240	173130	127920	179350	84189	100820	242390	109030	6194	128180	41837	67952	88794	124940	146890	90826	99233
ADLAEEYSKDR	11	1	1295.6	sp|P68037|UB2L3_MOUSE	sp|P68037|UB2L3_MOUSE	yes	2;3	0.00042336	141.29	1795500	151290	23252	194970	78435	86175	81718	119740		46901	152450	42987	61186	59041	69559		167590	227500	162640	70099
ADLANEEKPAVAPSVFVFQK	20	1	2159.13	sp|Q9CT10|RANB3_MOUSE	sp|Q9CT10|RANB3_MOUSE	yes	2;3	3.2748e-09	133.93	4396200	345670	158240	370020	317690	333180	291580	306160	185580	64504	310260	67114	282830	219010	300880	79155	164800	375960	162620	60989
ADLAVAIVYPLVK	13	0	1370.82	sp|Q9ERA6|TFP11_MOUSE	sp|Q9ERA6|TFP11_MOUSE	yes	2	0.00011721	78.932	524990	37467	19273	39221	42619	38779	45926	30692	8731.8	38884	25339		21853	24240	33683		19254	52888	46140
ADLDIATMNYAAQK	14	0	1523.73	sp|Q9JI38|PUS3_MOUSE	sp|Q9JI38|PUS3_MOUSE	yes	2	0.00037877	55.754	734270	40693	528940	17801	6273.6		18780	5571.3	4827.2	19752		23386			9852.5		23287	9097	26003
ADLEAQR	7	0	801.398	sp|Q91V41|RAB14_MOUSE	sp|Q91V41|RAB14_MOUSE	yes	2	0.022633	58.687	816740		28986	60187	28941	32280	37675	43674		105290	65239	15023	25238	27152	111380	28900	58861	92807	55107
ADLEEQLSDEEK	12	0	1404.63	sp|P47754|CAZA2_MOUSE	sp|P47754|CAZA2_MOUSE	yes	2	6.6744e-05	187.85	8102700	368940	445340	417760	439930	417190	471650	470420	414170	327460	459630	378560	547730	476280	457560	361000	429880	481590	402910	334730
ADLENEMR	8	0	976.428	sp|Q99ME9|NOG1_MOUSE	sp|Q99ME9|NOG1_MOUSE	yes	2	0.0090886	53.878	516520				41655	49082		27375	50817		25636	41168	31550	33745	15187	28950	40467	43942	50041	36899
ADLEVLTYYR	10	0	1241.63	sp|Q9Z329|ITPR2_MOUSE	sp|Q9Z329|ITPR2_MOUSE	yes	2	0.0014937	90.761	357370	35105		26372	48344	22882	34432	911.28		12378	36529			37934	38364		26794	37327
ADLFPILMR	9	0	1074.59	sp|Q5XG71|UTP20_MOUSE	sp|Q5XG71|UTP20_MOUSE	yes	2	0.0017132	89.123	827570	53131	20886	50245	49157	41373	48888	57587	31289	13953	58298	44034	27512	45183	53494	24220	62592	79543	50643	15537
ADLHGAIISVTK	12	0	1223.69	sp|Q9CR08|RPP29_MOUSE	sp|Q9CR08|RPP29_MOUSE	yes	2	0.0085246	61.577	181650	9510.5	11288	11309	15320		11843	17089	8887.7		16867	15830		21291	13294	16216	11516	1391.5
ADLIAYLK	8	0	905.522	sp|P62897|CYC_MOUSE	sp|P62897|CYC_MOUSE	yes	2	0.018828	53.679	2264000	144140	92870	136720	89445	104300	116190	110330	97456	91717	104130	130900	137450	134400	101050	111040	147350	154470	177790	82216
ADLINNLGTIAK	12	0	1241.7	sp|P07901|HS90A_MOUSE;sp|P11499|HS90B_MOUSE	sp|P11499|HS90B_MOUSE	no	2	5.4558e-05	184.27	115520000	6096100	6917900	6173100	5737900	6157400	6843300	6847100	5729700	4197200	5954000	8112300	8188100	6999300	61477	4914900	7827200	6107400	7152000	5502800
ADLIYISHMHSDHLSYPTLK	20	0	2340.16	sp|Q61419|CMAH_MOUSE	sp|Q61419|CMAH_MOUSE	yes	3;4	0.0001958	45.17	242510	64830				37917							32565				60158	47038
ADLKDVQNAK	10	1	1100.58	sp|P06800|PTPRC_MOUSE	sp|P06800|PTPRC_MOUSE	yes	2	0.0037053	88.181	157960	9884.9		17638					5256.2		20263		2274.3		3103.6		15838	71010	12688
ADLLDELIK	9	0	1028.58	sp|Q8BN78|KAISO_MOUSE	sp|Q8BN78|KAISO_MOUSE	yes	2	0.058701	30.593	49052	8878.4	2521.6	5064.7	6923.7		7840.4				3820.7			7326	6676
ADLLGSILSSMEKPPSLGDQESR	23	1	2429.21	sp|Q7TNE3|SPAG7_MOUSE	sp|Q7TNE3|SPAG7_MOUSE	no	3	1		5539.7																	5539.7
ADLLLEPCSHYR	12	0	1472.71	sp|Q6URW6|MYH14_MOUSE	sp|Q6URW6|MYH14_MOUSE	yes	2;3	9.5305e-05	108.93	138410	114990			3692.1		1928.9							10221		780.6	6794.5
ADLLTAEQR	9	0	1015.53	sp|Q3UM18|LSG1_MOUSE	sp|Q3UM18|LSG1_MOUSE	yes	2	0.0016034	74.486	256180	37125	10873	11554	27411	7785.9	15179	17256	2381.3	15291	16057	6491.1	15951	3003.1		15171	2182.8	28451	13007	11006
ADLNQGIGEPQSPSR	15	0	1567.76	sp|Q9D8Y0|EFHD2_MOUSE	sp|Q9D8Y0|EFHD2_MOUSE	yes	2	3.0984e-09	168.43	2419100	147900	186550	147560	105880	127470	149230	131640	117050	89426	139860	144390	127830	132950	111900	88564	138060	138660	118030	76137
ADLPEGVAPPGLSPAEFCR	19	0	1981.96	sp|Q8JZN7|MIRO2_MOUSE	sp|Q8JZN7|MIRO2_MOUSE	yes	2	0.00015434	71.912	1019700	141930	19774	145690	107230	97691	91028	2013.1	47179	26450	2110.6	11236	54601	28358	7849.8		66261	108090	62162
ADLPGSSSTFTK	12	0	1209.59	sp|Q3UTJ2|SRBS2_MOUSE	sp|Q3UTJ2|SRBS2_MOUSE	yes	2	0.081244	39.293	63933	63933
ADLPTGATTSAPVMLR	16	0	1599.83	sp|Q62230|SN_MOUSE	sp|Q62230|SN_MOUSE	yes	2	7.4299e-11	140.57	2339700	89851	57528	194510	1746.5	207450	199550	195690		49473	273840	45016	93771		583970	94032	80709	9299.4	89682	73530
ADLPTGDETAYDTLQNCCQCR	21	0	2487.01	sp|Q5NBU8|XAF1_MOUSE	sp|Q5NBU8|XAF1_MOUSE	yes	2	6.2699e-31	144.09	1689900	90912	109660	88306	69095	106870	93288	86616	81004	75620	60806	74071	180090	72963	81914	33435	85096	135900	113520	50737
ADLPTLGFTHFQPAQLTTVGK	21	0	2241.18	sp|P54822|PUR8_MOUSE	sp|P54822|PUR8_MOUSE	yes	2;3	4.0064e-16	164.28	7644300	507560	227460	706160	412680	627630	488420	500550	302620	282240	457110	47697	481410	387780	484630	137200	433940	599400	466950	92817
ADLQEALTLGETEVAEK	17	0	1815.91	sp|A2AL36|CNTRL_MOUSE	sp|A2AL36|CNTRL_MOUSE	yes	2;3	8.225e-05	70.552	350940	35969	95845	11048	9585.1	15984	41609			340.54	9397.3		4163.1		38831		6898.6	52574	28694
ADLQGSASPSK	11	0	1059.52	sp|Q8K212|PACS1_MOUSE	sp|Q8K212|PACS1_MOUSE	yes	2	0.011117	54.584	611130			6691.8	13458		84040		3769.3		59257		1186.3	117200	94598	67646	86485	76800
ADLQNHLDTAQHALQDK	17	0	1916.93	sp|Q8BL66|EEA1_MOUSE	sp|Q8BL66|EEA1_MOUSE	yes	3	4.5044e-06	98.895	169060		58343							48626	3722.7		58373
ADLSGMSGSR	10	0	979.439	sp|Q9D154|ILEUA_MOUSE;sp|Q8VHP7|ILEUB_MOUSE;sp|Q5SV42|ILEUC_MOUSE	sp|Q9D154|ILEUA_MOUSE	yes	2	0.00033412	96.311	1119000	38131		288140	36071		23090	86777		311460	28946	7768.5			59201			239410
ADLSLDELIR	10	0	1143.61	sp|Q8BG81|PDIP3_MOUSE	sp|Q8BG81|PDIP3_MOUSE	yes	2	1.4295e-10	180.34	934570	77505	28177	86990	68211	75502	38699	89929	45099	51653			31909	36530	86472	13795	44387	100680	59037
ADLSLVDALTEPPPEIEGEIK	21	0	2235.15	sp|P27546|MAP4_MOUSE	sp|P27546|MAP4_MOUSE	yes	2	1.411e-10	94.63	52786	3242.6		16819		15813												16912
ADLSLVDALTEPPPEIEGEIKR	22	1	2391.25	sp|P27546|MAP4_MOUSE	sp|P27546|MAP4_MOUSE	yes	3	0.00011154	51.577	42545	4087.7		9494.1														28963
ADLSNSIEVLESFK	14	0	1550.78	sp|Q8K2A7|INT10_MOUSE	sp|Q8K2A7|INT10_MOUSE	yes	2	8.4138e-05	89.382	472110	52535		59878	52063	51062	25114	41359	9111.2						60556		33845	64180	22405
ADLTALFLPR	10	0	1115.63	sp|Q9JJ28|FLII_MOUSE	sp|Q9JJ28|FLII_MOUSE	yes	2	2.9215e-07	146.03	4195700	204450	215070	256960	240100	224710	266530	263360	200680	91816	282780	157190	247590	244360	262550	142880	248800	272670	274990	98227
ADLTHLLSPQMGK	13	0	1409.73	sp|Q9ESJ0|XPO4_MOUSE	sp|Q9ESJ0|XPO4_MOUSE	yes	2;3	0.001779	66.664	298480		6762	16083	7746.5	40408	16488	36686	9330.4	37117		8959.7		26860	5549.7		25863	24685	29207	6733.7
ADLVIVGAEGVVENGGIINK	20	0	1966.07	sp|Q99LC8|EI2BA_MOUSE	sp|Q99LC8|EI2BA_MOUSE	yes	2	6.8709e-23	139.7	283090	33814		35515	19731	29825	9082	19721		11455	20239		1341.5		26542		16430	44162	15233
ADLYIHVTYIK	11	0	1334.72	sp|Q80V26|IMPA3_MOUSE	sp|Q80V26|IMPA3_MOUSE	yes	2	0.0026351	66.664	84640	50519		20426														13695
ADLYLEGK	8	0	907.465	sp|Q8BIJ6|SYIM_MOUSE	sp|Q8BIJ6|SYIM_MOUSE	yes	2	0.027346	53.878	671330		45444	40604	36504	38177		23908	45687	44435	29340	23651	29270		21827	42089	64986	39848	33424	112130
ADMETLQR	8	0	962.449	sp|Q9D0R2|SYTC_MOUSE	sp|Q9D0R2|SYTC_MOUSE	yes	2	0.047655	36.57	703710	50300	63810	58512		59689	55484	39888	48039	49618	26356	41487	69587	15040	21032		1685.8	50360		52820
ADMGGAATICSAIVSAAK	18	0	1692.82	sp|Q9CPY7|AMPL_MOUSE	sp|Q9CPY7|AMPL_MOUSE	yes	2	2.3645e-21	184.65	4172000	363640	185840	329330	295450	259140	285830	225250	163590	150270	235620	66565	223440	166570	320020	79628	188960	288990	245980	97834
ADMNVHLLPMEELTSR	16	0	1854.9	sp|Q5SW75|SSH2_MOUSE	sp|Q5SW75|SSH2_MOUSE	yes	3	4.9147e-06	91.032	323210	30448	14603	29992	9186.6	28399	32429	21787		16203	11343	4340.5	26266	11768	1141.6		22358	32983	29965
ADMPNGAPQEMEK	13	0	1416.6	sp|O08900|IKZF3_MOUSE	sp|O08900|IKZF3_MOUSE	yes	2	0.00013464	106	1679000	160760		120550	34669	111350	139880	97931	79618	86378	20162	109290	108290	58924	24913	23468	152930	158480	116360	75024
ADMQNLVER	9	0	1074.51	sp|P40124|CAP1_MOUSE	sp|P40124|CAP1_MOUSE	yes	2	0.00086124	105.36	27058000	1262400	2155300	1400100	870360	1342300	1451200	1291600	1464100	1126600	1166800	2220400	1715500	1403300	1069100	1360100	1418800	1151200	1601200	1587400
ADMTASGSPDYGQPHK	16	0	1660.72	sp|P26323|FLI1_MOUSE	sp|P26323|FLI1_MOUSE	yes	2;3	9.9315e-14	179.98	972030	71778	71743	63122	15507	44859	80087	57370	53955	60213	19435	65924	75354	23539	15459	9353	46253	85240	68520	44316
ADMVIEAVFEDLGVK	15	0	1634.82	sp|Q8BMS1|ECHA_MOUSE	sp|Q8BMS1|ECHA_MOUSE	yes	2;3	4.8033e-09	141.44	1018300	59485	1327.7	146830	105520	100790	18363	54011	11986	11736	103940		1878.1		238490	7611.4	50284	106100
ADNCHSHPAVFSEILR	16	0	1851.87	sp|Q08481|PECA1_MOUSE	sp|Q08481|PECA1_MOUSE	yes	3	0.00014388	80.128	616930			44962	31014	41059	51431	47181	775.83	29875		53748	55983	45341	29350	25502	35121	49667	48773	27152
ADNDAGNAAIDSLLNYETVK	20	0	2092.99	sp|Q61102|ABCB7_MOUSE	sp|Q61102|ABCB7_MOUSE	yes	2;3	3.6547e-29	153.56	2152800	225170	44301	221110	149950	125570	145740	151520	84036	51054	18994	7737.5	95013	79468	169810	29895	147010	219310	165580	21521
ADNDKEYLVLTLTK	14	1	1621.86	sp|O08586|PTEN_MOUSE	sp|O08586|PTEN_MOUSE	yes	2;3	0.00062899	89.382	364260	26329	10187	26774	22929	25506	14967	24746	8268.8	7777.9	30046		13083	13769	27995		20302	56117	35467
ADNEKLEEQPGEQAPR	16	1	1809.85	sp|Q3UMU9|HDGR2_MOUSE	sp|Q3UMU9|HDGR2_MOUSE	yes	2;3	2.5109e-14	225.89	1986300	136370	118160	175060	37435	140760	150850	30327	80965	89259	76045	32015	147060	47961	82719	71205	152950	196290	124060	96802
ADNFEYSDPVDGSISK	16	0	1742.76	sp|Q9D0F9|PGM1_MOUSE	sp|Q9D0F9|PGM1_MOUSE	yes	2	9.6204e-14	151.08	2066400	146090	89700	150840	122080	98314	108360	122630	65653	54687	100530	100750	115640	140260	99743	139740	118990	111070	105470	75854
ADNIEVFAQGHGIIQVDK	18	0	1953	sp|Q64514|TPP2_MOUSE	sp|Q64514|TPP2_MOUSE	yes	2;3	6.7465e-05	91.032	472010	60108		48867	64175		60353	87711		35042			7988.2		56868				50899
ADNLHPVSPGSPLTQEK	17	0	1788.9	sp|P39428|TRAF1_MOUSE	sp|P39428|TRAF1_MOUSE	yes	3	1.2242e-10	115.79	643220	32268	38404	40729		41628	49686	42465	31421	26812	39106	40636	42478	27910	31106	22901	43966	46377	45323
ADNPVLELLLR	11	0	1251.72	sp|Q8C0C7|SYFA_MOUSE	sp|Q8C0C7|SYFA_MOUSE	yes	2	1.6018e-07	199.54	906700	62289	11990	211400		128230	27082	74194	14948	83299			14744	6263.2	43582	4910.5	14313	163500	42295	3654.9
ADNSATGFGTGTR	13	0	1253.56	sp|P97449|AMPN_MOUSE	sp|P97449|AMPN_MOUSE	yes	2	0.00012927	94.791	270210	39108	6722.1	36083	48519	13460	43128	16674					5363.2		21785		18736		12276	8356.8
ADNSSPEEEYK	11	0	1267.52	sp|Q8K1X4|NCKPL_MOUSE	sp|Q8K1X4|NCKPL_MOUSE	yes	2	0.00085723	76.85	497280	26621	15503	24504	23529	25960	38488	33368	27317	20653	21316	41027	24191	28773	23013	19052	29696	19104	34493	20674
ADPAAGPPPSEGEESTVR	18	0	1765.81	sp|P68404|KPCB_MOUSE	sp|P68404|KPCB_MOUSE	yes	2	1.3685e-20	151.08	8009100	420950	312880	463560	548010	773070		519810	746940	249350	451810	373080	370670	316640	477650	276260	473110	488790	323980	422580
ADPAECNIK	9	0	1016.46	sp|Q61768|KINH_MOUSE	sp|Q61768|KINH_MOUSE	yes	2	0.002603	62.88	1422000	96407	125430	120400	31653	145860		89242	122340			137860	127600		15396		103080	111590	128860	66313
ADPAFGLESSGIAGTASDEPER	22	0	2175.99	sp|Q6PDG5|SMRC2_MOUSE	sp|Q6PDG5|SMRC2_MOUSE	yes	2	5.2247e-31	166.59	2387500	152120	238520	91837	90701	152060	172890	118070	191940	74464	91456	104950	218970	145000	98227	174950	86057	43575	88853	52872
ADPAFGLESSGIAGTASDEPERIEESGTEEARPEGQAADEK	41	2	4202.9	sp|Q6PDG5|SMRC2_MOUSE	sp|Q6PDG5|SMRC2_MOUSE	yes	4	1.4325e-14	38.744	686730					138490	4143.2			4990.9								194070	345040
ADPCVAHALALR	12	0	1292.67	sp|Q8CBY3|LENG8_MOUSE	sp|Q8CBY3|LENG8_MOUSE	yes	2	0.0018873	69.915	261640		6640.2	23276		1379.4	23456	21146		18558		23114	22485	16633	18484	9778	18331	22538	22314	13506
ADPDVLTEVPAALK	14	0	1437.77	sp|Q9D0D5|T2EA_MOUSE	sp|Q9D0D5|T2EA_MOUSE	yes	2	2.6291e-06	125.17	678700	38579	41243		163010	2933.6	50080				37100	18149	38527	36808	8185.3		5769	16743	221570
ADPEAAWEPTEAEAR	15	0	1641.73	sp|Q9Z1F9|SAE2_MOUSE	sp|Q9Z1F9|SAE2_MOUSE	yes	2	1.858e-09	169.57	4102500	276210	207940	211040	195580	291450	302650	243090	230950	148410	145050	240180	295960	207000	180660	98654	206700	221080	240940	158900
ADPECCSILHGLVAAVETLCK	21	0	2342.11	sp|Q8QZV7|INT13_MOUSE	sp|Q8QZV7|INT13_MOUSE	yes	3	0.00013935	22.299	68302	11386		12290		23476				2212.3								18938
ADPECMLGHLLR	12	0	1410.67	sp|Q80TR8|DCAF1_MOUSE	sp|Q80TR8|DCAF1_MOUSE	yes	3	0.0015416	48.157	33263			9112.8													4158.5	12642	7350.5
ADPEELFTK	9	0	1048.51	sp|Q99KH8|STK24_MOUSE	sp|Q99KH8|STK24_MOUSE	yes	2	0.0025607	84.368	3761500	170070	199160	218570	180480	203120	217500	205970	165430	156480	180030	229560	220830	196990	200530	186100	203280	212480	211260	203670
ADPLALAAEKDGTPVFK	17	1	1741.93	sp|Q8K009|AL1L2_MOUSE	sp|Q8K009|AL1L2_MOUSE	yes	2	0.001471	62.494	38246	31844			6402.3
ADPPQAMNALMR	12	0	1313.62	sp|Q9Z1X4|ILF3_MOUSE	sp|Q9Z1X4|ILF3_MOUSE	yes	2	0.063718	40.502	1638500	161110	98107	153190		114390	144250	4489.8	89418	91200	33468	148770	119570		17101		138930	216410		108060
ADPQEAINCLMR	12	0	1416.65	sp|Q9DB05|SNAA_MOUSE	sp|Q9DB05|SNAA_MOUSE	yes	2	0.00085373	77.358	1114000	98445	97158	72672		71560	83195	63388	72045	71729	1853.6	79116	92280	39296	532.65	412.25	62003	74072	83910	50367
ADPSLLGFSVNASSER	16	0	1648.81	sp|Q6Y7W8|GGYF2_MOUSE	sp|Q6Y7W8|GGYF2_MOUSE	yes	2	0.00021773	66.619	250510	24280		26422	16835	17525		24098	8211.8		25349		9533.7		22889		16248	45038	14083
ADPSLNPEQLK	11	0	1210.62	sp|Q9WVE8|PACN2_MOUSE	sp|Q9WVE8|PACN2_MOUSE	yes	2	0.0012019	83.775	1678200	115840	97823	101030	94111	92123	913.15	101680	86459	74005	85715	105280	95045	80647	102360	75180	114460	106820	77124	71540
ADPSMLQNLR	10	0	1143.57	sp|Q7TQK5|CCD93_MOUSE	sp|Q7TQK5|CCD93_MOUSE	yes	2	0.0056436	58.426	664580			57836		51595	61482	56749	42241	28656	30883	64233	57633	31253	35969	25404	53132	64887	2625.7
ADPSQFELLK	10	0	1146.59	sp|P18654|KS6A3_MOUSE;sp|P18653|KS6A1_MOUSE;sp|Q9WUT3|KS6A2_MOUSE	sp|P18654|KS6A3_MOUSE	no	2	0.0035706	79.059	4612500	207900	246520	246250	256800	231380	260070	270510	228360	150370	280310	332950	255720	278140	207640	215820	245070	229380	275830	193500
ADPTGPVEGTVIESFTDK	18	0	1861.89	sp|Q91YJ5|IF2M_MOUSE	sp|Q91YJ5|IF2M_MOUSE	yes	2	1.3177e-05	88.42	1433500	90450	50609	160180	98311	100870	95731	68632	66299	39068	167010		84949	64517	110130		59578	93644	83567
ADPTGVLDLPK	11	0	1124.61	sp|Q8R0K9|E2F4_MOUSE	sp|Q8R0K9|E2F4_MOUSE	yes	2	0.023949	36.24	111570					17968	19359					21647	12713		14322			12753	3365.7	9444
ADPTHWCLLVR	11	0	1366.68	sp|Q9EPU4|CPSF1_MOUSE	sp|Q9EPU4|CPSF1_MOUSE	yes	2;3	0.0014949	72.038	482830	39490	7974.6	35361	11759	37674	35598	28679	16935	14678	18618		20690	13497	18917		24782	108810	40504	8861.2
ADPTVESEEAFK	12	0	1321.6	sp|Q9R0Q4|MO4L2_MOUSE	sp|Q9R0Q4|MO4L2_MOUSE	yes	2	0.00078565	66.664	360780	25625	16405	28313	14533	16018	14600	17250		19545	32639	34599			32757	19486	32578	45661		10770
ADPYTADEGSGEGHK	15	0	1532.64	sp|Q8BY87|UBP47_MOUSE	sp|Q8BY87|UBP47_MOUSE	yes	2	2.1856e-09	136.06	367260	18070	23092	21039	8946.5	20689	26530	22234	31826	10857	25194		33337	40259			28267	16762	21945	18214
ADPYVEITGTAGK	13	0	1320.66	sp|Q60710|SAMH1_MOUSE	sp|Q60710|SAMH1_MOUSE	yes	2	5.8613e-05	119.94	24997000	2100800	2352100	1848900	456850	1352000	1889800	545210	1276600	1771100	540990		2426100	331490	1386200	951040	1317000	1716700	931160	1802800
ADQCYEDVR	9	0	1154.47	sp|O89053|COR1A_MOUSE	sp|O89053|COR1A_MOUSE	yes	2	5.8015e-06	162.59	118140000	5652200	8240700	5764400	4992100	7888400	6797400	6375700	6625300	5479200	5798100	6740400	7261300	6654400	4994300	5056000	5306800	5963900	7386300	5161700
ADQDRLDLEER	11	1	1358.64	sp|Q9CU62|SMC1A_MOUSE	sp|Q9CU62|SMC1A_MOUSE	yes	3	0.00048065	66.664	223000	18268		24881	10845			11112		7636.1	21289		5784.9	9535.3	12584		22698	40294	26165	11909
ADQDSEAMK	9	0	993.407	sp|P26039|TLN1_MOUSE;sp|Q71LX4|TLN2_MOUSE	sp|P26039|TLN1_MOUSE	no	2	0.00075805	88.921	447040		52967		22156	58745	53687		436.36		1258	60761	102880	1012.2					41364	51770
ADQDSEAMKR	10	1	1149.51	sp|P26039|TLN1_MOUSE;sp|Q71LX4|TLN2_MOUSE	sp|P26039|TLN1_MOUSE	no	2	0.0091308	81.163	699610	55130	30388	60964	29219	42826	52355	33903	21889		34643	42145	37476	31728			59620	78776	55884	32661
ADQELLMYSHDNIICGITSVAFSR	24	0	2739.3	sp|P62880|GBB2_MOUSE	sp|P62880|GBB2_MOUSE	yes	3	1.3403e-23	86.997	137650	19018		19643		28002		6865.8		4351.3								59771
ADQELMTYSHDNIICGITSVSFSK	24	0	2715.25	sp|P62874|GBB1_MOUSE	sp|P62874|GBB1_MOUSE	yes	3	7.6862e-32	174	1567000	159420		299070	60580	242590	23656	67386		80189	104630				143520		1643	370170	14127
ADQFEYVMYGK	11	0	1349.6	sp|Q923G2|RPAB3_MOUSE	sp|Q923G2|RPAB3_MOUSE	yes	2	0.0068198	60.547	2992200	169740	160160	142020	193110	173380	161300	178430	150580	135060	118070	159430	186290	152710	124570	136800	178790	162410	167270	142150
ADQFLVTDSGR	11	0	1207.58	sp|Q8BJW5|NOL11_MOUSE	sp|Q8BJW5|NOL11_MOUSE	yes	2	0.0017306	78.932	1701000	520.75	85373	80179	129360	74943	6480.6	91159	81631	47213	75584	124990	118400	107040	114550	97050	131350	142210	97953	95000
ADQHCLDFLCNFGK	14	0	1723.74	sp|Q00651|ITA4_MOUSE	sp|Q00651|ITA4_MOUSE	yes	3	0.0031272	54.27	575490	52896	22349	38416		33278	59723	47959		22225	32549	15323	29265	34353	38167	20793	31107	47600	37612	11873
ADQIETQQLMR	11	0	1331.65	sp|Q9QXY6|EHD3_MOUSE;sp|Q9WVK4|EHD1_MOUSE	sp|Q9QXY6|EHD3_MOUSE	no	2	2.3967e-05	178.94	3884900	278180	282920	278340	111480	250760	2387.9	25581	229290	218190	132260	296190	259730	127480	126440	510040	30544	253070	291080	180910
ADQLDYENFR	10	0	1269.56	sp|B1AZI6|THOC2_MOUSE	sp|B1AZI6|THOC2_MOUSE	yes	2	0.0035699	88.181	453230	45011	3635.6	47907	50754	40926	44576	55096			3324.8	54044	22524	3143.5			49012		33275
ADQLMSLR	8	0	932.475		REV__sp|Q6ZWR6|SYNE1_MOUSE	yes	2	0.080489	49.325	8764.1							8764.1
ADQLTEEQIAEFK	13	0	1520.74	sp|P0DP28|CALM3_MOUSE;sp|P0DP27|CALM2_MOUSE;sp|P0DP26|CALM1_MOUSE;sp|Q9D6P8|CALL3_MOUSE	sp|P0DP28|CALM3_MOUSE	yes	2	1.5158e-31	216.53	88924000	6517200	4595900	5749500	4158200	4872400	5424800	4991300	4797600	4159800	5259000	1692900	5952900	4566800	4885900	3035300	5558600	5468300	4781700	2455600
ADQQLVEIDKK	11	1	1285.69	sp|Q6KCD5|NIPBL_MOUSE	sp|Q6KCD5|NIPBL_MOUSE	yes	2	0.0016007	78.043	753350	342960	4302.7	17692	3244.1	10589	17985		14854	6303.5		5034.4	90626	6086.7	23393		3730.4	171540	22500	12498
ADQQYECVAEIGEGAYGK	18	0	1986.86	sp|Q64261|CDK6_MOUSE	sp|Q64261|CDK6_MOUSE	yes	2	1.6161e-06	84.266	369040	35371	19971	29601	22155	22925	28417	30772	23031	11127	37278	12115	28454				25527	42296
ADQSFTSPPPR	11	0	1201.57	sp|Q6NZA9|TAF9B_MOUSE;sp|Q8VI33|TAF9_MOUSE	sp|Q8VI33|TAF9_MOUSE	no	2	0.0025925	65.933	1299300	36624	2554.6	85912	74169	25675	86639	52765	112930	62617	91944	126550	56304	114190	110480	115120	50836	38698	2844.6	52403
ADQWNVNYVETSAK	14	0	1623.75	sp|P63321|RALA_MOUSE	sp|P63321|RALA_MOUSE	yes	2	2.4917e-06	128.57	1480800	143530	41246		84109	93649	126560		92262	30287	83565	105120	91143	87411	86903	34533	109050		223790	47660
ADRDAAAVKPTENNEEESASK	21	2	2231.03	sp|Q05D44|IF2P_MOUSE	sp|Q05D44|IF2P_MOUSE	yes	3	0.0021071	33.63	173790	9951.5		22055	8536.9	5782.7		11605		5027.2	18613		5534.7		13235		11102	43428	14597	4324.3
ADRDATLWASHEK	13	1	1498.72	sp|P50431|GLYC_MOUSE	sp|P50431|GLYC_MOUSE	yes	3	0.010069	44.598	182810	15607	2420.2		11369	9778.7	8749.5	11645			16185					5667.8	49481	36655	15253
ADRDESSPYAAMLAAQDVAQR	21	1	2264.05	sp|P62264|RS14_MOUSE	sp|P62264|RS14_MOUSE	yes	2;3	2.4895e-31	189.07	32897000	1897100	1496100	1745400	2016300	1692600	1791700	2049800	1600800	1353700	1786500	1225900	2208100	1761300	2245900	1286500	1607000	2207400	2005300	919660
ADREETTGGAVAVSGSGDVLK	21	1	2017.99	sp|Q91YE5|BAZ2A_MOUSE	sp|Q91YE5|BAZ2A_MOUSE	yes	3	0.0023864	38.616	257170	12776	8837	13149	15577	12374	12831	17939	12533	10822	17771	15587	9365.7	20178	16310	13546	12038	12354	13777	9400.8
ADSGPAGGAALAAPAPGPGSGSTGPR	26	0	2146.04	sp|Q62084|PP14B_MOUSE	sp|Q62084|PP14B_MOUSE	yes	2	6.5476e-19	137.68	445590	24923	21196	31253	21101	25429	24771	28190	22000		26166	31286	35168	28363	22482	15796	22595	28498	27270	9104.2
ADSIEETATR	10	0	1091.51	sp|E9Q394|AKP13_MOUSE	sp|E9Q394|AKP13_MOUSE	yes	2	0.032929	44.82	834490		77768	57096	41867	38594	76322	1190	50518	4396.1	40655	60458	62441	48374	31477	47058	46134	58514	46825	44805
ADSINKPFAQR	11	1	1245.65	sp|Q6ZPR5|NSMA3_MOUSE	sp|Q6ZPR5|NSMA3_MOUSE	yes	2	0.047897	65.404	115590	21822		19898	24796	13455	3967								31654
ADSLDLSELAK	11	0	1160.59	sp|Q9JLQ2|GIT2_MOUSE	sp|Q9JLQ2|GIT2_MOUSE	yes	2	5.8892e-05	131.22	2878300	129970	154220	138060	168900	139580	177070	160910	147350	124080	153650	185400	168410	173680	167310	123410	143740	141220	153530	127790
ADSLEVQQMK	10	0	1147.55	sp|P46662|MERL_MOUSE	sp|P46662|MERL_MOUSE	yes	2	0.050495	36.211	965060	99566			8026.5	95785	42239	87570	83964	39100	102540	104700		98705	2313.6	59109	74252	66549		633.81
ADSLFPVVSAASIFAK	16	0	1621.87	sp|Q9CWY8|RNH2A_MOUSE	sp|Q9CWY8|RNH2A_MOUSE	yes	2	0.00022155	89.382	1015800	92385	49478	129640	82164	16286		87305		42380	102750		64146	55917	8062.4	10877	83754	110960	70863	8871.2
ADSLVEGTSSR	11	0	1120.54	sp|Q9DBC3|CMTR1_MOUSE	sp|Q9DBC3|CMTR1_MOUSE	yes	2	6.8775e-06	139.02	2810600	105910	113080	126810	255370	107020	124260	183640	138120	155880	144880	129580	151370	231890	264090	103890	153540	122100	111390	87823
ADSNLLTVTSGQQDK	15	0	1575.77	sp|A2AM29|AF9_MOUSE	sp|A2AM29|AF9_MOUSE	yes	2	4.4084e-08	123.92	316080	17808	10600	25684	22372	6992.8	19740	24002		13154	23992	23606	29927	20577	23256			25244	29122
ADSSNDEAVADTSR	14	0	1436.6	sp|P97927|LAMA4_MOUSE	sp|P97927|LAMA4_MOUSE	yes	2	9.2685e-06	112.73	88607	11843		23564	27205	6646	10137		5348.5		3864.1
ADSSSGGGPVFSSTGILEQGLSPGDSSPPKPK	32	1	3042.48	sp|Q3UIA2|RHG17_MOUSE	sp|Q3UIA2|RHG17_MOUSE	yes	3	9.5325e-22	77.996	1115900	124940		114440	65575	95813	81159	96687	38974		60348		64866	24080	78211		61799	145730	59374	3898.3
ADSSSVLPSPLSISTK	16	0	1587.84	sp|Q5SVR0|TBC9B_MOUSE	sp|Q5SVR0|TBC9B_MOUSE	yes	2	0.012955	34.779	47048						9400.9				16462		2644.8				18540
ADSVDPEMQVPENTASK	17	0	1816.81	sp|Q60974|NCOR1_MOUSE	sp|Q60974|NCOR1_MOUSE	yes	2	6.204e-15	123.99	612620	44744	32562	32676		32604	58628	52377	44853	28179	33374	54489	51064	23801			34573	44894	43801
ADSVVVLLCR	10	0	1130.61	sp|Q9EPU0|RENT1_MOUSE	sp|Q9EPU0|RENT1_MOUSE	yes	2	6.5348e-05	110.22	1554300	122200	80722	91797	73035	105140	92507	89105	70924	86479	19836	22740	115230	63899	70750	44496	100130	144880	112520	47944
ADSWVEKEEPTPSN	14	1	1587.71	sp|Q8VDP4|CCAR2_MOUSE	sp|Q8VDP4|CCAR2_MOUSE	yes	2	7.0248e-31	244.45	2282000	150100	100990	118680	112740	132240	157520	136860	111560	91562	101460	128520	147030	101610	98083	64605	112050	169670	151950	94738
ADTAAGPGGSGTRPGSK	17	1	1485.72	sp|Q9EQH4|TAF8_MOUSE	sp|Q9EQH4|TAF8_MOUSE	yes	2	2.0332e-07	108.5	780650	49339	40928	46786	44217		49651	46071	38224	27321	49607	51884	49067	43503	46815	25142	40561	53270	46957	31313
ADTAAQALCAQCAEK	15	0	1606.71	sp|P59729|RIN3_MOUSE	sp|P59729|RIN3_MOUSE	yes	2	2.3695e-09	135.5	1426700	89530	88807	96220	62210	102690	98545	87664	55968	73565	53726	85025	94181	57665	58729	40664	68916	98182	75338	39026
ADTAWNAVLLR	11	0	1228.66	sp|Q8R059|GALE_MOUSE	sp|Q8R059|GALE_MOUSE	yes	2	0.0026631	62.969	67616			10735		16697	5029.5		8209.8				18229				8267.5	447.9
ADTCIYNPLFGSDLQYTNR	19	0	2247.03	sp|Q6S5J6|KRIT1_MOUSE	sp|Q6S5J6|KRIT1_MOUSE	yes	2	1.0579e-05	117.03	283530	36081		43268	11939	28188	23719	21781	5820	5833.7	15434		10500	5224.7			17628	37055	21060
ADTDDAPVPAPAGDQK	16	0	1566.72	sp|Q02819|NUCB1_MOUSE	sp|Q02819|NUCB1_MOUSE	yes	2	6.5053e-06	86.838	2943800	499390	100050	141810	165190	178090	159380	112140	112480	67673	137270	143070	174880	137300	146820	109960	122430	163600	149410	122840
ADTDLSEGFSSPSSLMSPSTPSSLGPSLSSTSGIGTSPSQR	41	0	3998.85	sp|Q9D2V7|CORO7_MOUSE	sp|Q9D2V7|CORO7_MOUSE	yes	3	2.2676e-59	91.36	480190	37678		78380	9647.9	77469	26727	22653		14252	30036				31351		10767	114170	27062
ADTFSGLLEYLNPNHK	16	0	1817.89	sp|Q69Z37|SAM9L_MOUSE	sp|Q69Z37|SAM9L_MOUSE	yes	3	0.0099144	33.1	139610	16271		18723	9812.9	14370	9039.8	12031	4152.7	6551.3	10719		4149.8		13044		12652		8092.4
ADTGFYFCEVQNAQGSER	18	0	2077.88	sp|Q62230|SN_MOUSE	sp|Q62230|SN_MOUSE	yes	2	7.0706e-13	124.24	646560					235690	117160	147800			27057				118860
ADTILCLGSSLK	12	0	1276.67	sp|Q8BKJ9|SIR7_MOUSE	sp|Q8BKJ9|SIR7_MOUSE	yes	2	0.00016978	110.88	1962200	109690	92671	104030	130940	93694	110680	107120	103380	61449	123700	123270	108820	140520	143970	64883	109290	88520	97408	48136
ADTLDLPEELPGVKPFTR	18	1	1997.05	sp|P16332|MUTA_MOUSE	sp|P16332|MUTA_MOUSE	yes	3	3.6434e-05	63.766	37919	19160																18759
ADTLDPALLR	10	0	1083.59	sp|P54775|PRS6B_MOUSE	sp|P54775|PRS6B_MOUSE	yes	2	0.0033405	62.969	321870				37472		24033		32529	24369		47041		30828	41055	47938	14359			22247
ADTLDPALLRPGR	13	1	1393.77	sp|P54775|PRS6B_MOUSE	sp|P54775|PRS6B_MOUSE	yes	2	0.00050668	147.78	743850			103730	107600			113060		64624	120790				115910			118140
ADTLTLEER	9	0	1046.52	sp|Q80UG5|SEPT9_MOUSE	sp|Q80UG5|SEPT9_MOUSE	yes	2	0.00053988	129.72	2171000	12357			203220	191250	191640	130250	173990	126060	2563.9	127140		136890	175120	156680	196770		168850	178170
ADTLTPEECQQFK	13	0	1565.7	sp|O55131|SEPT7_MOUSE	sp|O55131|SEPT7_MOUSE	yes	2	4.6508e-07	207.88	18238000	1037100	1173100	1045700	672450	1034000	1172200	975650	928930	690310	700660	1275400	1391900	949120	644840	477670	930840	1084100	1207000	847110
ADTLTPEECQQFKK	14	1	1693.8	sp|O55131|SEPT7_MOUSE	sp|O55131|SEPT7_MOUSE	yes	2	0.0022738	58.889	85738	11588						10324	3280.3						21427	3402.9		26750	8965.3
ADTNLGNILLNVLIAPNMPCTR	22	0	2409.25	sp|Q9JIH2|NUP50_MOUSE	sp|Q9JIH2|NUP50_MOUSE	yes	3	0.035667	10.597	4890.7			2911.5														1979.2
ADTQTYQPYNK	11	0	1327.6	sp|P84089|ERH_MOUSE	sp|P84089|ERH_MOUSE	yes	2	1.1276e-23	225.68	26379000	1741600	1212900	1657300	1429500	1353400	1702800	1565400	1051900	1019300	1422100	1474600	1614700	1178800	1364900	697610	1445800	1917300	1517500	1012100
ADTQYILPNDIGVSSLDCR	19	0	2136.02	sp|Q99KK7|DPP3_MOUSE	sp|Q99KK7|DPP3_MOUSE	yes	2	5.1552e-05	89.923	164670	2449.7	10182	31096		41291		2961.4	813.28	12118	9308.4				6458.5			47997
ADTTSTVTLAPGQEK	15	0	1517.76	sp|Q5DW34|EHMT1_MOUSE	sp|Q5DW34|EHMT1_MOUSE	yes	2	0.0039452	64.266	289890							43025			37250	37225			42632		33656	58812	37293
ADTTTGSIAGAPEDER	16	0	1589.72	sp|Q5DW34|EHMT1_MOUSE	sp|Q5DW34|EHMT1_MOUSE	yes	2	1.4812e-13	149.58	597920	37688	36105	987.94	46129	42012	42696	50094	32435		15237	45823	14807	48386	53761	29275	917.1	42390	35319	23855
ADTTTGTKPTGVFSR	15	1	1537.77	sp|Q8R3Y5|CS047_MOUSE	sp|Q8R3Y5|CS047_MOUSE	yes	2;3	0.0038209	58.338	305500	16336	12986	23753	14178	11072	22449	24032	14200	10945	27580	16618	18205	18056	12514		14582	20922	15137	11934
ADTTTPTTSAITASR	15	0	1492.74	sp|Q8K2F0|BRD3_MOUSE	sp|Q8K2F0|BRD3_MOUSE	yes	2	0.00059214	70.195	353280	25762			29226	25710	24560		23755	13797	27591	36714	20746	31622	26562	23421	27882			15929
ADTVNQILHAFDDSK	15	0	1672.81	sp|Q80YR5|SAFB2_MOUSE	sp|Q80YR5|SAFB2_MOUSE	yes	2;3	1.7396e-09	137.4	3255000	240010	150540	233080	213060	204560	226290	249050	134850	135210	135510	69600	213810	172990	198260	68448	175790	172580	205170	56160
ADVAVESLIPGLEPPVAQR	19	0	1960.06	sp|Q3UHJ0|AAK1_MOUSE	sp|Q3UHJ0|AAK1_MOUSE	yes	2	4.3985e-05	69.327	292870		24853	1097.1	22772	30018	27288	30648	24247				35668	21776			29235		45271
ADVDLIVQDLK	11	0	1227.67	sp|Q9JLI6|SCLY_MOUSE	sp|Q9JLI6|SCLY_MOUSE	yes	2	0.031103	48.785	186850																186180	668.34
ADVDLYQVR	9	0	1077.55	sp|Q9CR00|PSMD9_MOUSE	sp|Q9CR00|PSMD9_MOUSE	yes	2	0.00053616	109.36	1172600	63785	64842	92427	87413		76254	74890	65559	89876	72886	88497			78083	40783	64990	78470	80905	52891
ADVDMVDK	8	0	891.401	sp|Q810B6|ANFY1_MOUSE	sp|Q810B6|ANFY1_MOUSE	yes	2	0.017968	53.878	132730	14586	17270	17951		19790	10001	12039	1115.7				26354							13619
ADVDVQPYAFTTK	13	0	1453.71	sp|Q99ME9|NOG1_MOUSE	sp|Q99ME9|NOG1_MOUSE	yes	2	5.4255e-05	127.93	1294600	42789	20826	64445	98912	26870	27584	81942	97622	71628	114410	64541	22981	80541	160790	85359	63972	91185	47878	30330
ADVEDGEEPCVLSSHSGSAGSK	22	0	2216.95	sp|Q9WTZ1|RBX2_MOUSE	sp|Q9WTZ1|RBX2_MOUSE	yes	2	5.3267e-05	70.831	659320	56658	3344	77808		79927	96027			16967	64187		87185	47140					86034	44038
ADVEEELDK	9	0	1046.48	sp|E9Q4F7|ANR11_MOUSE	sp|E9Q4F7|ANR11_MOUSE	yes	2	0.05565	36.57	1612900	27692	75214		147160	33384	41510	127390	156560		5283	12992	67463	442140	100580	52206	133830		20114	169350
ADVESQFPDWIR	12	0	1461.69	sp|Q8BJS4|SUN2_MOUSE	sp|Q8BJS4|SUN2_MOUSE	yes	2	1.0449e-06	199.4	5455500	364390	177390	358950	300090	351590	401300	365860	308780	170560	311790	147260	302950	303940	257130	152970	308960	393200	369330	109090
ADVFHAYLSLLK	12	0	1375.75	sp|Q6ZQ38|CAND1_MOUSE	sp|Q6ZQ38|CAND1_MOUSE	yes	2;3	4.3362e-05	132.44	1930200	174900	18911	254570	123240	142680	101830	149570	47365	82351	153560		38148	43410	181350	4590.5	91931	222600	99197
ADVGFAMGIAGTDVAK	16	0	1521.75	sp|G5E829|AT2B1_MOUSE;sp|Q9R0K7|AT2B2_MOUSE;sp|Q6Q477|AT2B4_MOUSE	sp|G5E829|AT2B1_MOUSE	no	2	0.00051213	84.102	312980	40193	14345		30604	32212		27907	25139		9215	4665.4	20960	1921.2	42417	11022	7521.6	38809		6051.6
ADVGSIGGTMSHEFQLPVDIGEDR	24	0	2529.18	sp|Q8CFI5|SYPM_MOUSE	sp|Q8CFI5|SYPM_MOUSE	yes	3	2.1756e-06	72.311	159790	25369		46618		30079												57720
ADVIHACDIVEDAAIAYGYNNIQMTLPK	28	0	3104.49	sp|Q9WUA2|SYFB_MOUSE	sp|Q9WUA2|SYFB_MOUSE	yes	3	4.0468e-06	46.276	52142			26267														25874
ADVIITSGGVSMGEK	15	0	1462.73	sp|Q8BUV3|GEPH_MOUSE	sp|Q8BUV3|GEPH_MOUSE	yes	2	1.271e-06	93.162	454070		27246	38550	20211	42865	37655	28858	34026	27069	21933	12645	28791	10446		41001	29014		32172	21588
ADVIQATGDAICIFR	15	0	1648.82	sp|Q08943|SSRP1_MOUSE	sp|Q08943|SSRP1_MOUSE	yes	2;3	6.1878e-14	195.09	10845000	804130	352490	1044300	558800	713430	820610	798900	476760	542620	529510	7406.7	636100	333570	562290	93410	470650	1185900	799270	115050
ADVLDLHEAGGEDFAMDEDGDESIHK	26	0	2814.19	sp|Q9CWZ3|RBM8A_MOUSE	sp|Q9CWZ3|RBM8A_MOUSE	yes	3	2.4397e-14	105.94	1436200	7276.4		258970	148750	295180	3432.1	20176			19946		11551	44144	286980		31817	307920
ADVLFVAPR	9	0	986.555	sp|P57716|NICA_MOUSE	sp|P57716|NICA_MOUSE	yes	2	0.01067	49.325	147530		988.47	9249.3	1079.1	703.73				113370					12273			9870.2
ADVLLEPFR	9	0	1058.58	sp|O09174|AMACR_MOUSE	sp|O09174|AMACR_MOUSE	yes	2	0.006354	51.864	329470	29076	18014	21155	25410	16081	21860	17894	18635		18632	24056	23498	21591	15598	13372		19320	15352	9929.1
ADVLPSSTCNFLSETNAVK	19	0	2051.98	sp|Q8VDD9|PHIP_MOUSE	sp|Q8VDD9|PHIP_MOUSE	yes	2	0.00013614	59.997	906440	74330	43790	66099	68741	53466	57928	13054	57516	37746	54498			56081	75489	44502	44456	74073	67605	17068
ADVLSEEAILK	11	0	1186.64	sp|Q91VK1|BZW2_MOUSE	sp|Q91VK1|BZW2_MOUSE	yes	2	0.0031305	78.932	2310400	162660	110040	139110	154600	143490	125300	132140	117820	83055	144490	97931	127550	142360	165530	92430	2485.2	161490	134820	73082
ADVLSVLR	8	0	871.513	sp|Q8JZM7|CDC73_MOUSE	sp|Q8JZM7|CDC73_MOUSE	yes	2	5.8768e-06	125.5	626320	33860	33688	34897	44181	34258	41793	38995	27056		32684	23232	38892	35032	39488	25784	41143	39420	41027	20885
ADVQLYGMIYKPHTLQPGR	19	1	2186.13	sp|Q8BVG4|DPP9_MOUSE	sp|Q8BVG4|DPP9_MOUSE	yes	3	0.0256	19.51	67715	7390.2				4371.4	6103.9										12240	25147	12463
ADVQRPQVVEYCVVCGDK	18	1	2121	sp|P49117|NR2C2_MOUSE	sp|P49117|NR2C2_MOUSE	yes	3	3.103e-05	70.638	245530	29551		27273	25751	28048	24723	31114	23572							5359.8		31040	19096
ADVQSIIGLQR	11	0	1198.67	sp|Q62318|TIF1B_MOUSE	sp|Q62318|TIF1B_MOUSE	yes	2	1.8164e-11	207.88	17075000	891940	947510	858570	1036100	918960	1167800	1093900	877740	631450	829130	883160	1110100	972320	846160	777410	827320	845980	953600	605650
ADVSCEPLEEVEK	13	0	1503.68	sp|P70399|TP53B_MOUSE	sp|P70399|TP53B_MOUSE	yes	2	5.7478e-05	120.65	776070	59414		61684	80155	58256	74461	50991	48478	49195		65492	80468					61076	59346	27051
ADVTQETDPLCAECR	15	0	1763.75	sp|Q149F1|RUSD2_MOUSE	sp|Q149F1|RUSD2_MOUSE	yes	2	3.2406e-09	170.22	527390	40163		25849	389.73	41899	47951	39360	34762	22482		44099	61304	31951	14472	24939		31822	43754	22194
ADVVANDAGDR	11	0	1101.51	sp|Q99M31|HSP7E_MOUSE	sp|Q99M31|HSP7E_MOUSE	yes	2	0.00066433	85.716	1260500	77409	75338	57854	74338	84448	80763	63049	70493	56747	73287	83583		73751	61390	47964	67071	79634	77393	55978
ADVVESWIGEK	11	0	1231.61	sp|P16546|SPTN1_MOUSE;sp|P08032|SPTA1_MOUSE	sp|P16546|SPTN1_MOUSE	no	2	0.00020039	101.82	4005100	400940	348280	163490	159200	341000	394190	366220	463970		455600	321420		212650	15680	189460	823.92	5507.6	166670
ADVVETLLQTDQSLTEAAK	19	0	2031.04	sp|Q9Z0E6|GBP2_MOUSE	sp|Q9Z0E6|GBP2_MOUSE	yes	2	3.3847e-72	267.46	2575200	143950	87639	202930	180030	190750	191980	177240	99351	99685	185480		158270	98458	152090	31183	151250	195890	208540	20448
ADVVMSMATDDFVK	14	0	1527.69	sp|Q2TPA8|HSDL2_MOUSE	sp|Q2TPA8|HSDL2_MOUSE	yes	2	0.00047797	71.219	4870900	489570	263520	333690	41226	357860	380390	201810	207960	242020	303720	217950	355560	280210		163690	282820	406720	148700	193530
ADVVVLAGAVCDFR	14	0	1490.76	sp|Q8BU33|HACL2_MOUSE	sp|Q8BU33|HACL2_MOUSE	yes	2	0.00046611	57.003	228900	24180		26503		1955.8	23421	7417	16614		1496.1			9908.8		74375	23286		19744
ADVYPANDSTASQDVANR	18	0	1892.85	sp|P20444|KPCA_MOUSE	sp|P20444|KPCA_MOUSE	yes	2	7.6858e-07	94.507	1024600	37676	23176	76529	59526	17901	46269	74607	37874	59587	89062	90606	56281	38765	82985	28111	26085	95740	69367	14482
ADWMDSAAPLAAYR	14	0	1536.7	sp|Q9EPL9|ACOX3_MOUSE	sp|Q9EPL9|ACOX3_MOUSE	yes	2	9.3824e-06	127.93	259350			31948	16023		42936	22542		11189	13703		22422		9166.6			49433	39992
ADWSSLSR	8	0	920.435	sp|P19783|COX41_MOUSE	sp|P19783|COX41_MOUSE	yes	2	0.019769	38.322	157380	17119	7885			16605	16678	14791	14604		3045.6		20458	7285	4632.2	4902.3	4947.3	6990.7	9464.5	7976.3
ADWWTNTAHYNR	12	0	1533.67	sp|Q99PV0|PRP8_MOUSE	sp|Q99PV0|PRP8_MOUSE	yes	2;3	0.0001187	148.9	1063400	72843	22062	74621	54498	57972	63161	74329	36281	39727	58720	51194	29645	49342	69378	24923	58167	134930	69702	21861
ADYAQLLEDMQNAFR	15	0	1783.82	sp|P50516|VATA_MOUSE	sp|P50516|VATA_MOUSE	yes	2	3.1001e-09	179.98	140530	20972		55136						11790	1979.9			1693.4				48955
ADYEIASK	8	0	895.429	sp|Q7TNC4|LC7L2_MOUSE;sp|Q9CYI4|LUC7L_MOUSE	sp|Q7TNC4|LC7L2_MOUSE	no	2	0.0021799	109.36	2896400	138690	135060	179280		189060	196120	153810	172940	197190	123040	90473	165230	102310	137670	146090	184450	212870	189210	182950
ADYFSTVAAVVFLR	14	0	1557.82	sp|Q8VEE4|RFA1_MOUSE	sp|Q8VEE4|RFA1_MOUSE	yes	2;3	1.813e-06	163.43	180160	18490		46239		49541				7536.1	1677.6				11455			45222
ADYHQVLGHTLDIFK	15	0	1755.89	sp|Q9Z321|TOP3B_MOUSE	sp|Q9Z321|TOP3B_MOUSE	yes	3	1.199e-06	88.42	258880	23459		27781	18431	20591	15901	22744			25090		17857		19930		16942	28689	21471
ADYSLILQR	9	0	1077.58	sp|Q80TY0|FNBP1_MOUSE	sp|Q80TY0|FNBP1_MOUSE	yes	2	0.00031903	147.16	3222600	137340	206040	202480	196310	166070	204860	211610		187100	221700		206940	168300	197940	150180	163060	222930	208720	171070
ADYSSHLR	8	0	947.446	sp|E9PVA8|GCN1_MOUSE	sp|E9PVA8|GCN1_MOUSE	yes	2	0.0013109	89.123	528070	24974	12625	35694	46978		29520	39374	18956	12336	39665	32948	20091	41590	42560	8118.9	29332	42063	28403	22845
ADYSTVPPPSSGSAGGGGGGVVNDAFK	27	0	2450.14	sp|Q91WJ8|FUBP1_MOUSE	sp|Q91WJ8|FUBP1_MOUSE	yes	2;3	2.0187e-09	107.43	1140700	172490	68583	10341		117710	154940			481.91	120690		99348	6194.8	82230	51086		256650
AEAAAVAGLSTPGSLHR	17	0	1606.84	sp|Q3UHD9|AGAP2_MOUSE	sp|Q3UHD9|AGAP2_MOUSE	yes	2	7.2747e-15	146.58	729120	34099	21982	46042	43381	31857	28957	49931	35025	30566	53919	47138	34480	43244	45330	28510	36614	55898	41018	21123
AEAADLMSLKPK	12	1	1272.67	sp|Q9CYH2|PXL2A_MOUSE	sp|Q9CYH2|PXL2A_MOUSE	yes	2;3	0.0059652	118.91	845220	74073	46925	59323	26911	34757	98678	48651	51826	43019	23215	49940	51208	23897	25628	8281.2	36589	70910	37429	33959
AEAAEAANR	9	0	901.425	sp|Q9Z0E6|GBP2_MOUSE	sp|Q9Z0E6|GBP2_MOUSE	no	2	0.02244	45.489	76924								28505			39240				9178.7
AEAAIDPR	8	0	841.429	sp|P19973|LSP1_MOUSE	sp|P19973|LSP1_MOUSE	yes	1	0.0070531	65.313	11271000		820340	996240	870650	849580	1018200	904380		348000	930060	774790	840170			407390	713610	766670	662370	368820
AEAALEEESR	10	0	1103.51	sp|O54941|SMCE1_MOUSE	sp|O54941|SMCE1_MOUSE	yes	2	5.194e-05	134.66	3276000	228690	73182	215170	220130	311490	234210	205140		171990	174070	291710	325490	571.83	197130		234250		226860	165930
AEACFVNCVER	11	0	1353.58	sp|Q9WVA2|TIM8A_MOUSE	sp|Q9WVA2|TIM8A_MOUSE	yes	2	4.6806e-05	152.17	7255400	390030	438990	357480	429520	330750	353710	357200	300120	206380	315850	337420	413620	482270	300650	611190	366070	402630	426270	435220
AEADPQAIPK	10	0	1038.53	sp|Q9Z2D6|MECP2_MOUSE	sp|Q9Z2D6|MECP2_MOUSE	yes	2	0.075358	28.096	734570			65363	64944		59330	64018	49425	42773	56025			59451	53984		55008	103500		60748
AEAEAAAIHGAR	12	0	1165.58	sp|Q6NZN0|RBM26_MOUSE	sp|Q6NZN0|RBM26_MOUSE	yes	2	1.9667e-41	281.07	1636900	88296	86986	77632	97199	82383	93042	105400	89810	56486	80741	115430	100470	99662	94498	75957	72850	70232	82731	67090
AEAEAASEVWCR	12	0	1377.6	sp|Q80WC7|AGFG2_MOUSE	sp|Q80WC7|AGFG2_MOUSE	yes	2	0.00042124	83.438	1937400	113430	94203	117390	127120	111150	128190	134030	85348	84334	96486	38479	121190	103490	73747	83353	97513	122470	93942	111570
AEAEAATGAGFTAPQIELVGPR	22	0	2155.09	sp|O55103|PRAX_MOUSE	sp|O55103|PRAX_MOUSE	yes	2	0.00039728	52.662	86539	11502			398.9				45604										29034
AEAEAGGDEAR	11	0	1074.46	sp|Q8CHP8|PGP_MOUSE	sp|Q8CHP8|PGP_MOUSE	yes	2	0.0064967	47.561	869050	22929	73378	26828	49220	75245	46242	44176	64367	84417	40987		30640	29460	63978	51614	37429	16082	56883	55174
AEAEAQAEELSFPR	14	0	1546.73	sp|Q05920|PYC_MOUSE	sp|Q05920|PYC_MOUSE	yes	2	1.7376e-06	165.72	922810	235400	38510	50225	160280	23049	552.72		36751	17108	43306	47324	54965	38635	43942	44863			51979	35924
AEAEDSPGEQEAAASK	16	0	1588.69	sp|Q8BR70|YIPF6_MOUSE	sp|Q8BR70|YIPF6_MOUSE	yes	2	0.00040006	86.729	75922	49657			15571		5760.2						3808	1125.7
AEAEEHLK	8	0	925.451	sp|P43404|ZAP70_MOUSE	sp|P43404|ZAP70_MOUSE	yes	2	0.002255	75.243	2284200	93249	142880	109370	130110	138840	145630	126730	126570		145130	179520	162530	146200	103900	91578	139100	25542	156330	120970
AEAEGESLESWLNK	14	0	1561.73	sp|Q8BMI3|GGA3_MOUSE	sp|Q8BMI3|GGA3_MOUSE	yes	2	4.0712e-06	84.309	91247	13175		18239		19999							5129.7		946.23		5131	22742	5885.3
AEAEHNWWEGR	11	0	1383.6	sp|P27870|VAV_MOUSE	sp|P27870|VAV_MOUSE	yes	2;3	0.00044559	84.309	2528300	76707	60893	151650	128030	138530	224760	180790	179670	38792	116970	70049	182330	70775	149540	40040	137380	206870	234240	140310
AEAEIELLQHLLR	13	0	1533.85	sp|A2AL36|CNTRL_MOUSE	sp|A2AL36|CNTRL_MOUSE	yes	2;3	2.1194e-05	159.93	229220	22585		35720	13977	28180	9426.7	17967		10808	15279				26745		5524.8	43009
AEAEIPANWSDMK	13	0	1460.66	sp|Q2EMV9|PAR14_MOUSE	sp|Q2EMV9|PAR14_MOUSE	yes	2	0.026334	28.328	212350	20195				26624	32552	28675	19032				40512			1104.6	771.39		19211	23676
AEAELAAGPTPTEAN	15	0	1440.67	sp|Q6A0D4|RFTN1_MOUSE	sp|Q6A0D4|RFTN1_MOUSE	yes	2	0.00055366	65.408	234140	2732		2943.6		1610.1	12388	15615		52423		2870.8	1626.2					141930
AEAELCSEAEETR	13	0	1493.63	sp|Q6URW6|MYH14_MOUSE	sp|Q6URW6|MYH14_MOUSE	yes	2	2.9322e-05	145.95	258530	223570			34959
AEAEQSILYAHCR	13	0	1546.72	sp|Q5SSH7|ZZEF1_MOUSE	sp|Q5SSH7|ZZEF1_MOUSE	yes	2	2.5805e-05	169.81	139260	11398	4365.8	12491	6791.5	6022.7	9064.5	9058.3	3827.6		10567	11160	6872.7	7048.8	5668.9		7124.9	15761	8937.2	3102.8
AEAETFYQSK	10	0	1172.54	sp|P04104|K2C1_MOUSE	sp|P04104|K2C1_MOUSE	yes	2	0.0028496	61.48	222630	117640	1464.2			53730		28917	8719.1			5391	2399.9			4374.7
AEAETMYQIK	10	0	1182.56	sp|P11679|K2C8_MOUSE	sp|P11679|K2C8_MOUSE	yes	2	0.00017066	106.93	2152500	1237700	91778	160560	356180	12195	270660	12103							1098.1	2477			7725.1
AEAFASAWSAMGQETVEK	18	0	1911.87	sp|Q8JZY2|COMDA_MOUSE	sp|Q8JZY2|COMDA_MOUSE	yes	2	6.8587e-10	97.084	129140	19195	11611	23588		17250	24553						681.23		9113.3			6321.2	16829
AEAGAGSATEFQFR	14	0	1440.66	sp|P63325|RS10_MOUSE	sp|P63325|RS10_MOUSE	yes	2	5.4708e-84	296.74	25918000	1408400	1752500	1271300	1543900	1444800	1548300	1663300	1582500	1082100	1314200	1428800	1719600		1384200	1212100	1464700	1368800	1618500	1109500
AEAGDNLGALVR	12	0	1184.61	sp|Q8BFR5|EFTU_MOUSE	sp|Q8BFR5|EFTU_MOUSE	yes	2	1.916e-05	171.34	10042000	1079400	1131400	929820	9345.6	977370	1145000	961710	877780	2435.4		1130600			1938.5	846420	949230
AEAGEGQKPSPAQLELR	17	1	1779.91	sp|Q8K183|PDXK_MOUSE	sp|Q8K183|PDXK_MOUSE	yes	3	1.4365e-10	128.68	1878500	105200	95539		104100	95961	109340	117500	88866	85874	107940	119990	131280	108640	93292	69424	123820	133760	119610	68363
AEAGGGWEGSASYK	14	0	1368.59	sp|P97765|WBP2_MOUSE	sp|P97765|WBP2_MOUSE	yes	2	4.7528e-06	90.689	1305800	92339	71230	75583	57154	89848	94987	86548	73455	41159	58723	48052	83028	63521	58548	34173	75291	73314	82620	46251
AEAGPVEQQFLQETEK	16	0	1802.87	sp|Q70FJ1|AKAP9_MOUSE	sp|Q70FJ1|AKAP9_MOUSE	yes	2	2.6594e-05	91.032	160770		12527	21956	19308			16973	17884					13481	18470			16441	23726
AEAISLQMAQCK	12	0	1348.65	sp|Q9CXF4|TBC15_MOUSE	sp|Q9CXF4|TBC15_MOUSE	yes	2	0.00013967	132.39	1425200	95186	49720	136370	20310	78640	99678	29331	78688	91989	18558	132640	83943		3937.5	37060	137250	152580	125110	54200
AEAKEESEESDEDMGFGLFD	20	1	2233.88	sp|P14869|RLA0_MOUSE	sp|P14869|RLA0_MOUSE	yes	2	0.0072994	61.23	91442				5132.4						13429			6964.7	65916
AEALEAAIQNLSEAK	15	0	1556.8	sp|Q8BTZ4|APC5_MOUSE	sp|Q8BTZ4|APC5_MOUSE	yes	2	1.3523e-06	80.623	131290												19737	23283	30757	19842			26901	10774
AEALFDFTGNSK	12	0	1298.61	sp|P97369|NCF4_MOUSE	sp|P97369|NCF4_MOUSE	yes	2	0.00021752	113.46	1216500	80625	57134	87552	71107	51453	70597	85921	52759	63141	62346	39959	68031	51883	87251	41958	72849	86817	52973	32183
AEALPAASVSQTHESK	16	0	1624.81	sp|Q6PGL7|WASC2_MOUSE	sp|Q6PGL7|WASC2_MOUSE	yes	2;3	1.4771e-10	110.91	1373900	78593	72695	70595	70225	70267	85661	76322	65241	53261	65183	86667	94110	74270	66140	50182	67378	91268	82054	53791
AEALQCQEEGCR	12	0	1449.6	sp|Q3U108|ARI5A_MOUSE	sp|Q3U108|ARI5A_MOUSE	yes	2	4.3943e-05	120.65	309190	14632	16571	15011	10593	16695	27133	18577	19199	9645.3	11549	22158	22564	17933	9933	8633.3	15268	16742	21185	15171
AEAMDLGKDPNGPTHSSTLFVR	22	1	2342.13	sp|Q91VL8|TE2IP_MOUSE	sp|Q91VL8|TE2IP_MOUSE	yes	3	0.0003175	40.324	78995	16341	1207	17405		10086	9329.7	7321.6					3800.3						13505
AEAMQEASEAVPSGMLSVLGQR	22	0	2260.08	sp|Q8R3F5|FABD_MOUSE	sp|Q8R3F5|FABD_MOUSE	yes	2	6.8433e-10	116.95	1127600	125420	20706	150210	32608	135820	79369	72582	26877	46720	55898		50997	17068	34867		50258	156190	71980
AEAPAGPALGLPSPEVESGLER	22	0	2146.09	sp|Q8BZR9|NCBP3_MOUSE	sp|Q8BZR9|NCBP3_MOUSE	yes	2	0.00017829	53.193	1469600	83890	54298	89216	81946	97921	106090	92802	88670	48932	92520	35215	93790	87197	78397	36058	67883	111630	98598	24507
AEAPGTVSSAAEGPK	15	0	1370.67	sp|Q8R1N4|NUDC3_MOUSE	sp|Q8R1N4|NUDC3_MOUSE	yes	2	0.00019139	86.838	1450600	111440	96890	89993	108850	99605	110240	80712	100230	39536	30750	69621	45623	44441	79962	57210	96220	61804	53362	74064
AEAPGTVSSAAEGPKDPPVLPR	22	1	2145.11	sp|Q8R1N4|NUDC3_MOUSE	sp|Q8R1N4|NUDC3_MOUSE	yes	3	0.064066	18.361	197130	30449	18801			19235	26407			23055								40425	24303	14457
AEAPQVVETDPDFEPLPR	18	0	2008.97	sp|Q9R1E0|FOXO1_MOUSE	sp|Q9R1E0|FOXO1_MOUSE	yes	2	3.0691e-07	114.5	714130	55438	30860	90262	66545		63550	67281	36061	6827.3	66766				39017		40679	88515	62326
AEAPVDLSTGDNLEQK	16	0	1685.81	sp|Q9QY24|ZBP1_MOUSE	sp|Q9QY24|ZBP1_MOUSE	yes	2	7.5729e-16	207.12	4280800	199560	246220	227090	231710	219420	238020	227330	222820	157750	187740	267230	412550	219780	242630	165120	196490	222390	230060	166940
AEAQANQISLPR	12	0	1296.68	sp|Q8K2Q0|COMD9_MOUSE	sp|Q8K2Q0|COMD9_MOUSE	yes	2	0.00039657	108.4	191050	46354		35298		447.04	16987	3660.1										57785		30519
AEAQDALGEATDDPSFCSR	19	0	2038.85	sp|Q6P1D7|SLX4_MOUSE	sp|Q6P1D7|SLX4_MOUSE	yes	2	0.0011244	43.177	61628	13767		9271.9		11295							8718.4					10811	7764.9
AEAQEEEASVR	11	0	1217.55	sp|Q9Z0H1|WDR46_MOUSE	sp|Q9Z0H1|WDR46_MOUSE	yes	2	0.00027987	118.91	764790	74432	79028			85198		110590				143890			97416			97360		76872
AEASAAGADAGSAVAAHR	18	0	1581.75	sp|Q9D0C1|RN115_MOUSE	sp|Q9D0C1|RN115_MOUSE	yes	2	3.7537e-29	217.2	515630	27763	28136	34273	26652	29906	32084	30467	21849	19175	30356	27752	29716	22140	25394	12708	27560	43887	26891	18920
AEASFAVSSVCEGETSTSNSK	21	0	2146.93	sp|Q8CJF7|ELYS_MOUSE	sp|Q8CJF7|ELYS_MOUSE	yes	2	4.8671e-23	155.38	658510		22226	43152	41639	30050	46414	43108	8693.9	18001	41579		41234	56325	44658	33254	47840	58431	50607	31302
AEASGSLGGLTR	12	0	1117.57	sp|Q3UQ84|SYTM_MOUSE	sp|Q3UQ84|SYTM_MOUSE	yes	2	0.0051143	48.785	522690		1317.2	35834	44891	34609	33093	24545	30598		37431	39063	33155	32335	43742	32326	35465		38091	26196
AEASPIIQPAPATK	14	0	1392.76	sp|Q80U87|UBP8_MOUSE	sp|Q80U87|UBP8_MOUSE	yes	2	8.3277e-06	95.138	603590	41562	49577	43500	41504	4552.8		53513	44947	7609.6	55681	56211	10529	47194	41803		43125	45310		16972
AEATASALADADADLEER	18	0	1817.83	sp|Q9DB34|CHM2A_MOUSE	sp|Q9DB34|CHM2A_MOUSE	yes	2	2.0724e-06	128.68	1465100	102020	69124	73078	109180	70248	84056	110910	82471		113030	19551	133680		104050	39734	106760	107980	99601	39631
AEAVESAQAGDR	12	0	1202.55	sp|P97311|MCM6_MOUSE	sp|P97311|MCM6_MOUSE	yes	2	1.9373e-15	220.17	2647400	184290	174450	173850	185230	173980	182010		142100	122070	1269.1	151480	141360	167430	236290		168770	236730	130500	75601
AEAVPEEEAAASVATLER	18	0	1841.9	sp|Q6R891|NEB2_MOUSE	sp|Q6R891|NEB2_MOUSE	yes	2;3	2.1915e-05	93.026	2765900	180120	207080	64363	234460	242820	202910		161940	93648	160890	98758	204000	153460	138530	119560	121900	113780	176630	91070
AEAVVNTVDISER	13	0	1401.71	sp|Q9DBE9|SPB1_MOUSE	sp|Q9DBE9|SPB1_MOUSE	yes	2	0.0001844	71.066	552230	307520	27816				27453		31246		21979	28045	33411		4440.3	31842	36422		2061.6
AEAYVLACTDQQYLVPK	17	0	1967.97	sp|O35134|RPA1_MOUSE	sp|O35134|RPA1_MOUSE	yes	2	1.0473e-10	94.507	1005600	80987	24061	81462	64338	65783	67719	72347	38754	31164	63637		44102	36748	65287		61597	117130	90460
AECEILMMVGLPAAGK	16	0	1688.83	sp|Q8VDM6|HNRL1_MOUSE	sp|Q8VDM6|HNRL1_MOUSE	yes	2;3	1.3458e-10	88.734	845060	42294		56689	158900	51976		42476	23079		97104		71908	82843	49462	89235	29137	48571	1385.5
AECLAMLGR	9	0	1019.49	sp|Q9QYI3|DNJC7_MOUSE	sp|Q9QYI3|DNJC7_MOUSE	yes	2	0.029615	49.325	549400	59263		66631	9864	62066	49841		43629	65361	18922	110920	62902
AECLNPAQPGR	11	0	1211.57	sp|P10493|NID1_MOUSE	sp|P10493|NID1_MOUSE	yes	2	0.0084248	57.032	353000	6823.1		74567	140530		84159		18740		20855			4061.6					1063.3	2198.6
AECMLQQAER	10	0	1234.54	sp|Q61233|PLSL_MOUSE	sp|Q61233|PLSL_MOUSE	yes	2	1.2859e-09	199.54	35564000	64252	2128200	2194800	1651000	2111600	2125000	564010	1964400	1688200	2655600	2068200	2535000	2402400	2220600	1328400	2499400	1747900	2010300	1604900
AECRPAASENYMK	13	1	1525.67	sp|Q8R0A0|T2FB_MOUSE	sp|Q8R0A0|T2FB_MOUSE	yes	3	0.00012833	90.306	326150	28343	17440	38076	4718	20563	27004	12314	11396	21730	6222.5	11191	26681	4212.6			10942	55362	29952
AECSLCIQTQDTLPASVK	18	0	2019.96	sp|A2AKX3|SETX_MOUSE	sp|A2AKX3|SETX_MOUSE	yes	2	5.7102e-13	102.26	159930	11052	2307.3	23946	16574						23127			11378	7097.3		1572.7	34608	28264
AEDDETLQAK	10	0	1118.51	sp|O08784|TCOF_MOUSE	sp|O08784|TCOF_MOUSE	yes	2	0.0001469	119.07	1860100		159700	139250	7568.3	216110	226570			114560		306910	206460				186170		162870	133920
AEDDLNEDAEK	11	0	1247.52	sp|Q60775|ELF1_MOUSE	sp|Q60775|ELF1_MOUSE	yes	2	0.0033244	66.664	498860	28838	27687	34888	42872	33104	40760	33510	32530	21958		40997	44343		1778.8	22816		33362	34495	24921
AEDEEEINAELTAK	14	0	1560.72	sp|P13541|MYH3_MOUSE;sp|P13542|MYH8_MOUSE;sp|Q5SX39|MYH4_MOUSE;sp|Q5SX40|MYH1_MOUSE	sp|Q5SX39|MYH4_MOUSE	no	2	4.4339e-06	106.11	520630	19560		1778.9						327190	54651			94306			347.36	22800
AEDEEELQR	9	0	1117.49	sp|Q0GNC1|INF2_MOUSE	sp|Q0GNC1|INF2_MOUSE	yes	2	0.013611	67.464	37363															12916		4470.6	11488	8488.4
AEDFIVDVINVDYGMEDK	18	0	2070.95	sp|Q60710|SAMH1_MOUSE	sp|Q60710|SAMH1_MOUSE	yes	2	0.00012042	65.212	39194				20888	4459			4137.4						9710
AEDFIVDVINVDYGMEDKNPIDR	23	1	2666.25	sp|Q60710|SAMH1_MOUSE	sp|Q60710|SAMH1_MOUSE	yes	3	5.8798e-31	148.22	1593700	122950	3359	310590	118390	255540	6390.7								410810			354410	11225
AEDFLPEAASLSENPESSK	19	0	2019.93	sp|A2RSJ4|UH1BL_MOUSE	sp|A2RSJ4|UH1BL_MOUSE	yes	2	0.079022	18.396	139720					6733.8			1959.9						61744		68626		656.32
AEDFVSCIENYR	12	0	1501.65	sp|E9Q2M9|WDFY4_MOUSE	sp|E9Q2M9|WDFY4_MOUSE	yes	2	0.00018686	113.46	1031900	90039	29782	88918	61360	44794	74269	81017	41499	48828	67299	20783	33869	36166	64615	17942	64281	97506	46052	22909
AEDGAAPSPSSETPK	15	0	1442.65	sp|P26645|MARCS_MOUSE	sp|P26645|MARCS_MOUSE	yes	2	1.8748e-09	160.62	3191000	180360	113130	281400	173340	179170	194710	182610	170910	131160	220980	123170	107630	113830	173290	77141	230010	273440	150530	114240
AEDGSVIDYELIDQDAR	17	0	1907.87	sp|P07356|ANXA2_MOUSE	sp|P07356|ANXA2_MOUSE	yes	2	2.264e-39	202.24	4958300	317720	319620	281620	356360	251720	282440	292240	288800	181560	395210		193630	245500	277990	126180	304760	507550	231420	104040
AEDIENDALSPEEQEECK	18	0	2104.87	sp|Q9ERU9|RBP2_MOUSE	sp|Q9ERU9|RBP2_MOUSE	yes	2	8.8729e-05	62.494	101440	16009	766.04	6975.6	9532.8		10828	6799.3	10095	2375.4		11304					7058.8		14037	5654.5
AEDKEWIPVTK	11	1	1314.68	sp|P25444|RS2_MOUSE	sp|P25444|RS2_MOUSE	yes	2;3	4.8682e-05	159.12	24283000	1099800	1015500	1244300	1311000	1362400	1195900	1815400	1190400	329970	1438200	1739400	951980	1477100	1661900	835420	1242700	1905600	1745400	721280
AEDLNSR	7	0	803.377	sp|Q78IS1|TMED3_MOUSE	sp|Q78IS1|TMED3_MOUSE	yes	2	0.041949	53.679	151300	86739			10289				6447.4				5635.3	6634.5	1883.2	21557				12110
AEDLPLR	7	0	812.439	sp|Q3U7R1|ESYT1_MOUSE	sp|Q3U7R1|ESYT1_MOUSE	yes	2	0.036676	37.608	18791									18791
AEDMAELTCLNEASVLHNLR	20	0	2285.08	sp|Q6URW6|MYH14_MOUSE	sp|Q6URW6|MYH14_MOUSE	yes	2;3	3.3921e-23	146.34	152650	152650
AEDNADTLALVFEAPNQEK	19	0	2073.99	sp|P17918|PCNA_MOUSE	sp|P17918|PCNA_MOUSE	yes	2;3	1.7466e-85	263.21	9977000	909560	350530	908770	736190	758940	572600	715820	377740	449980	623190	31269	470630	336280	174740	166680	693090	1142800	456950	101290
AEDNFNLEK	9	0	1078.49	sp|Q8BSQ9|PB1_MOUSE	sp|Q8BSQ9|PB1_MOUSE	yes	2	0.041068	33.426	49300				13621	1499.7	1677.4					10357		12687			6332.4	3125.6
AEDPEGTTEQETGGSSAPEPLEVIK	25	0	2570.19	sp|Q921I2|KLDC4_MOUSE	sp|Q921I2|KLDC4_MOUSE	yes	2	0.00015684	38.656	207900		35456						43290			25803	52265			10275	33927			6880.6
AEDSEIQQEQIYQQSR	16	0	1950.89	sp|Q9D7E4|CS025_MOUSE	sp|Q9D7E4|CS025_MOUSE	yes	2	3.1381e-14	146.37	632600	73528	33119	37891	42179	30776	37898	36212	25459	16071	30287	31052	38728	25168	35569	18516	31344	38221	31096	19480
AEDSGEYHCVYHFVSAPK	18	0	2094.91	sp|P97300|NPTN_MOUSE	sp|P97300|NPTN_MOUSE	yes	2;3	3.8625e-10	127.07	2060500	103890	101100	114610	110680	121250	128220	134460	110420	73432	130400	127840	87980	120600	149320	70961	73628	134510	111910	55341
AEDSGGSLGALR	12	0	1131.55	sp|Q9Z268|RASL1_MOUSE	sp|Q9Z268|RASL1_MOUSE	yes	2	0.07605	39.039	62697			13218	21317						1036			20767	6358.9
AEDSVVYTWSSK	12	0	1370.64	sp|Q8C5P5|NT5D1_MOUSE	sp|Q8C5P5|NT5D1_MOUSE	yes	2	0.0018184	60.547	667590		47513	69734		103690	85648	59514	28298	32551		14452	38300				50886	58720	77819	462.07
AEDTEHVVIPVCLR	14	0	1636.82	sp|Q8R5H1|UBP15_MOUSE	sp|Q8R5H1|UBP15_MOUSE	yes	3	0.0023834	54.584	270780		24072	28712	8626.6	8779.6	23433	5280.5	15367	37213	16703		19273		9430.5	6626.3		30791	17702	18769
AEDTSEKVEFTAEK	14	1	1582.74	sp|Q9JIH2|NUP50_MOUSE	sp|Q9JIH2|NUP50_MOUSE	yes	2;3	2.9593e-06	185.9	1835200	63501	42856	70343	115240	130080	110490	110560	56909	69039	137320	90170	116020	100110	130960	5582.4	125260	190580	103270	66858
AEDTSPVIGELWSSDQK	17	0	1860.87	sp|Q6P1H6|ANKL2_MOUSE	sp|Q6P1H6|ANKL2_MOUSE	yes	2	0.0027356	44.045	196950					38095	53018	24910										53909	27019
AEDTTMPIR	9	0	1032.49	sp|Q3TEA8|HP1B3_MOUSE	sp|Q3TEA8|HP1B3_MOUSE	yes	2	0.00024254	125.5	6054800	138950	1367.7	224220	609660	238970	189350	284060	322570	325370	447610	290190	216280	602030	483480	778700	160130	124300	289100	328460
AEDVSAIEIVGGATR	15	0	1486.76	sp|Q61699|HS105_MOUSE	sp|Q61699|HS105_MOUSE	yes	2	3.6089e-11	185.18	5621900	283520	286710	298010	307430	307080	302350	330760	257580	193790	274730	225370	378150	297130	388200	220820	350640	366990	338150	214510
AEEAIIALSNYR	12	0	1348.7	sp|Q8K296|MTMR3_MOUSE	sp|Q8K296|MTMR3_MOUSE	yes	2	3.7715e-05	144.47	310590	21840	13802	17188	22309	13882	18264	21947	16549	12260	20255	1834.8	17175	20908	17624	10936	19592	23672	13749	6801.5
AEEALAHMGSSVFSGITLTK	20	0	2048.02	sp|O35604|NPC1_MOUSE	sp|O35604|NPC1_MOUSE	yes	3	0.060669	11.918	82630	9262.8		10151		9162.7	6827.9	7801.8	2346		8565.1		1603.4				9707.6	7570.5	9631.5
AEEALPTIK	9	0	970.534	sp|Q8C0G2|T3JAM_MOUSE	sp|Q8C0G2|T3JAM_MOUSE	yes	2	0.06979	26.456	144910					32567			2277.8	17745	10403				19319	6888.4	14017		26958	14738
AEEALQNQDFTDYSVDDECLVK	22	0	2588.12	sp|Q8BYY4|TT39B_MOUSE	sp|Q8BYY4|TT39B_MOUSE	yes	2	0.00036529	52.773	166830			18670	12295	16346	11185	9705.6	4417.9		11478		8949.7		12190		11355	38037	12199
AEEAMATYR	9	0	1040.46	sp|Q3TBD2|HMHA1_MOUSE	sp|Q3TBD2|HMHA1_MOUSE	yes	2	6.9908e-09	176.75	4793400	187320	319370	181710	225570	290670	296910	240890	342380	186690	182190	374280	324460	208530	185090	265290	209640	156330	270680	345380
AEECYYDETVASR	13	0	1591.65	sp|Q60675|LAMA2_MOUSE	sp|Q60675|LAMA2_MOUSE	yes	2	0.00016464	97.175	59432						59432
AEEDEILNR	9	0	1087.51	sp|P35564|CALX_MOUSE	sp|P35564|CALX_MOUSE	yes	2	2.9806e-06	137.88	5821700	381730	248960	395220	438390	273660	359480	2000.9	234020	211720		331180	334690	300970	541190	337940	370620	503890	301590	254480
AEEDFSK	7	0	824.355	sp|D3Z6Q9|BIN2_MOUSE	sp|D3Z6Q9|BIN2_MOUSE	yes	2	0.055572	38.322	128150													745.39						127400
AEEDTQFNYHR	11	0	1408.6	sp|Q9CU62|SMC1A_MOUSE	sp|Q9CU62|SMC1A_MOUSE	yes	2;3	8.7233e-11	196.32	3349100	181400	147360	182270	182620	162140	199610	225610	177000	124510	157840	241780	209100	210820	174670	126370	160980	172900	187860	124200
AEEDVEPECIMEK	13	0	1577.66	sp|Q62418|DBNL_MOUSE	sp|Q62418|DBNL_MOUSE	yes	2	1.9556e-10	196.44	10650000	630480	557210	661680	460670	605930	667750	546570	562420	448690	524910	645390	755630	512960	482790	299010	513160	738710	574930	460950
AEEEDLRNEVLQFNTNCPECNAPAQTNMK	29	1	3421.5	sp|Q62384|ZPR1_MOUSE	sp|Q62384|ZPR1_MOUSE	yes	3	3.6624e-07	18.606	61541	14398				20742												26400
AEEEERVPAEEQPPVR	16	1	1863.9	sp|Q7TT18|MCAF1_MOUSE	sp|Q7TT18|MCAF1_MOUSE	yes	3	1.8547e-13	113.34	401730	28001	18303	28087	27351	20335	27592	24752	15380	13811	22995	15138	29170	15136	21715	9866.8	20194	45948	13010	4947.6
AEEEFNIEK	9	0	1107.51	sp|P50518|VATE1_MOUSE;sp|Q9D593|VATE2_MOUSE	sp|P50518|VATE1_MOUSE	yes	2	0.0068012	72.042	1260300	187190	152620	150610	121030	167120	1932.1	28171		114830	141400						23453	157260		14731
AEEELAVDSVLEPEQEK	17	0	1913.91	sp|Q80XI3|IF4G3_MOUSE	sp|Q80XI3|IF4G3_MOUSE	yes	2	0.00044534	61.042	50032									29455							20577
AEEELEEDDDDELDETLSER	20	0	2379.96	sp|Q9CPQ3|TOM22_MOUSE	sp|Q9CPQ3|TOM22_MOUSE	yes	2	0.00029625	56.473	107540	13296		12144		35383							36132		10581
AEEEQQGTGPGAGTAASK	18	0	1687.76	sp|Q3TBD2|HMHA1_MOUSE	sp|Q3TBD2|HMHA1_MOUSE	yes	2	8.6876e-196	375.01	12430000	604960	637570	634570	667560	616730	754220	709180	649410	392100	642270	975200	846380	787500	522460	519560	606440	624970	739900	499000
AEEETDEEKPK	11	1	1303.58	sp|P57080|UBP25_MOUSE	sp|P57080|UBP25_MOUSE	yes	2	0.003362	87.895	235800	11279	14600	38417	12940	10417	11790	16237	2040.1		14347	30775	31396	11631		7424.4	11019	8904.2	2579.6
AEEFILAMHLTDMAK	15	0	1718.84	sp|Q9Z0R6|ITSN2_MOUSE	sp|Q9Z0R6|ITSN2_MOUSE	yes	2;3	9.8329e-09	89.382	232130	42470		66113		54400				6841.7					5844.8			56466
AEEFSEAQDMYYLETSAK	18	0	2110.9	sp|Q923S9|RAB30_MOUSE	sp|Q923S9|RAB30_MOUSE	yes	2	7.4767e-16	111.98	674530	102730	13697	69137		44423	45562	56787	18712	34663	31707		25523	688.03	39095	3684.2	38478	118060	31581
AEEGHLIPQSLDLVGLEK	18	0	1947.03	sp|Q9JJX7|TYDP2_MOUSE	sp|Q9JJX7|TYDP2_MOUSE	yes	3	3.6222e-05	76.196	705790	31239	16024	66455	45888	46326	41836	55286	31475	24750	55739		44955	25474	56589		53670	68802	41283
AEEGNQEFTSK	11	0	1238.54	sp|Q8BP27|SFR1_MOUSE	sp|Q8BP27|SFR1_MOUSE	yes	2	1.3747e-05	144.47	932130	33268	36860	60913	47679	45865	78060	75959	51419	40066		64023	98959	41710	11304		54746	59749	83038	48506
AEEGYENLLSPSDMAHIK	18	0	2002.93	sp|P55302|AMRP_MOUSE	sp|P55302|AMRP_MOUSE	no	3	1		66820				19939		2237.7	4493.7			20711			12098		7340.4
AEEHNIVFMPVIGK	14	0	1582.82	sp|Q9ERA6|TFP11_MOUSE	sp|Q9ERA6|TFP11_MOUSE	yes	3	0.0014868	50.09	691410	64605	38751	56984	27861		60613	11154	45124	32193		64096	48086	47441	16075		56224	68041	54164
AEEHSVAILLLR	12	0	1349.77	sp|Q6PIP5|NUDC1_MOUSE	sp|Q6PIP5|NUDC1_MOUSE	yes	3	0.0012588	78.816	245930	20669		18328	19909	19566	17153	21431	7945.5	7671.9	17512		11586	12455	18663	4931.3	14989	19008	14112
AEEILEK	7	0	830.439	sp|Q9CXW4|RL11_MOUSE	sp|Q9CXW4|RL11_MOUSE	yes	2	0.0048859	89.123	5915300	259330	412790	371260	144040	412750	335940	262470	364860	337490	199550	196870	348910	220920	250170	276920	338190	418640	378990	385150
AEEITIPADVTPEK	14	0	1511.77	sp|Q8JZN7|MIRO2_MOUSE	sp|Q8JZN7|MIRO2_MOUSE	yes	2	7.4457e-06	80.623	613060				62106			55992	37253		54576	76106	55427		65329	54360	54429		46593	50889
AEEITIPADVTPER	14	0	1539.78	sp|Q8BG51|MIRO1_MOUSE	sp|Q8BG51|MIRO1_MOUSE	yes	2	0.0001075	70.195	341530	27858			17963	22698	26016	35355	16142	18828	35261	726.74	27057		59407		20571	32913	738.22
AEEIWQQSVIGDYLAR	16	0	1876.93	sp|P25976|UBF1_MOUSE	sp|P25976|UBF1_MOUSE	yes	2;3	8.871e-14	147.02	555010	58286		65328	43183	84499	29754	637.71	16644	25029				8386.7	76711		27298	85656	33597
AEELALSHYR	10	0	1187.59	sp|Q8BGQ1|SPE39_MOUSE	sp|Q8BGQ1|SPE39_MOUSE	yes	2	2.3453e-05	142.04	685890	27795	130680	21996	23660	152270	27015	24968	33439	25894	12392	29265	38433	21465	16595	22661	27182		19070	31110
AEELCSQVNEGVR	13	0	1489.68	sp|Q9Z0R6|ITSN2_MOUSE	sp|Q9Z0R6|ITSN2_MOUSE	no	2	0.00014235	97.175	166460		63935	3301.4				5647.8		17783	20295		44771			3804.5			6918.3
AEELFLWVPR	10	0	1258.67	sp|Q91WC0|SETD3_MOUSE	sp|Q91WC0|SETD3_MOUSE	yes	2	0.0013486	79.059	312400	3381.3	7224.4	45457	17205	40847	27301	28458		12060	11599	1590	14130		29964		16969	39538	16675
AEELFMEFAHK	11	0	1350.63	sp|P08032|SPTA1_MOUSE	sp|P08032|SPTA1_MOUSE	yes	2	0.028364	33.723	178080	24355	45682						78832			21228				944.87		5971.3		1068.3
AEELGLPILGVLR	13	0	1378.82	sp|Q921H8|THIKA_MOUSE;sp|Q8VCH0|THIKB_MOUSE	sp|Q921H8|THIKA_MOUSE	yes	2	3.9638e-05	143.39	2113600	190140	113960		172910	115760	144330	154520	100450	1501.1	153290	17046	135310	118100	177150	60593	142220	123440	160210	32603
AEELGQELK	9	0	1015.52	sp|E9Q7G0|NUMA1_MOUSE	sp|E9Q7G0|NUMA1_MOUSE	yes	2	0.0090891	56.378	198510		58373	2425.7	39542					66261	31057		847.7
AEELHYPQGEHR	12	0	1464.67	sp|Q8BP92|RCN2_MOUSE	sp|Q8BP92|RCN2_MOUSE	yes	3	0.00053362	68.49	545270	35457	34425	28712	33091	24478	37123	30291	36133	17941	28667	38444	38938	31437	24879	23746	19538	18988	21959	21023
AEELIQEIQR	10	0	1227.65	sp|Q91WG2|RABE2_MOUSE	sp|Q91WG2|RABE2_MOUSE	yes	2	0.015792	56.378	1188900	69094	173600	60468	52835	164190	150090	98965	137580	61765		80404	8015.7				55980	53993	18173	3782
AEELLAEEK	9	0	1030.52	sp|Q8K1M6|DNM1L_MOUSE	sp|Q8K1M6|DNM1L_MOUSE	yes	2	0.017717	40.502	12014											12014
AEELLAQLGR	10	0	1098.6	sp|Q6URW6|MYH14_MOUSE	sp|Q6URW6|MYH14_MOUSE	yes	2	0.00043322	84.368	458460	65613			27042	3133.6				362670
AEELLLER	8	0	971.529	sp|P21981|TGM2_MOUSE	sp|P21981|TGM2_MOUSE	yes	2	0.0029584	51.864	26865			11293	9510.6										4637				1425
AEELLLK	7	0	814.48	sp|O08738|CASP6_MOUSE	sp|O08738|CASP6_MOUSE	yes	2	0.01337	72.355	318320	23817			21210	26450		20458	25463	22512		16293	26233	22436	20335	21088	25754		22427	23840
AEELLSR	7	0	816.434	sp|Q9ES52|SHIP1_MOUSE	sp|Q9ES52|SHIP1_MOUSE	yes	2	0.006073	88.35	34390		7927.8							18028						8434.1
AEELQPGFSK	10	0	1104.55	sp|Q3UJU9|RMD3_MOUSE	sp|Q3UJU9|RMD3_MOUSE	yes	2	0.066621	34.953	128240					37179		18705	6251.8	3853.9	14115		6850.1		13398		6298.3	21585
AEEMEDEPFTER	12	0	1481.6	sp|Q569Z6|TR150_MOUSE	sp|Q569Z6|TR150_MOUSE	yes	2	3.2024e-05	147.78	1332800					37820	37055	15761		17349		24411			48919	1110400		41059
AEEMLSK	7	0	806.384	sp|Q60631|GRB2_MOUSE	sp|Q60631|GRB2_MOUSE	yes	2	0.059581	44.767	28818									25792						3025.5
AEENLPLEMK	10	0	1172.57	sp|O09053|WRN_MOUSE	sp|O09053|WRN_MOUSE	yes	2	0.00054604	79.059	2367300	170320	112260	159020	111970	112670	123110	159580	102490	105310	168400	95976	100790	124980	131890	99721	85568	159050	135610	108550
AEENNSGVESSGYGSPGPTWDR	22	0	2294.97	sp|O70133|DHX9_MOUSE	sp|O70133|DHX9_MOUSE	yes	2	1.2899e-30	140.22	1118900	73071	26604	72517	66415	72848	77294	81519	61865	30277	63238	66666	71361	58963	66134	5606.1	8204.6	92345	88260	35758
AEEPGVSDQSVFSSER	16	0	1722.77	sp|Q61033|LAP2A_MOUSE	sp|Q61033|LAP2A_MOUSE	yes	2	2.6382e-07	111.38	2018300	130870	94728	108480	104960	103250	130360	117900	101710	71193	112610	113830	116100	115860	130930	83623	101040	115870	94879	70113
AEEPSDLIGPEAPK	14	0	1451.71	sp|Q9D0F4|NKAP_MOUSE	sp|Q9D0F4|NKAP_MOUSE	yes	2	0.0033341	51.454	74586											40644				33942
AEEPSGADDSPSGTK	15	0	1446.61	sp|Q6NZF1|ZC11A_MOUSE	sp|Q6NZF1|ZC11A_MOUSE	yes	2	0.060606	22.395	734710				49650	41207	53183	53923	58639		36723	74625	52330	55975	46380	52386	46165	31998	41400	40128
AEEQLLSK	8	0	916.487	sp|Q99L90|MCRS1_MOUSE	sp|Q99L90|MCRS1_MOUSE	yes	2	0.021535	42.835	703410																		703410
AEEQPQVELFVK	12	0	1415.73	sp|Q9Z1Q5|CLIC1_MOUSE	sp|Q9Z1Q5|CLIC1_MOUSE	yes	2	6.7125e-05	133.76	2625200	147300	143730			173260	173960	249830	169060	28476		42429	243440	161500	194060	237780	232430		260340	167610
AEETETAAPPPDKDR	15	1	1625.75	sp|Q0VGB7|PP4R2_MOUSE	sp|Q0VGB7|PP4R2_MOUSE	yes	2	2.6844e-08	145.08	1345300	82022	59663	70313	65165	78265	88126	78677	74856	42887	72866	101090	103170	62391	65005	34752	73147	82420	74118	36396
AEETPNESVLEK	12	0	1344.64	sp|Q99MD9|NASP_MOUSE	sp|Q99MD9|NASP_MOUSE	yes	2	0.0022036	64.906	469560								97886	35219	4771	137240	133830				60610
AEETSEELAQAAPLCSR	17	0	1860.85	sp|P97452|BOP1_MOUSE	sp|P97452|BOP1_MOUSE	yes	2	4.1862e-24	169.52	1838500	105120	97230	76254	99579	121960	130030	93575	107580	64873	71312	124420	129860	98149	90860	71784	93667	92250	108410	61559
AEETVFMYIFQK	12	0	1504.73	sp|G3X987|GIMA9_MOUSE	sp|G3X987|GIMA9_MOUSE	yes	2	5.4804e-05	178.94	1839200	60686	1159.8	9549.7	195480	95499	37582	69709	281940	39654	211120		2102.2	232990	395620	76609	57802	26115	44645	960.88
AEEVATFFAK	10	0	1111.56	sp|Q04750|TOP1_MOUSE	sp|Q04750|TOP1_MOUSE	yes	2	0.00017836	125.98	4602700	154660	142770	214480	340490	192250	154290	345790	218590	143770	288760	295420	125720	299030	405230	251070	258920	299190	301580	170690
AEEVDPNFYSK	11	0	1297.58	sp|Q9DCV4|RMD1_MOUSE	sp|Q9DCV4|RMD1_MOUSE	yes	2	0.033814	50.297	509560	46141	37126		42607	26011	18516	36070	30426		33074	7330.3	43100	21427	27427	24603	39000	46585	12357	17760
AEEVSSLMK	9	0	992.485	sp|Q3UFY7|5NT3B_MOUSE	sp|Q3UFY7|5NT3B_MOUSE	yes	2	0.0065158	65.156	273300				8626.4	25988		15244		22065		65576			9544.8	30856	27697	17906		49796
AEEVYAQLQK	10	0	1177.6	sp|Q8BRN9|C2D1B_MOUSE	sp|Q8BRN9|C2D1B_MOUSE	yes	2	0.00030996	113.7	2113800	4044.5	140830	119110	106850	136530	150870	114070	124630	105470	111920	110340	146860	122760	184100		146970	147060	137220	4199.6
AEEWANKPK	9	1	1071.53	sp|Q8K3X4|I2BPL_MOUSE	sp|Q8K3X4|I2BPL_MOUSE	yes	2	0.011106	98.009	599240	59036	32544	53536	37895	34826	14641		22966		35525	60203	66281		27727	10819	16267	65321	32029	29623
AEEWGVQYVETSAK	14	0	1595.75	sp|Q9JIW9|RALB_MOUSE	sp|Q9JIW9|RALB_MOUSE	yes	2	0.00022355	62.705	512880	42387	29679	34021	11007	29483	35343		41396	14764	31549	29461	40836	33743	30705	14633	23265	28429	27843	14340
AEEYEFLTPMEEAPK	15	0	1782.8	sp|Q99PT1|GDIR1_MOUSE	sp|Q99PT1|GDIR1_MOUSE	yes	2	6.5645e-11	204.34	56204000	4238800	3365000	4085000	2589700	3759300	3761100	3027600	2968500	1861200	2751500	2152200	3967100	2922800	2115600	1552300	3230600	2970200	3243500	1642200
AEEYPEEAEER	11	0	1350.56	sp|Q569Z6|TR150_MOUSE	sp|Q569Z6|TR150_MOUSE	yes	2	0.002511	72.365	271650		41202		3667.5	16270	13166		54637		5963.1	53171	20500	5491.8	6514.4	43954				7114.1
AEEYPEEAEEREESTSGFDK	20	1	2330.97	sp|Q569Z6|TR150_MOUSE	sp|Q569Z6|TR150_MOUSE	yes	3	0.001229	37.774	347700	26220	23714		14103		16041	9486.5	37090	11677	9077	45322	31006	30484	24485	9562.9	12333	8881.7	22151	16070
AEFAAPPVDAPDR	13	0	1354.65	sp|Q9D753|EXOS8_MOUSE	sp|Q9D753|EXOS8_MOUSE	yes	2	0.00020727	90.306	3140800	212030	105950	225410	207020	118970	244820	185770	119890	166870	210040	161150	194310	130050	224690	158980	85004	261750	128100
AEFDIHR	7	0	886.43	sp|Q8VE19|MIO_MOUSE	sp|Q8VE19|MIO_MOUSE	yes	2	0.046767	33.813	46482			6189.4		3711.2						6307.3	7180.8		7852.5		4301.8		3970.8	6968.4
AEFGDFDIK	9	0	1040.48	sp|Q9D4J7|PHF6_MOUSE	sp|Q9D4J7|PHF6_MOUSE	yes	2	0.0024146	90.308	2190000	109170	100050	113410	154800	108750	117340	132080	103400	52194	128960	135490	105460	146120	174250	101180	116740	111490	101130	77999
AEFIPQLESEDDTSYFDTR	19	0	2262	sp|Q811L6|MAST4_MOUSE	sp|Q811L6|MAST4_MOUSE	no	2	0.00032902	66.66	39865	5126.9		10278		4775.5	1805.5				2821.4				4777.3			10280
AEFTSPPSLFK	11	0	1222.62	sp|Q9D824|FIP1_MOUSE	sp|Q9D824|FIP1_MOUSE	yes	2	0.00022946	109.88	5763000	223110	229570	531790	264930	257420	273240	258590	290490	156290	246050	415220	258950	501810	240840	226810	586050	231340	283090	287390
AEFVPQLEAEDDTSYFDTR	19	0	2231.99	sp|Q3U214|MAST3_MOUSE	sp|Q3U214|MAST3_MOUSE	yes	2	0.0002975	40.372	33835			11260		6272.3									4187.6			8157	3957.5
AEFWLDLQPQAK	12	0	1444.74	sp|P28867|KPCD_MOUSE	sp|P28867|KPCD_MOUSE	yes	2	0.00034749	85.821	710880		1198.7	157140	53703	31956	44847	11875	897.97	55974	46868		15170	11862	97860		2455.1	179080
AEFYFQPWAQEAVCR	15	0	1900.86	sp|Q61466|SMRD1_MOUSE	sp|Q61466|SMRD1_MOUSE	yes	2	0.001117	58.338	88393	25634				35397	17885												9476.8
AEGAAQLSEER	11	0	1159.55	sp|P59017|B2L13_MOUSE	sp|P59017|B2L13_MOUSE	yes	2	4.7638e-16	187.1	4036700	379890	190230	218510	195920	155150	222130	405040	192070	134180	181630	260460	244030	183820	179980	153870	174040	216970	198990	149820
AEGAGTEEEGTPK	13	0	1274.56	sp|Q91XV3|BASP1_MOUSE	sp|Q91XV3|BASP1_MOUSE	yes	2	0.00013937	115.04	1132900	166000	19635	133060	164650	154990	823.42	161260		3218.5	174400				154340				555.26
AEGDAAALNR	10	0	986.478	sp|Q6IRU2|TPM4_MOUSE	sp|Q6IRU2|TPM4_MOUSE	yes	2	0.0015622	91.783	125980				13780		15132		8373.8	73054							1597.8		14043
AEGDGVYTLNDEK	13	0	1409.63	sp|Q61646|HPT_MOUSE	sp|Q61646|HPT_MOUSE	yes	2	0.0047791	62.705	40574														40574
AEGDIEHMTEGFK	13	0	1462.64	sp|P28658|ATX10_MOUSE	sp|P28658|ATX10_MOUSE	yes	3	0.0026869	47.361	234420	12861		15376	11167	19410	18328	13497	10188	9236.6	6848.6	16192	13813	10073	9284.6		16052	22339	18884	10868
AEGDTLVSVDYEIFGK	16	0	1741.84	sp|P56376|ACYP1_MOUSE	sp|P56376|ACYP1_MOUSE	yes	2	1.4538e-06	80.623	29834	2043.5		16862		6590.3												4337.4
AEGEHDPVTEFIAHCK	16	0	1838.83	sp|Q922L6|NELFD_MOUSE	sp|Q922L6|NELFD_MOUSE	yes	3	6.105e-05	86.838	780010	48398	20310	55103	39459	40751	50864	46811	31359	36580	45950	45789	40727	30045	39369	12642	45565	64600	51466	34222
AEGESEAPNPEPR	13	0	1381.61	sp|Q8VE97|SRSF4_MOUSE	sp|Q8VE97|SRSF4_MOUSE	yes	2	9.3202e-54	228.28	8231500	405170	425580	403440	503130	397300	512750	484450	412820	316130	428480	552760	497970	399930	427150	346060	381130	496870	513930	326480
AEGGAADLDTQR	12	0	1202.55	sp|Q8R5H1|UBP15_MOUSE	sp|Q8R5H1|UBP15_MOUSE	yes	2	6.022e-05	155.57	122120	1606.1	13609	29149						37026			2634.4			22259				15834
AEGGFDPCECVCSHEHAMR	19	0	2247.86	sp|Q91VT8|SIM14_MOUSE	sp|Q91VT8|SIM14_MOUSE	no	3	1		13244						6251.9											6991.7
AEGGLWLK	8	0	872.476	sp|Q99N16|CP4F3_MOUSE	sp|Q99N16|CP4F3_MOUSE	yes	2	0.040452	49.058	384620	27818	12670	26888	27573	18344	24608	31242		63506	16508	15821	17398	16247			22075	28399	23621	11905
AEGILDVFQTVK	12	0	1318.71	sp|P18052|PTPRA_MOUSE	sp|P18052|PTPRA_MOUSE	yes	2	0.00057045	90.142	933540	48775	27275	41199	102020	33616	68960	89105	38550	24267	89508	19528	48955	50183	88699	25154	45297	40040	38611	13803
AEGISVEMVIVEDDSAFTVLK	21	0	2251.13	sp|Q8VC30|TKFC_MOUSE	sp|Q8VC30|TKFC_MOUSE	yes	3	0.057246	4.5975	984110	78639		72256	57024	56022	72235	84259	39769	31225	43581	11972	57705	47867	70805		73303	103030	70880	13537
AEGIVFNTQSTIK	13	0	1406.74	sp|Q99K67|AASS_MOUSE	sp|Q99K67|AASS_MOUSE	yes	2	0.0050389	71.066	186700	81410	21046	25071	48900									2326.2					7946
AEGLEKPDPTK	11	1	1183.61	sp|Q9ESX4|NO40_MOUSE	sp|Q9ESX4|NO40_MOUSE	yes	2	0.031838	81.799	674740	27185	29472	27989	40973	34193	45416	45240	42615	27158		51720	50656	52138	39313	28755	35059	33818	42206	20833
AEGLEQQTDFLLPHER	16	0	1881.92	sp|Q99PP2|ZN318_MOUSE	sp|Q99PP2|ZN318_MOUSE	yes	3	0.0010392	54.309	395620			67249	28282		14043				21792				53938	137930	21596	40475	10314
AEGLGEAEVR	10	0	1029.51	sp|Q5ND34|WDR81_MOUSE	sp|Q5ND34|WDR81_MOUSE	yes	2	0.012976	43.272	293950	24453	18323	24681	22330	16838	23048	22725	15226	17322	26632	21692	14232		23101			20450	2901.8
AEGLLDVFQAVK	12	0	1288.7	sp|P49446|PTPRE_MOUSE	sp|P49446|PTPRE_MOUSE	yes	2	0.0051579	67.881	339480	27696			33686	31415	28524	46218	26893		38898		23622			13291	31657	30130		7447.8
AEGLVPLECDPPSSVSDTTQQPSEEQSK	28	0	3014.37	sp|Q9DCH6|ZFAN6_MOUSE	sp|Q9DCH6|ZFAN6_MOUSE	yes	3	2.5922e-12	113.93	375550	35470	35095	42550		43990		12347	19427	11566		20160	35516				23172	50351	36570	9334.7
AEGLWNLFLPLETDPEKK	18	1	2099.09	sp|Q8K370|ACD10_MOUSE	sp|Q8K370|ACD10_MOUSE	yes	3	1.4758e-06	117.77	117970	18502		16996	7862.9	16864	6675.8	6994.1			5098.8		1413.7		5075.1		2624.2	23161	6702
AEGPGLNR	8	0	812.414	sp|Q8BTM8|FLNA_MOUSE	sp|Q8BTM8|FLNA_MOUSE	yes	2	0.0022797	76.833	2725800	154640	227560	199130	101500	124830	95043	117390	144750	282120	110550	99850	98641	151620	94462	170570	101140	123830	107850	220310
AEGPPQCEQVAEAACG	16	0	1672.68	sp|P43404|ZAP70_MOUSE	sp|P43404|ZAP70_MOUSE	yes	2	7.9941e-14	147.72	2503000	128280	159640	142170	137240	149940	172540	108250	130780	81999	139420	135160	201450	845.29	121060	109930	125390	170300	173560	115050
AEGQPVGSALK	11	0	1055.56	sp|Q6PB66|LPPRC_MOUSE	sp|Q6PB66|LPPRC_MOUSE	yes	2	0.012836	46.033	627080	11509	20491	31793			61782	120250	58858	40456	65944	86768			89561					39673
AEGQVLVLDGR	11	0	1155.62	sp|P19253|RL13A_MOUSE	sp|P19253|RL13A_MOUSE	yes	2	1.438e-23	207.88	24856000	684790	1392900	1071600	1898100	1185700	771530	1884500	1567200	777190	1754500	1820800	729870	1818300	1880100	1640900	1350800	715620	1132400	779410
AEGSDVANAVLDGADCIMLSGETAK	25	0	2493.14	sp|P52480|KPYM_MOUSE	sp|P52480|KPYM_MOUSE	yes	2;3	1.5544e-184	326.8	11691000	1402200	53795	1922800	796000	1517300	492770	473890	216440	649110	959160		114490	7606.4	796940		184460	1643200	460750
AEGSEAAQLAEIYGK	15	0	1535.75	sp|Q8K268|ABCF3_MOUSE	sp|Q8K268|ABCF3_MOUSE	yes	2	1.2024e-10	158.59	2672000	251590	68598	151810	132450	137610	197130	57204	183400	128710	200710	167440	195840	139590	3906.3	153090	161540	57086	174250	110070
AEGSLHSSPAGPSSSK	16	0	1497.71	sp|Q6ZPZ3|ZC3H4_MOUSE	sp|Q6ZPZ3|ZC3H4_MOUSE	yes	2;3	4.3791e-05	58.508	408240	55705	14272	46326	19128		15144	10522	66169				4069.5	11436	58191	60949	35894	10438
AEGTTIAEPDTK	12	0	1231.59	sp|Q3UZA1|CPZIP_MOUSE	sp|Q3UZA1|CPZIP_MOUSE	yes	2	0.00031189	96.957	4751200	250500	254410	272400	236680	262240	297860	266990	224420	187760	268060	257400	302410	219950	269650	232650	228080	255270	238460	225990
AEGTTYRDELLTK	13	1	1495.75	sp|O54774|AP3D1_MOUSE	sp|O54774|AP3D1_MOUSE	yes	3	0.0036028	44.598	491310	37458	15250	50296	47588	25921	40881	47727	22620	22288	51089	41609	636.28					64433		23517
AEGTVFTEEDFQK	13	0	1499.68	sp|Q8C6B9|AROS_MOUSE	sp|Q8C6B9|AROS_MOUSE	yes	2	7.5293e-05	83.775	365920	7123.2	21869	24432	2123.4	8414.9	40934	51972	25832		1488.4	29457	28125	10554	46482	3966.4		39608	22988	551.15
AEGVNSKEDEELR	13	1	1474.69	sp|Q8CHW4|EI2BE_MOUSE	sp|Q8CHW4|EI2BE_MOUSE	yes	2;3	5.3309e-05	96.946	687940	58598		51931	26155	36865	46926	50504	18652	14959	23678	35561	38193	31512	44433		50113	79429	51256	29172
AEGVTALPYFLFK	13	0	1454.78	sp|Q9D906|ATG7_MOUSE	sp|Q9D906|ATG7_MOUSE	yes	2	0.00019617	94.66	627090			23818	25833	955.89	24868	380260	14160		42697		12947	14916		2719.7	38378	22207	20810	2526.4
AEGYAEGDLTLYHR	14	0	1593.74	sp|Q9DBE9|SPB1_MOUSE	sp|Q9DBE9|SPB1_MOUSE	yes	2;3	1.7888e-17	224.09	1009700	69752	46335	83474	54620	77213	86466	103030	39016	28878	85607	10268	55518	30550		9650.2	72727	57057	80456	19105
AEGYEVAHGGR	11	0	1144.53	sp|Q60676|PPP5_MOUSE	sp|Q60676|PPP5_MOUSE	yes	2	1.269e-05	183.27	2151900	134750		140830	114070	110410	123970	137770	99423	69218	125080	151950	157700	141050	116510	90260	106030	138190	107820	86839
AEHDQLLLNYAK	12	0	1413.73	sp|P14733|LMNB1_MOUSE	sp|P14733|LMNB1_MOUSE	yes	2;3	4.0534e-22	233.14	28755000	1276000	995200	1934800	2182600	663950	1819800	1877400	2058800	1837000	1775400	1818300	2612900	1264800	1447900	1029600	932790	1410700	1284700	531980
AEHDSILAEK	10	0	1111.55	sp|Q9D0R2|SYTC_MOUSE	sp|Q9D0R2|SYTC_MOUSE	yes	2	0.00018532	120.33	447740	35494	58493	63133	41205		2955.9		60271		44906			54793			46238			40248
AEHHQDSEDLFK	12	0	1454.64	sp|Q8BJS4|SUN2_MOUSE	sp|Q8BJS4|SUN2_MOUSE	yes	2;3	5.2397e-05	181.87	6458700	322700	243090	323380	342980	326560	397610	351420	373420	184570	361280	520850	371600	406560	315030	306990	340080	286100	385480	299000
AEHHQDSEDLFKK	13	1	1582.74	sp|Q8BJS4|SUN2_MOUSE	sp|Q8BJS4|SUN2_MOUSE	yes	2;3	1.2042e-05	172.51	1110000	64768	8404	92707	51762	55333	59384	63867	17799	21023	115190	55284	27081	68876	36518	19422	97012	129860	99037	26701
AEHLWGDYTTATDAYLK	17	0	1953.91	sp|P10820|PERF_MOUSE	sp|P10820|PERF_MOUSE	yes	3	0.060238	32.759	102480	6333.9	7818.4	10176	8543.8	19248	9934.6				6843.6		11818					10504	11256
AEHQVGEDGFLLK	13	0	1441.72	sp|P42230|STA5A_MOUSE;sp|P42232|STA5B_MOUSE	sp|P42230|STA5A_MOUSE	no	2;3	0.00034163	117.99	897810	2329.6	7588.9	1410.1	48422	327990	33342	40126	35831	33909	81675	52562	47809	36438	47338	20139	18518	29810	32579
AEHVVVPIVTFNK	13	0	1451.81	sp|F7BJB9|MORC3_MOUSE	sp|F7BJB9|MORC3_MOUSE	yes	3	7.3561e-05	90.142	341280	19361	15377	22993	25336	20013	21868	29617		10933	27175	24954	23279	20471	16463	8398.2		24869	22308	7860
AEIDLVCELAK	11	0	1259.64	sp|Q3V3R1|C1TM_MOUSE	sp|Q3V3R1|C1TM_MOUSE	yes	2	6.0734e-06	162.8	5935300	365950	336970	367430	283680	372900	397450	346010	335590	262060	290960	187190	370890	285130	283670	158160	316110	401190	376680	197260
AEIDMLDIR	9	0	1074.54	sp|P97429|ANXA4_MOUSE	sp|P97429|ANXA4_MOUSE	yes	2	0.0018105	88.921	1230200	92347	56862	86363	43173	78978	75777	63762	61246	64245	64437	55734	55517	39856	57652	21996	87314	113700	63504	47760
AEIEELQQR	9	0	1114.56	sp|Q8R0K9|E2F4_MOUSE	sp|Q8R0K9|E2F4_MOUSE	yes	2	0.001783	94.806	431470						57904		49103			57995		1867.2	39472	33764	46331	43813	52599	48618
AEIGIAMGSGTAVAK	15	0	1374.72	sp|Q64518|AT2A3_MOUSE;sp|Q8R429|AT2A1_MOUSE	sp|Q64518|AT2A3_MOUSE	no	2	9.6638e-07	117.21	1630900	282230	52272	110510	182650	71454	111660	81285	67754	64713	49149	50870	58645	52689	49112	22119	79605	116800	77532	49880
AEIHDLQEEHIK	12	0	1460.73	sp|Q61771|KIF3B_MOUSE	sp|Q61771|KIF3B_MOUSE	yes	3	0.0049406	64.064	288210	16372	15965	13737	16474	15011	21507	14493	15203		13368	24932	20157	23326	18274		14398	13003	18045	13947
AEIINHLADLLTDQR	15	0	1720.91	sp|Q9Z110|P5CS_MOUSE	sp|Q9Z110|P5CS_MOUSE	yes	2;3	1.5368e-09	124.24	1912400	304930	44048	173390	201830	183720	135100	104840	56496	66083	110120		58438	55088	151070		68210	114360	84684
AEIINHLADLLTDQREEILLANK	23	1	2631.42	sp|Q9Z110|P5CS_MOUSE	sp|Q9Z110|P5CS_MOUSE	yes	3	7.6375e-05	42.072	121950	35156		23970		16820									7895.4			38112
AEIINHLADLLTDQREEILLANKK	24	2	2759.52	sp|Q9Z110|P5CS_MOUSE	sp|Q9Z110|P5CS_MOUSE	yes	4	5.0199e-06	50.131	113900	26909		23555		6912.1												56528
AEIINQDLFEQLER	14	0	1716.87	sp|Q8R0W0|EPIPL_MOUSE	sp|Q8R0W0|EPIPL_MOUSE	yes	2	4.7528e-06	103.76	37496	23906					7956						2857.4					2777.4
AEIISLCK	8	0	932.5	sp|Q99MR6|SRRT_MOUSE	sp|Q99MR6|SRRT_MOUSE	yes	2	0.002255	93.561	1414500	74974	86967	91691	38482	94510	84191	35860	87838	133710	34307	54044	111020	33733	44256	62895	62230	82905	69929	130930
AEILHEIAVLELAR	14	0	1575.9	sp|Q8BG48|ST17B_MOUSE	sp|Q8BG48|ST17B_MOUSE	yes	2;3	1.5307e-06	145.95	2254000	253380	8532.4	365630	96521	296210	109340	179100	33667	118440	132190			9387.3	218890		35248	345730	51696
AEILSLESR	9	0	1016.55	sp|Q8BFU3|RN214_MOUSE	sp|Q8BFU3|RN214_MOUSE	yes	2	0.059172	53.878	155680			155680
AEINILLCGDPGTSK	15	0	1586.8	sp|P49717|MCM4_MOUSE	sp|P49717|MCM4_MOUSE	yes	2	5.0962e-05	87.727	1367700	144610	30175	141300	57163	144980	73440	93532	48704	107620	70534		32417		88737		72692	195530	66223
AEIQELAMVPR	11	0	1255.66	sp|P08775|RPB1_MOUSE	sp|P08775|RPB1_MOUSE	yes	2	4.3667e-05	121.8	1284300	118140	78793	84332	42290	77167	97608	84028	59406	50271	37487	83987	96312	41818	20415		40270	106250	96514	69215
AEIQNAEDYNEIFQPK	16	0	1907.89	sp|Q8BG40|KTNB1_MOUSE	sp|Q8BG40|KTNB1_MOUSE	yes	2	0.00032032	70.806	95192	16926	21873				21752				12475	1953.2			11079		9133.8
AEISCTDNQDGTCSVSYLPVLPGDYSILVK	30	0	3300.55	sp|Q8BTM8|FLNA_MOUSE	sp|Q8BTM8|FLNA_MOUSE	yes	3	2.0664e-15	75.024	216560	19164		50081		53880												93438
AEISFEDR	8	0	965.445	sp|Q8BTM8|FLNA_MOUSE	sp|Q8BTM8|FLNA_MOUSE	yes	2	0.00011931	109.36	3002500	113150	224690	143230	165640	158840	172290	81779	184660	190580	133630	106760	172980	123500	191790	227110	143150	136010	112390	220340
AEISFEDRK	9	1	1093.54	sp|Q8BTM8|FLNA_MOUSE	sp|Q8BTM8|FLNA_MOUSE	yes	2	0.0017896	118.06	1827500	110620	48754	146000	1306.2	110580	82485	116690		69012	146220	81418	69575	80266	86962		168370	259170	171540	78569
AEISNAIDQYVTGTIGEGEDLVK	23	0	2421.19	sp|Q9CWJ9|PUR9_MOUSE	sp|Q9CWJ9|PUR9_MOUSE	yes	2	2.9573e-22	140.22	180280	6316.1		54961		45091				993.17								72923
AEITDAEGLGLK	12	0	1215.63	sp|O08788|DCTN1_MOUSE	sp|O08788|DCTN1_MOUSE	yes	2	0.00036834	83.438	2310600	145260	118430	8270.9	157970	124330	180340	153050	147890	104370	160320	169470	123300		141260		133570	136890	144260	161590
AEITFDDHK	9	0	1074.5	sp|Q80X90|FLNB_MOUSE	sp|Q80X90|FLNB_MOUSE	yes	2	0.011785	60.589	401960	1897.6	38038		48853					33803	50233	65494		70642		37778			55221
AEITMGDPHQQTLAR	15	0	1666.81	sp|Q8BKT7|THOC5_MOUSE	sp|Q8BKT7|THOC5_MOUSE	yes	2;3	9.1789e-06	85.813	847940	92107	69956	79739	20721	26079	81074	30208	57231	16857	10990	45901	71305		8023.4		61678	101080	37311	37683
AEITPMYGAQK	11	0	1207.59	sp|Q91VC9|GHITM_MOUSE	sp|Q91VC9|GHITM_MOUSE	yes	2	0.0013373	76.605	736400	115690	717.88	92826			96536	101520				108390					110640	110080
AEITSQESQISSYEEELLK	19	0	2183.05	sp|P42567|EPS15_MOUSE	sp|P42567|EPS15_MOUSE	yes	2	6.3551e-28	164.22	1878900	142990	40246	207760	106370	287960	127120	98789	49767	78449	95982		87830	25901	109550		68549	227630	124030
AEIVPVTTTVLDDK	14	0	1499.81	sp|Q921H8|THIKA_MOUSE	sp|Q921H8|THIKA_MOUSE	yes	2	5.4061e-05	103.76	4442800	252920	270360	201700	256340	200320	237180	225100	254670	163660	219140	345410	301830	245580	205750	188940	231520	179260	248860	214230
AEIVPVTTTVLDDKGDKK	18	2	1928.05	sp|Q921H8|THIKA_MOUSE	sp|Q921H8|THIKA_MOUSE	yes	3;4	9.4191e-05	63.79	682140	69154	9138	66505	11867	39800	39147	36914	8984	843.01	56247	21682	18769		40145		59778	125910	64417	12841
AEIYEAFENIYPILK	15	0	1811.93	sp|P29037|TBP_MOUSE	sp|P29037|TBP_MOUSE	yes	2	3.5979e-09	117.21	221880			30781	16805	40729		23764		17037			2964.2				12450	60047	17305
AEIYSTSSQASLIQEYVLHVYK	22	0	2528.28	sp|Q8BHK6|SLAF7_MOUSE	sp|Q8BHK6|SLAF7_MOUSE	yes	3	0.00084833	52.149	27015			2392											7195.9			17427
AEKDEPGAWEETFK	14	1	1635.74	sp|Q8BHN3|GANAB_MOUSE	sp|Q8BHN3|GANAB_MOUSE	yes	2;3	0.000767	108.5	2907600	257040	131300	143050	158150	219630	202650	193620	142660	58242	154170	176210	197660	118700	160440	1044.8	154060	239210	152560	47256
AEKDNAEIR	9	1	1044.52	sp|P80313|TCPH_MOUSE	sp|P80313|TCPH_MOUSE	yes	2	0.022249	90.761	1876700	44574	75734	114210	85175	96936	119750	121940	61648		145400	117640	113830	100960	107870	36399	144180	181130	132260	77065
AEKELSEQIEK	11	1	1302.67	sp|P26040|EZRI_MOUSE	sp|P26040|EZRI_MOUSE	yes	2	0.0037174	120.65	216570											56141				63839	34386	20954		41253
AEKENPGLTQDIIMK	15	1	1685.87	sp|Q8VE70|PDC10_MOUSE	sp|Q8VE70|PDC10_MOUSE	yes	2;3	1.311e-07	111.38	1096200	84039		123770	28225	71514	77678	71521	18375	21897	53908	47962	55831	20818	17561		82553	161720	110500	48320
AELAASAATSNTTSFSIPVAASK	23	0	2194.11	sp|Q921G8|GCP2_MOUSE	sp|Q921G8|GCP2_MOUSE	yes	2	8.741e-71	200.46	617140	41859	13505	50623	36668	36510	37118	53433	20713	20424	49265		24959	31024	48995		47213	56714	48119
AELAELPLR	9	0	1010.58	sp|Q9EQH3|VPS35_MOUSE	sp|Q9EQH3|VPS35_MOUSE	yes	2	0.0014333	84.368	1036200	41147	51850	52104	68511	41525	54196	55950	49476	75221	65028	72029	42078	56115	73802	79181	41973	1644	50634	63724
AELAGALAEMETMK	14	0	1463.7	sp|Q91WG2|RABE2_MOUSE	sp|Q91WG2|RABE2_MOUSE	yes	2	3.0596e-06	134.2	2618400	49009	290460	302050	20193	224000	293310	52220	261070	194260	27770	117440	82714	152560	154450		215290	55580	32926	93136
AELALALLQETPR	13	0	1423.8	sp|Q924T7|RNF31_MOUSE	sp|Q924T7|RNF31_MOUSE	yes	2	7.5069e-05	110.52	626230	60460	34971	62600	21215	56314	38725	62628	13700	37563	32175		32790	14357	25711		27476	72888	32656
AELAQETDPLR	11	0	1241.63	sp|P52431|DPOD1_MOUSE	sp|P52431|DPOD1_MOUSE	yes	2	0.0025911	83.438	898870	40886	45655	42918	48090	39151	69734	47362	56991		34126	54271	63943	75986	76731	64401	63284	15813	6342.4	53184
AELAQETDPLRR	12	1	1397.73	sp|P52431|DPOD1_MOUSE	sp|P52431|DPOD1_MOUSE	yes	3	0.00027665	72.365	282550	16472	6824	24539	16126	14321	16152	18107	8742.2		21081	9955.3	11508	12885	19773		24512	34095	20062	7398.4
AELDDTPMR	9	0	1046.47	sp|Q8VIJ6|SFPQ_MOUSE	sp|Q8VIJ6|SFPQ_MOUSE	yes	2	0.00072685	98.009	11680000	658460		752050	1336400	68842		552900	241620	20441	1081600	2714900		776880	957390	936410	368190	999160		215020
AELDGTILK	9	0	958.534	sp|Q8R326|PSPC1_MOUSE	sp|Q8R326|PSPC1_MOUSE	yes	2	0.0026187	69.905	2179000	110770	128230	126510	103230	124150	134730	115910	116930	102710	98850	130170	132570	96192	91334	117870	95581	117620	116800	118900
AELDIGQHCQVQHCR	15	0	1849.83	sp|Q8BFR6|ZFAN1_MOUSE	sp|Q8BFR6|ZFAN1_MOUSE	yes	3	6.0354e-09	117.45	270240			24665		23691	30148	25824	18282	18483	1698.5	24180	26131	21881				28962	26290
AELDNELMEGK	11	0	1247.57	sp|Q61136|PRP4B_MOUSE	sp|Q61136|PRP4B_MOUSE	yes	2	5.1199e-05	147.78	1455200	83512	68489	91940	54748	90031	93935	87092	87459	72783	55794	96488	80525	58528	23901	30968	90312	109160	105800	73700
AELEALLSSK	10	0	1059.58	sp|Q6URW6|MYH14_MOUSE	sp|Q6URW6|MYH14_MOUSE	yes	2	0.0029671	76.572	166870	124920										2152.6		2622.6	1455.7			35712
AELEDLR	7	0	844.429	sp|Q5DTM8|BRE1A_MOUSE	sp|Q5DTM8|BRE1A_MOUSE	yes	2	0.051311	40.203	39149	628.11	9244.9						7111.3				7095			13433	1637
AELEGVAVTAPR	12	0	1211.65	sp|Q8VC31|CCDC9_MOUSE	sp|Q8VC31|CCDC9_MOUSE	yes	2	0.00016617	129.28	759560	35996	24243	45599	50971	28552	40738	46151	32985	34604	48330	52419	45849	38956	48858	21341	34303	61300	46796	21569
AELEIQK	7	0	829.455	sp|P08030|APT_MOUSE	sp|P08030|APT_MOUSE	yes	2	0.025168	49.058	367990		36751	43736		40716		6453	32745	29981	25535	16558	30756		23693		26912	25420	26631	2103.9
AELELELGR	9	0	1028.55	sp|Q9QXS1|PLEC_MOUSE	sp|Q9QXS1|PLEC_MOUSE	yes	2	0.00068556	110.22	627400	78674	22074	76586	38753	43033	39067	38553	26259	34154	41273		22417	1018.9	40361		29128	70539	25511
AELEQHLEQEQEFQVNK	17	0	2098	sp|D3YZP9|CCDC6_MOUSE	sp|D3YZP9|CCDC6_MOUSE	yes	3	5.2495e-05	94.507	412850	28493	28130	24376	24749	27668	33751	22723	21818	1599.9	16164	9192.2	30759		25155	19416	22666	34728	26892	14566
AELEQLQQR	9	0	1113.58	sp|P48725|PCNT_MOUSE	sp|P48725|PCNT_MOUSE	yes	2	0.028088	53.878	91578			3896.2	20261		1678.4	1332.3		539.77		18184	14416			12820			18451
AELEVQGR	8	0	900.466	sp|Q91XB0|TREX1_MOUSE	sp|Q91XB0|TREX1_MOUSE	yes	2	0.040615	60.709	131270	13053	2029.8	32463		6453.1	15871		17772	20918			17936		4779.1
AELFELLFR	9	0	1136.62	sp|Q924Z6|XPO6_MOUSE	sp|Q924Z6|XPO6_MOUSE	yes	2	0.011818	69.905	20208			7956.2	1024.7			1439.2							2710.2			7078.1
AELFESPQEQQGALPVPGPSR	21	0	2236.11	sp|Q3U1Y4|DEN4B_MOUSE	sp|Q3U1Y4|DEN4B_MOUSE	yes	2	0.00021809	61.503	1147100	90820	28347	89595	89515	40364	82323	104100	58402	23897	84899	45772		65052	70790	33370	72993	91372	59979	15541
AELFTQSCADLDK	13	0	1496.68	sp|Q62261|SPTB2_MOUSE	sp|Q62261|SPTB2_MOUSE	yes	2	3.0963e-05	185.18	3806000	280820	253390	262650	116490	254550	327340	159990	213000	212420	95606	157700	355590	137400	96331	86875	160140	201590	271890	162240
AELGEADEAELQR	13	0	1429.67	sp|P62077|TIM8B_MOUSE	sp|P62077|TIM8B_MOUSE	yes	2	8.6155e-06	135.28	1402500	100840	78590	70947	85235	62182	80381	71076	70239	69193	78586	65828	92406	54305	82714	65346	65506	80173	76302	52627
AELGEYIR	8	0	949.487	sp|Q9JHU4|DYHC1_MOUSE	sp|Q9JHU4|DYHC1_MOUSE	yes	2	0.047868	49.325	59872									59872
AELGFLESCLR	11	0	1293.64	sp|Q9JHK4|PGTA_MOUSE	sp|Q9JHK4|PGTA_MOUSE	yes	2	0.010592	65.933	400070		71801		3747.9			103890		2647.8	61223	35887		64446	1022.1	27356				28042
AELGIPLEEVDLNEMDYLTR	20	0	2319.13	sp|P58044|IDI1_MOUSE	sp|P58044|IDI1_MOUSE	yes	2	0.024521	17.238	31397	1322.2				873.43												29202
AELGLNEHHQNEVINYMR	18	0	2166.03	sp|Q9JHQ5|LZTL1_MOUSE	sp|Q9JHQ5|LZTL1_MOUSE	yes	3	3.3816e-19	133.13	419210		30702	46009			47278		29050	22334	28683	9545.1	39283	26021	16957	2861.5	31747	40797	36896	11047
AELGMNDSPSQSPPVK	16	0	1655.78	sp|Q9QXG4|ACSA_MOUSE	sp|Q9QXG4|ACSA_MOUSE	yes	2	2.2687e-13	137.4	1584100	13420	52791	32954	109070	74601	82511	110420	70129	42571	132530	143350	105900	130640	88862	97840	80567	94330	110200	11385
AELGSQEGYVPK	12	0	1276.63	sp|O89100|GRAP2_MOUSE	sp|O89100|GRAP2_MOUSE	yes	2	3.7554e-05	156.57	8171300	471770	507800	45504	370790	501170	606660	467630	489830	307300	393720	615750	528090	555690	255180	296400	449650	382230	550900	375260
AELGTDLLSQLSLEDQK	17	0	1858.95	sp|Q9CW03|SMC3_MOUSE	sp|Q9CW03|SMC3_MOUSE	yes	2;3	3.6463e-75	261.63	2843200	322260	63786	29500	221530	298170	186960	222880	108650	181700	170580		91263	73051	262310	10020	113870	304380	182250
AELGTDLLSQLSLEDQKR	18	1	2015.05	sp|Q9CW03|SMC3_MOUSE	sp|Q9CW03|SMC3_MOUSE	yes	2;3	8.6099e-13	97.268	773550	74893		98706	50271	47878	14080	60264		22066	80354		12454	8844.2	42145		55917	142850	62827
AELHDEGYTLELDYCSSLEHLADQK	25	0	2935.32	sp|Q6A0D4|RFTN1_MOUSE	sp|Q6A0D4|RFTN1_MOUSE	yes	4	1.1523e-08	115.29	120740			39237		23807												57695
AELIAQPELK	10	0	1110.63	sp|E9Q557|DESP_MOUSE	sp|E9Q557|DESP_MOUSE	yes	2	0.015375	62.969	282380	75411	4166.4	618.51	167810				27630				6752.5
AELINIHHLMVELK	14	0	1658.92	sp|Q8C754|VPS52_MOUSE	sp|Q8C754|VPS52_MOUSE	yes	3	0.071136	25.588	134410	32428		15216	11649	9187.5	7623.3	11071			10307				10256			20769	5904.6
AELLISTVGPEECVVPFLTRPK	22	1	2454.32	sp|Q68FL6|SYMC_MOUSE	sp|Q68FL6|SYMC_MOUSE	yes	3	8.3924e-05	53.782	89787	53423						10746			7519.1						5391.9		12707
AELLLAEEPGFLVGEDGEDTAK	22	0	2302.12	sp|Q9Z0H1|WDR46_MOUSE	sp|Q9Z0H1|WDR46_MOUSE	yes	2	5.936e-08	119.58	617580	13672	3975	112360	97716	27748	11456	6335.2	580.87	20153	11344		3821.5	12223	108040		30073	115170	42909
AELLMSLHDLDVSDICTVDPCHK	23	0	2667.23	sp|Q8C4Y3|NELFB_MOUSE	sp|Q8C4Y3|NELFB_MOUSE	yes	3;4	6.0112e-05	47.491	128190	13733		15180	5019.5	7434.2				13491								73335
AELLPTIK	8	0	883.538	sp|Q3UUQ7|PGAP1_MOUSE	sp|Q3UUQ7|PGAP1_MOUSE	yes	2	0.03649	47.349	110460	23182		17153	16817		17291								18603			17415
AELLQGGDSLR	11	0	1157.6	sp|Q6QD59|SEC20_MOUSE	sp|Q6QD59|SEC20_MOUSE	yes	2	0.00059717	97.277	770560			130620	72410		54201		486.87	28755	45241	160540	41421	2901.6	65959	42908		61812	21941	41361
AELLSLTQMER	11	0	1289.66	sp|Q62158|TRI27_MOUSE	sp|Q62158|TRI27_MOUSE	yes	2	0.0016408	81.099	230890	22861				22863	22939	18335	20601	8849.9		9992.2	20245			17526	16945	27581	22149
AELMGNMDHK	10	0	1144.5	sp|Q62230|SN_MOUSE	sp|Q62230|SN_MOUSE	yes	2	0.032929	52.591	538150	32692	21465	79953		89741	1181.4	63846		13468		34776	49087		15999		24681	48624	44847	17785
AELNCLGMEPVQPANSR	17	0	1884.88	sp|Q09XV5|CHD8_MOUSE	sp|Q09XV5|CHD8_MOUSE	yes	2	3.0412e-05	95.677	207890	22499		16714	4268.3	7063.9		12016	11557			36935	31553	14443			19696	8564.9	22580
AELNEFLTR	9	0	1091.56	sp|P62908|RS3_MOUSE	sp|P62908|RS3_MOUSE	yes	2	0.00015122	146.27	50575000	2320600	2443400	2455000	2823800	2379100	2616800	3020400	2285400	1755500	2820400	3506400	2990900	2934600	2892800	2202500	2788400	3123300	2998700	2217200
AELPGTHPLASK	12	0	1219.66	sp|P13439|UMPS_MOUSE	sp|P13439|UMPS_MOUSE	yes	2	0.025638	50.09	2323500	174920	207070	35032	210020	204110	345740	241740	189600	110330	168220	367160	31232		38314
AELQAQIAFLQGER	14	0	1572.83	sp|O55106|STRN_MOUSE	sp|O55106|STRN_MOUSE	yes	2	2.1528e-06	145.08	1766800	135990	286890	183290	65564	79754	48424	82061	36528	145590	60967	36482	146970	31997	76414	9030.4	28214	147890	134180	30574
AELQAQLAALSTR	13	0	1370.75	sp|P55937|GOGA3_MOUSE	sp|P55937|GOGA3_MOUSE	yes	2	2.9274e-05	181.87	838440	69303	52871	61432	37947	52477	48159	49280	39617	42160	33467	20119	69338	37466	38532	14536	50378	50991	50499	19867
AELQAQVAFLQGER	14	0	1558.81	sp|P58404|STRN4_MOUSE	sp|P58404|STRN4_MOUSE	yes	2	0.0056756	61.042	96057	63536			32520
AELQMLLEEEIPSGK	15	0	1685.85	sp|Q8CBW3|ABI1_MOUSE	sp|Q8CBW3|ABI1_MOUSE	yes	2	5.8554e-09	98.865	53138			22938		22603		1685.9										5910.4
AELQQLQQLQEFDIPTGR	18	0	2113.08	sp|Q8BYZ1|ABI3_MOUSE	sp|Q8BYZ1|ABI3_MOUSE	yes	2	1.1823e-20	157.54	261390			52664			15723	23100		23319	14850				35204		8923.4	78263	9339.7
AELQTALAHTQQAAR	15	0	1607.84	sp|Q921M4|GOGA2_MOUSE	sp|Q921M4|GOGA2_MOUSE	yes	2	1.3963e-10	181.9	534920	66083	27179	28628	28883	23080	32553	29932	22845	20320	27507	28273	28738	25858	27103	16312	26127	31086	27410	17002
AELRDDPIISTHLAK	15	1	1677.9	sp|Q8BG32|PSD11_MOUSE	sp|Q8BG32|PSD11_MOUSE	yes	3	2.3585e-05	108.5	1810100	215490	153170	244030	185200	204970	215710	1594.2	145350		236760					71116				136680
AELSEEALLSVLPTIR	16	0	1739.97	sp|P56399|UBP5_MOUSE	sp|P56399|UBP5_MOUSE	yes	2	6.1204e-14	189.56	50062	4836.5		21612		8796.1												14817
AELSSLQTSR	10	0	1090.56	sp|Q6URW6|MYH14_MOUSE	sp|Q6URW6|MYH14_MOUSE	yes	2	0.00024614	111.39	243360	94512		13593	18586		14143	11127	14291		1972.8	14687	1536.1	13037			14095	18008	13773
AELSVIFADKPEK	13	1	1445.78	sp|P41216|ACSL1_MOUSE	sp|P41216|ACSL1_MOUSE	yes	2	0.0013717	83.775	385670	38468	9006.9	28338	35917	17040	21083	21106	25138	19472	31179	6650.1	10839	17314	27118	14142	16234	19407	20670	6547.8
AELTSSAPACYALAISPDAK	20	0	2034.99	sp|Q08122|TLE3_MOUSE	sp|Q08122|TLE3_MOUSE	yes	2	1.6093e-05	95.677	2293100	191980	115410	175570	108790	209900	179630	152060	81118		119060	59340	155500	105520	103010	8739.6	135560	242420	147200	2280.6
AELTSSAPACYALAISPDSK	20	0	2050.99	sp|Q62441|TLE4_MOUSE;sp|Q62440|TLE1_MOUSE	sp|Q62441|TLE4_MOUSE	yes	2	0.00018729	91.457	801600	112520			74244	84685	61888	49702		35591			80478	43854	71996		86114		74898	25636
AELVCLSGPHPVPEAAAPEGSCPDSGPCSPEEQPR	35	0	3683.63	sp|Q9D7E3|OVCA2_MOUSE	sp|Q9D7E3|OVCA2_MOUSE	yes	3	1.0914e-19	49.717	448270	51500	27530	48128		65811		22635	28730		7916.8		49037		9120.3		18286	63175	56406
AELVQLVSPFLGK	13	0	1399.81	sp|Q60520|SIN3A_MOUSE	sp|Q60520|SIN3A_MOUSE	yes	2	2.4746e-05	148.76	1398500	95323	38923	82090	106090	68765	88874	97977	57220	65249	107060	17686	66317	77953	89810	25034	102430	86896	102620	22146
AELWLDGALLAR	12	0	1326.73	sp|Q8C2K5|RASL3_MOUSE	sp|Q8C2K5|RASL3_MOUSE	yes	2	0.00072174	72.365	158400	15566				17860	5210.9	7887.5			3796.6				13360			94716
AEMALLVMDEEEDSKK	16	1	1836.85	sp|Q3V1V3|ESF1_MOUSE	sp|Q3V1V3|ESF1_MOUSE	yes	2	1.893e-10	117.21	447540	39862	26564	40033		45449	39331	28088	31599	22179	1176.4		48980				23629	46921	41734	11991
AEMDAAVESCK	11	0	1209.5	sp|Q9EQ20|MMSA_MOUSE	sp|Q9EQ20|MMSA_MOUSE	yes	2	5.2717e-05	101.82	1201200	411120	69115	91074	92906	53721	111860	38390	4904.4		13522	44810	45101	23313	21371	10926	26202	38631	57028	47235
AEMDAAVESCKR	12	1	1365.6	sp|Q9EQ20|MMSA_MOUSE	sp|Q9EQ20|MMSA_MOUSE	yes	2;3	0.00025017	145.75	3085600	116330	2089.7	8648.3	10237	75391	66144		367050	630040	100710	504410		195300	82993	95835	10788	145540	378290	295840
AEMDEVER	8	0	977.412	sp|O08808|DIAP1_MOUSE	sp|O08808|DIAP1_MOUSE	yes	2	0.01439	62.88	359860	46237	43980	30869	13102	21240	14596	13245	22091	45649		11118	13688	6437.4			10798	26634	18834	21345
AEMDLVAELPR	11	0	1242.63	sp|Q8VDG5|PPCS_MOUSE	sp|Q8VDG5|PPCS_MOUSE	yes	2	0.025842	47.561	66266	8396.4		8430.9		8101.8	2022.8	3932		6502.3			5754.4		1847.8			6501.1	14776
AEMEDLVSSK	10	0	1107.51	sp|O08638|MYH11_MOUSE	sp|O08638|MYH11_MOUSE	yes	2	0.0067749	61.48	186470	35049			35005									113630	659.3	2122.1
AEMEVLLASK	10	0	1089.57	sp|Q9QXS1|PLEC_MOUSE	sp|Q9QXS1|PLEC_MOUSE	yes	2	0.0048475	69.915	1820700	163270	97316	119580	96663	106580	133940	105410		78572	114040	57350	97239	82919	100680	57188	111120	135470	102280	61120
AEMICNGILPIDQMR	15	0	1759.84	sp|Q3UM18|LSG1_MOUSE	sp|Q3UM18|LSG1_MOUSE	yes	2	7.0814e-06	71.219	88362	17749	7763.7		2896.9	13578			3579.7	1833					8143.2		7037.7		25781
AEMIDALANSVTPAVSVNNEVR	22	0	2299.15	sp|Q8C176|TAF2_MOUSE	sp|Q8C176|TAF2_MOUSE	yes	2	0.00030049	66.913	78523	9710.5		16817			2117.5	6938.1			6308.6				11513			25118
AEMLDHAVLLQVIQEQQVQQK	21	0	2447.28	sp|Q5I012|S38AA_MOUSE	sp|Q5I012|S38AA_MOUSE	yes	3	2.7909e-05	124.24	48940	41087				7853.1
AEMLGAINQESR	12	0	1317.63	sp|Q60664|IRAG2_MOUSE	sp|Q60664|IRAG2_MOUSE	yes	2	0.0020251	64.906	955960	120640			64445	92104	107770		56770	48922	40856		84205	45019	5218.9	18761	116260	154980
AEMMGNMELAEQLK	14	0	1593.72	sp|Q8BG79|C19L2_MOUSE	sp|Q8BG79|C19L2_MOUSE	yes	2	0.00036425	54.199	196880	26275	13561	33452	3001.1	31368		26156	15414	8463								39185
AEMQQILQGLDK	12	0	1372.7	sp|Q91YI0|ARLY_MOUSE	sp|Q91YI0|ARLY_MOUSE	yes	2	0.00027696	103.69	1611800			287390			325290	1415.6	4905			295240	386130				11247		300160
AEMTENGSHQLIVK	14	0	1555.77	sp|Q8K4I3|ARHG6_MOUSE	sp|Q8K4I3|ARHG6_MOUSE	yes	2	2.2613e-06	110.44	241170	17731	21174	15257		18621	20466	14112	16275	10145		24166	16475	6840.7			16069	16567	17588	9681.3
AEMVAQLCMNDR	12	0	1436.62	sp|Q5U430|UBR3_MOUSE	sp|Q5U430|UBR3_MOUSE	yes	2	0.018031	43.272	665070		49831	71934	24790		75093	55644	40199			48769	72836	33988	18643		47938	87009		38397
AEMVVDPETMPYLDIANQTGR	21	0	2349.1	sp|P54729|NUB1_MOUSE	sp|P54729|NUB1_MOUSE	yes	2	2.9917e-15	88.796	1711000	109120	23233	305320	173710	139600	91346	125850	56815	55677	51659		61762	59996	111820		76588	179660	88840
AEMYSEYLSTCSK	13	0	1567.65	sp|E9Q7E2|ARID2_MOUSE	sp|E9Q7E2|ARID2_MOUSE	yes	2	0.0013809	71.896	260370	27540	22274	19005		21194	25383	16260	22138	679.16	6617	24830				16806	10947	23895	22807
AENAGLSSAAGLLR	14	0	1328.7	sp|P09450|JUNB_MOUSE	sp|P09450|JUNB_MOUSE	yes	2	0.0056177	72.846	474320									54234	1487.7				50872	180600		86499	100630
AENEALAMQK	10	0	1103.53	sp|Q61335|BAP31_MOUSE	sp|Q61335|BAP31_MOUSE	yes	2	1.254e-06	162.49	8187700	599790	479290	642020	257520	421400	676010	49461	473800	335170	397280	70923	533170	382230	423880	511200	709040	750930	412570	61960
AENEVDRDLQCHVPIR	16	1	1949.94	sp|O88665|BRD7_MOUSE	sp|O88665|BRD7_MOUSE	yes	3	0.00035429	65.173	153040		3752.6		7915.8	12250	15142	14093	4898.2	8350.3	8384.4		11085		10457		12315	24417	19975
AENFFILR	8	0	1008.54	sp|P59999|ARPC4_MOUSE	sp|P59999|ARPC4_MOUSE	yes	2	0.00041682	113.14	25393000	1039500	981020	1260400	1812100	1143900	1400300	1606300	803060	771940	1867900	1468100	1350100	1727400	1568700	1136000	1529700	1512900	1459700	954480
AENGLSTEPSSAAAAQEPDDSSAGQAEPVPR	31	0	3038.37	sp|Q80WR5|CA174_MOUSE	sp|Q80WR5|CA174_MOUSE	yes	3	0.033365	18.31	36228											9674.2	6193.7					11980	8380.2
AENIMASLER	10	0	1132.55	sp|A2AF47|DOC11_MOUSE	sp|A2AF47|DOC11_MOUSE	yes	2	0.0054457	40.502	1152100	26355		90523		50627	53003		87705		67323	88975	139200	98964	71565	70858	85159	66323	68288	87189
AENKVENESDEGDKIQDR	18	2	2074.94	sp|P97496|SMRC1_MOUSE	sp|P97496|SMRC1_MOUSE	yes	3	1.4768e-19	171.14	1088700	73664	48984	59162	63881	62801	68262	58884	54012	48138	53039	68106	68325	55796	74231	33686	47069	61606	49125	39964
AENLGEVLR	9	0	999.535	sp|Q8BH24|TM9S4_MOUSE	sp|Q8BH24|TM9S4_MOUSE	yes	2	0.040348	34.781	254280	69199		28328	42863		6912.3	10675			24225				43390			28691
AENLLDGPPNPK	12	0	1263.65	sp|P45481|CBP_MOUSE	sp|P45481|CBP_MOUSE	yes	2	0.0019361	68.49	113000	7741.1						10140	22256				28747		12122	651.16	1043.7	3421.5		26875
AENLLLDADMNIK	13	0	1458.74	sp|Q03141|MARK3_MOUSE;sp|Q8VHJ5|MARK1_MOUSE;sp|Q05512|MARK2_MOUSE	sp|Q05512|MARK2_MOUSE	no	2	0.00058118	74.524	785880	60470	15611		34022	57509	35297	84781	30389	47855	36100		10121	55109	113690	48160	25893	88386	31078	11411
AENLQLLTENELHR	14	0	1678.86	sp|Q8R409|HEXI1_MOUSE	sp|Q8R409|HEXI1_MOUSE	yes	2;3	3.1429e-23	202.72	3338700	179180	166600	181180	198560	180420	214470	208830	171740	126050	179610	149280	214900	179410	190050	111070	177110	208720	198210	103310
AENMEAAAQLK	11	0	1174.57	sp|Q8CJF7|ELYS_MOUSE	sp|Q8CJF7|ELYS_MOUSE	yes	2	0.0082856	69.915	105080							23814			638.65	22107		7073.1	24325	9845	17275
AENNDGIHIILK	12	0	1335.71	sp|Q811S7|UBIP1_MOUSE	sp|Q811S7|UBIP1_MOUSE	yes	3	0.0089146	30.918	494240	24125	26288	31053	28866	26374	31281	27081	23804	16642	24693	22424	27317	27050	25587	19510	29781	32577	28887	20895
AENPGLENHR	10	0	1135.54	sp|O35344|IMA4_MOUSE	sp|O35344|IMA4_MOUSE	yes	2	0.0017577	85.716	1870500	116920	94024	109240	149630	26761	117970	130000			134920	124590	114100	109120	160760	134640	131940	111280	104600
AENPTNPGPGGSGYWR	16	0	1658.74	sp|E9PV24|FIBA_MOUSE	sp|E9PV24|FIBA_MOUSE	yes	2	4.4068e-05	104.49	164070				38078	35048	9276.6					2600.8					900.09	78172
AENPYLFLR	9	0	1121.59	sp|Q66JV4|R12BB_MOUSE;sp|Q80YR9|R12BA_MOUSE	sp|Q66JV4|R12BB_MOUSE	yes	2	0.029449	47.349	360990	11474	15573	15084	23783	13245	19645	23154	19789		23399	30786	18293	25175	21225	17927	25576	17508	21504	17845
AENQRPAEDSALSPGPLAGAK	21	1	2078.04	sp|Q3UZ39|LRRF1_MOUSE	sp|Q3UZ39|LRRF1_MOUSE	yes	2;3	3.1299e-07	127.62	6076600	295990	380960	332660	284160	343330	384590	306930	291830	213390	279450	404020	418870	318110	245060	205850	310350	389210	400360	271480
AENSLSDGGPADSVEAAK	18	0	1716.78	sp|Q78ZA7|NP1L4_MOUSE	sp|Q78ZA7|NP1L4_MOUSE	yes	2	3.7019e-09	127.07	6347200	47990			494320	18750	538660	581980	444440	263610	470430	542860	628.49	534400	509610	356930	3594	573050	580380	385570
AENSQLTER	9	0	1046.5	sp|Q99PL5|RRBP1_MOUSE	sp|Q99PL5|RRBP1_MOUSE	yes	2	0.00054802	115.86	2092700	194890	99178	128310	141590		114340	187400	119830	73991	123370	86221	75749	95178	218100	123770		139380	125590	45856
AENSSLNLIGK	11	0	1144.61	sp|P46460|NSF_MOUSE	sp|P46460|NSF_MOUSE	yes	2	0.00017848	120.33	4777700	289330	403200	279640	262010	239640	274120	283220	207520	184170	256960	291100	324790	271940	256790	209750	269910	284000		189560
AENSVGEVSSSTFLTVQEQK	20	0	2139.03	sp|A2ASS6|TITIN_MOUSE	sp|A2ASS6|TITIN_MOUSE	yes	2	0.011185	54.556	8264									8264
AENTQFVK	8	0	935.471	sp|O70252|HMOX2_MOUSE	sp|O70252|HMOX2_MOUSE	yes	2	0.0036447	58.286	1082800	73751	62814	84170	62615	72401	68378	66994	56634	76477	1528.5		49919	44072	74946	71919	61347	84339	2616.6	67886
AENYDISPADR	11	0	1249.56	sp|Q02053|UBA1_MOUSE	sp|Q02053|UBA1_MOUSE	yes	2	0.0004455	118.91	11820000	581020	792100	680480	557000	685410	670430	653190	562940	394960	546440	638600	775990	689070	528870	543780	703770	640210	636280	539800
AEPAAPAAPPPPAAPVLTQMPPVPSPSQPPSSK	33	0	3181.65	sp|Q9D2G2|ODO2_MOUSE	sp|Q9D2G2|ODO2_MOUSE	yes	3	8.3372e-15	86.371	1230800	186250	160390	101120			163200	56114	114180	55567	7560.4		193300					108180	84984
AEPAAPPVTPAAPALPPVVPK	21	0	1989.13	sp|Q7TSC1|PRC2A_MOUSE	sp|Q7TSC1|PRC2A_MOUSE	yes	2	0.00024697	43.518	366690			42450	31392	45287		28537			39769			40391	65517			25517	47831
AEPATPAEAAQSDR	14	0	1412.65	sp|Q7TPV4|MBB1A_MOUSE	sp|Q7TPV4|MBB1A_MOUSE	yes	2	1.3654e-06	185.18	8662500	443590	243070	393830	581820	340800	419660	524300	321430	235770	615710	449880	396860	453870	662800	444400	567090	763320	469530	334810
AEPDESNAR	9	0	987.426	sp|P61089|UBE2N_MOUSE	sp|P61089|UBE2N_MOUSE	yes	2	0.029615	34.931	970170	83530	61060	110900	76196	89633	99152	83533	60003					80528			96812	55508	73323
AEPDHMVLGK	10	0	1095.54	sp|Q8BU30|SYIC_MOUSE	sp|Q8BU30|SYIC_MOUSE	yes	2	0.022239	58.916	910560	78428	518.35	68264			74253	73967	64774	41843		92246	73231	35681	16602		68995	82241	73587	65931
AEPDPSDPLETQAGK	15	0	1553.72	sp|Q8VDQ8|SIR2_MOUSE	sp|Q8VDQ8|SIR2_MOUSE	yes	2	0.011653	47.57	63599																	63599
AEPDYIEDDNPELIR	15	0	1787.82	sp|Q3TGF2|F107B_MOUSE	sp|Q3TGF2|F107B_MOUSE	yes	2	0.0060656	52.863	41792		6753.6		1347.1								14150	8797.2		10744
AEPDYIEDDNPELIRPQK	18	1	2141.03	sp|Q3TGF2|F107B_MOUSE	sp|Q3TGF2|F107B_MOUSE	yes	2	3.5255e-19	167.59	15104000	965250	729520	3439.4	894640	1106100	940320	923230	754350	539590	934590	650010	1079700	870890	894560	490530	781120	1178900	933440	434020
AEPEDHYFLLTEPPLNTPENR	21	0	2481.18	sp|Q99JY9|ARP3_MOUSE	sp|Q99JY9|ARP3_MOUSE	yes	2;3	7.1122e-42	212.69	45480000	2909800	2116100	3113200	2471100	3404200	3025500	2843600	1993200	1972900	2662200	903990	3013100	2160500	2662300	880740	2496200	3282700	2792500	775720
AEPEKSEGAAEEQPEPAPAPEQEAAAPGPAAGGEAPK	37	1	3564.65	sp|Q91XV3|BASP1_MOUSE	sp|Q91XV3|BASP1_MOUSE	yes	3	5.1968e-13	29.666	390820	32363		119940	42481	4462.6			8396.2									173040	10131
AEPGNLAGVR	10	0	982.52	sp|Q9R061|NUBP2_MOUSE	sp|Q9R061|NUBP2_MOUSE	yes	2	0.008828	65.156	1676500	37208	122390	55484	88570	131610	33246	51657	151210	50327	29038	39565	22621	256590	31376	21723	204990	113820	212320	22712
AEPGTGSGDPAFGPGASESGTR	22	0	2003.88	sp|Q80YR5|SAFB2_MOUSE	sp|Q80YR5|SAFB2_MOUSE	yes	2	2.5445e-31	136.99	2113400	154430	82134		156890	130170	177690	187380	53196		131070	123370	157660	146330	132750	97999		167060	126350	88880
AEPHFLSILQHLLLVR	16	0	1885.09	sp|O08808|DIAP1_MOUSE	sp|O08808|DIAP1_MOUSE	yes	3	7.3746e-06	52.863	77393	4168.8	3116.4	21210		18626									4488.4			22735		3048.5
AEPLNSVAH	9	0	936.466	sp|Q6ZWM4|LSM8_MOUSE	sp|Q6ZWM4|LSM8_MOUSE	yes	2	0.082574	45.489	574050	24417	28948		14687		24328	1343.1	26066	338750	28266	30870	30191	771.3				686.97		24729
AEPMQWASLELPTTK	15	0	1700.84	sp|Q9D1P4|CHRD1_MOUSE	sp|Q9D1P4|CHRD1_MOUSE	yes	2	3.9059e-07	90.376	1133300	74400	57717	73841	33058	88085	91975	87343	63367	40178	25153	24480		51133	88458	49729	74461	101030	89920	18955
AEPPLNASAGDQEEK	15	0	1554.72	sp|Q9JKR6|HYOU1_MOUSE	sp|Q9JKR6|HYOU1_MOUSE	yes	2	0.0002746	82.437	1947600	154080	90900	130170	136230	82858	110800	108950		74678	116710	82215	93004	90185	253360	74482	106630	149120	93277
AEPPQCTSLAWSADGQTLFAGYTDNLVR	28	0	3067.43	sp|P68040|RACK1_MOUSE	sp|P68040|RACK1_MOUSE	yes	3	6.0774e-11	91.39	370330	33812		112950		92334				3461.9					6241.4			121530
AEPQPASSGLTDETAFSCCSDPDPSTK	27	0	2854.19	sp|Q9CPU0|LGUL_MOUSE	sp|Q9CPU0|LGUL_MOUSE	yes	2;3	3.5492e-20	133.64	1066200	303460	3289.5	30571	2071	31082	186970		147910				280080		76651				4083.7
AEPSAPESK	9	0	914.435	sp|Q3TDQ1|STT3B_MOUSE	sp|Q3TDQ1|STT3B_MOUSE	yes	2	0.010142	69.905	1294400	202660	51332	141560	170650	178800	179640	6293.3	60544								256970			45973
AEPSGAETRPQIR	13	1	1410.72	sp|Q99NB8|UBQL4_MOUSE	sp|Q99NB8|UBQL4_MOUSE	no	2	1		2064300	125050	108720		111070	108680	150420	150330	116660	79194		161330	150440	144390	97893	75976	131840	127080	135410	89820
AEPSISYSCNPLYFDFK	17	0	2036.92	sp|A2A6A1|GPTC8_MOUSE	sp|A2A6A1|GPTC8_MOUSE	yes	2	2.7524e-05	99.668	123750	28684		31406		38852				11227					11829			1751.1
AEPYCSVLPGFTFIQHLPLSER	22	0	2560.28	sp|Q8VDM6|HNRL1_MOUSE	sp|Q8VDM6|HNRL1_MOUSE	yes	3	1.4122e-22	130.81	1241600	152720	4798.6	153730	59606	127410	80772	77299	16008	63867	70949				90589		35774	230530	73493	4048.9
AEQAPEALPHLSPEALGYFR	20	0	2195.1	sp|Q8BMC4|NOP9_MOUSE	sp|Q8BMC4|NOP9_MOUSE	yes	3	0.00011393	52.662	900230	79015		76094	71736	53343	45131	52536	16894	24760	85640		16285	30912	73085	13049	56180	135120	70445
AEQDIATLEQSISR	14	0	1559.78	sp|Q91WK0|LRRF2_MOUSE	sp|Q91WK0|LRRF2_MOUSE	yes	2	0.00025235	78.157	270040			36377	1248.5	24848	41150			31253		8979.2	12962				41376	42599	29251
AEQEEEFISNTLFK	14	0	1683.8	sp|D3YZP9|CCDC6_MOUSE	sp|D3YZP9|CCDC6_MOUSE	yes	2	4.2442e-05	90.156	285660	9536.1			69039	3695.2	818.74				65436			27630	88529	19473				1506.1
AEQEEMEVEER	11	0	1377.57	sp|Q80XI4|PI42B_MOUSE	sp|Q80XI4|PI42B_MOUSE	yes	2	3.937e-05	153.33	1031900	64039	96920	55852	37118		67226	49935	92513	54286	22072	98933	124200	74861	26621	29194	39342		41541	57262
AEQEEYVQEGIR	12	0	1449.67	sp|E9Q634|MYO1E_MOUSE;sp|P70248|MYO1F_MOUSE	sp|E9Q634|MYO1E_MOUSE	no	2	2.8111e-05	199.59	2543900	146500	155700	225130	186110		143030	224810	168640		214640	147730	955.34	169950	224880		187810	170750	177320
AEQENNFPTSSVAFLGQDER	20	0	2238.02	sp|Q80TP3|UBR5_MOUSE	sp|Q80TP3|UBR5_MOUSE	yes	2	0.0049192	22.456	26837													15273			11564
AEQEPTAEQLAQIAAENEEDEHSVNYKPPAQK	32	1	3563.67	sp|Q99PT1|GDIR1_MOUSE	sp|Q99PT1|GDIR1_MOUSE	yes	3;4	2.6598e-129	231.63	26459000	2872900	1000100	2896200	1001900	2057500	1578300	1353200	1021800	800760	1158200	35049	1975600	893230	1223200		1128700	3489200	1961000	11740
AEQEVEQWK	9	0	1145.54	sp|Q9JL26|FMNL1_MOUSE	sp|Q9JL26|FMNL1_MOUSE	yes	2	0.0051898	79.059	379160				47710		103240				34114	68504		47752	35769	3154.2	38911
AEQFLVGTSR	10	0	1106.57	sp|Q3UMY5|EMAL4_MOUSE	sp|Q3UMY5|EMAL4_MOUSE	yes	2	0.0040873	72.365	2881200	139190	127700	80375	117760	12972	112970	158490	107210	72815	109600	234460	141300	163680	136580	527520	158200	103760	99848	276750
AEQFYCGDTEGK	12	0	1403.57	sp|Q60597|ODO1_MOUSE	sp|Q60597|ODO1_MOUSE	yes	2	1.3832e-06	163.59	4357100	341770	302670	218100	244120	235210	292630	201720	254210	193240	162560	265190	316580	224470	191720	203410	148760	172250	214200	174240
AEQFYCGDTEGKK	13	1	1531.66	sp|Q60597|ODO1_MOUSE	sp|Q60597|ODO1_MOUSE	yes	2;3	6.3979e-05	147.02	1716100	184910	68133	134410	100310	84307	112700	95166	51606	77302	96760	80084	72155	54155	84312	7518.8	85451	164600	123430	38799
AEQGTVLIGSER	12	0	1258.65	sp|Q7TT37|ELP1_MOUSE	sp|Q7TT37|ELP1_MOUSE	yes	2	0.001665	67.548	2036900		56591	77679	443530	104780		79594	187450		86679			262650		405070	90658	75424	82414	84367
AEQINQAAGEASAVLAK	17	0	1669.86	sp|Q99JB2|STML2_MOUSE	sp|Q99JB2|STML2_MOUSE	yes	2	5.5888e-49	271.8	5837400	404520	301220	311660	331090	320030	361640	333820	271880	214960	300490	302150	366540	284320	324080	206940	317360	352070	332250	200380
AEQLAAEAER	10	0	1086.53	sp|Q9DCD2|SYF1_MOUSE	sp|Q9DCD2|SYF1_MOUSE	yes	2	0.0016416	81.335	1421600	91465	110870	54693	80492		108450	116860	126370	20757	97835	56048	74598	46320	80310	56647	110810	1779.1	112400	74880
AEQLDGLQR	9	0	1028.53	sp|E9QAM5|HELZ2_MOUSE	sp|E9QAM5|HELZ2_MOUSE	yes	2	0.010388	62.88	192920				18645	15360				11996		17900	21428	1361.2	18507	17460	18740	15842	23845	11830
AEQLFSSALCAAR	13	0	1422.69	sp|P60487|PLPP_MOUSE	sp|P60487|PLPP_MOUSE	yes	2	0.00063409	53.028	215530		18056	20186			22480	43009	16935	9230.9	20480	19608		774.96				19245	25521
AEQLGAEGNVDESQK	15	0	1573.72	sp|Q9CYI4|LUC7L_MOUSE	sp|Q9CYI4|LUC7L_MOUSE	yes	2	4.6436e-34	251.02	2768300	194880	156660	186140		186480	203790	226800	161650	99514		240670	233400				228530	239000	244490	166350
AEQLLDSQAEVQGLEAEIR	19	0	2098.05	sp|Q4QRL3|CC88B_MOUSE	sp|Q4QRL3|CC88B_MOUSE	yes	2	1.116e-07	109.42	378040	40290	3278.4		31507	66190	19261	44502	8062.6	2629					36289		19384	77810	28841
AEQLLPQALYLSNMR	15	0	1745.91	sp|Q60769|TNAP3_MOUSE	sp|Q60769|TNAP3_MOUSE	no	2	1		7038				284.43	5039.2		1714.3
AEQLLQDAHR	10	0	1179.6	sp|Q61292|LAMB2_MOUSE	sp|Q61292|LAMB2_MOUSE	yes	2	0.014811	31.425	27686		4514		15700	4945.9			2526.3
AEQLPSSALQGSEQR	15	0	1599.79	sp|Q91WG2|RABE2_MOUSE	sp|Q91WG2|RABE2_MOUSE	yes	2	0.0014018	65.173	431630			47943	64478	674.51		83903	1759.3	34303	54787			4012.7		85460			54306
AEQLPSSALQGSEQREDQDEALPSSIQELHLLVQNTR	37	1	4116.04	sp|Q91WG2|RABE2_MOUSE	sp|Q91WG2|RABE2_MOUSE	yes	4	0.045514	12.652	311890	21656		40426		25834									167070			56905
AEQLYLENIDEFVTDQNK	18	0	2168.03	sp|Q9EQ28|DPOD3_MOUSE	sp|Q9EQ28|DPOD3_MOUSE	yes	2	3.4571e-10	133.47	39008	2246.3		11668		10075												15018
AEQMFGEMEVWNAISER	17	0	2025.89	sp|Q9R1C7|PR40A_MOUSE	sp|Q9R1C7|PR40A_MOUSE	yes	2	0.00017259	70.552	68999		16600	8765.6											43633
AEQMGLKPPLEVYQVLK	17	1	1942.06	sp|Q9CWP8|DPOD4_MOUSE	sp|Q9CWP8|DPOD4_MOUSE	yes	3	0.00074513	57.042	1207500	177470	81447	55348	36926	48960	180170	43161	70047	73382	36984		90162	19590		34275	143130	55986	38647	21821
AEQPHQHAMYYLR	13	0	1642.77	sp|Q9JHR7|IDE_MOUSE	sp|Q9JHR7|IDE_MOUSE	yes	3	0.021334	47.561	474920	28693	24709	51150	29782	31968	40240	28108		27038		13019		22639	23243	30384		58515	46263	19173
AEQQQVVQIPQQALR	15	0	1734.94	sp|Q9D2H6|SP2_MOUSE	sp|Q9D2H6|SP2_MOUSE	yes	2	9.3924e-09	119.55	1519300	96398	80335	80941	78415	70671	84109	99420	86878	60308	71366	96051	89406	96286	65017	64046	70437	75320	102840	51091
AEQSLHDLQER	11	0	1324.64	sp|P70302|STIM1_MOUSE	sp|P70302|STIM1_MOUSE	yes	2;3	0.00010763	94.66	2827400	44795	250640	56340	43317	63063	66748	45183	240490	113370	206620	308250	57100	268050	146500	199810	226050	60700	255230	175140
AEQVALSR	8	0	872.472	sp|Q00612|G6PD1_MOUSE	sp|Q00612|G6PD1_MOUSE	yes	2	0.0014758	90.308	82121					7437.8			6872.7	35244		1303.3	6884.4			24378
AEQVDGVINLGNSLIER	17	0	1825.95	sp|P08032|SPTA1_MOUSE	sp|P08032|SPTA1_MOUSE	yes	2	2.3412e-10	97.268	177710	44898						28879	74000	6617.6			9354.8	13961
AERPEDLNLPNAVITR	16	1	1806.96	sp|Q9JKP7|DPOE3_MOUSE	sp|Q9JKP7|DPOE3_MOUSE	yes	2	0.0027073	69.201	3196400	225110	150810	210270	217220	197100	210140	218790	162830	120620		99487	189000	186050	217920	100920	181590	252190	170980	85344
AESAALHAGLR	11	0	1094.58	sp|Q6Y685|TACC1_MOUSE	sp|Q6Y685|TACC1_MOUSE	yes	2	1.1197e-05	118.06	535880	31582	30660	31613	25702	28135	38465	32617	26873	19460	29671	31292	33525	24458	30364	18949	28553	29776	25290	18892
AESAESGGPPGAQDSAADGGPAEPK	25	0	2251.98	sp|Q8R317|UBQL1_MOUSE	sp|Q8R317|UBQL1_MOUSE	yes	2;3	6.7133e-92	226.75	3214900	198820	141150	189380	152590	204190	174560	176150	140970	75976	151960	202640	236070	175250	151860	121100	178130	221420	193500	129220
AESALTQQAK	10	0	1045.54	sp|Q922S8|KIF2C_MOUSE	sp|Q922S8|KIF2C_MOUSE	yes	2	0.03107	47.561	61752					2463.9		7739.1		1685.7			9073.4		17683		10159	12948
AESCEALGTVPEHER	15	0	1683.75	sp|Q8R313|EXOC6_MOUSE	sp|Q8R313|EXOC6_MOUSE	yes	2	1.052e-09	140.01	632990	42912	1534.5	54666	98787	30110	510.12	48816	23509	22044	51804	45027	21173	28247	47719	11480	30010	33625	31493	9518.5
AESDGSLLLESK	12	0	1247.62	sp|Q6P2K6|P4R3A_MOUSE;sp|Q922R5|P4R3B_MOUSE	sp|Q6P2K6|P4R3A_MOUSE	no	2	0.00037844	113.46	1823300	101650	81774	103830	86615	77538	98259	100060	88556	63079	111740	98065	111990	75885	108080	103560	106320	119930	93985	92359
AESDLFLAEHHK	12	0	1395.68	sp|Q9ESE1|LRBA_MOUSE	sp|Q9ESE1|LRBA_MOUSE	yes	2;3	0.0040703	64.906	530140	34582	14971	31351	35459	21747	36539	40672	29888	3740.4	30945	43390	21811	35391	33194	32029	13948	28666	23765	18053
AESDWDTVTVLR	12	0	1390.67	sp|Q9JMG1|EDF1_MOUSE	sp|Q9JMG1|EDF1_MOUSE	yes	2	6.6111e-07	191.25	2748900	202180	150230	175350	147500	202290	190370	200600	140470	123490	121610	27320	190720	132400	135970		161460	210120	176990	59869
AESEEGPDVLR	11	0	1200.56	sp|Q9D662|SC23B_MOUSE	sp|Q9D662|SC23B_MOUSE	yes	2	2.3042e-05	131.22	1884300	100360	87064	109550	100590	75001	103140	123680	74869	78949	106760	91412	114550	100980	115160	94092	108740	120370	88292	90701
AESEEMETSQAGSK	14	0	1482.61	sp|Q61316|HSP74_MOUSE	sp|Q61316|HSP74_MOUSE	yes	2	7.3957e-85	308.91	4655700	368640	358560	299900	62474	345960	396890	215790	310880	204350	14771	348510	451660	105030	1472.6	61280	292790	268020	303030	245720
AESEQLAR	8	0	902.446	sp|P70335|ROCK1_MOUSE	sp|P70335|ROCK1_MOUSE	yes	2	0.04051	36.57	62032	10430			17669	3003.9	17976		11319	1633.8
AESEVLHR	8	0	939.477	sp|Q3TZX8|NOL9_MOUSE	sp|Q3TZX8|NOL9_MOUSE	yes	2	0.00063975	130	909870	57531	33315	52842	943.97	41795	81004		46299	30174	68945	72264	41037	63269	64958	50964	50726	54577	59088	40137
AESFFQTK	8	0	956.46	sp|Q8R146|APEH_MOUSE	sp|Q8R146|APEH_MOUSE	yes	2	0.0019152	93.561	908670	36963	53303	43982	43819	40703	50320	36534	52057	40561	59143	27017	59619	50072	56812	67430	54627	37756	44987	52970
AESFNFSSSGR	11	0	1187.52	sp|Q9D3U0|PUS10_MOUSE	sp|Q9D3U0|PUS10_MOUSE	yes	2	0.0012019	69.915	618440	39476	32886	38050	37846	39035	39437	31077	38017	29631	34083	32739	34005	31814	33310	27588	35919	33260	30263
AESGLSDR	8	0	833.388	sp|Q80ZW2|THEM6_MOUSE	sp|Q80ZW2|THEM6_MOUSE	yes	2	0.084875	45.489	41201	7697.9	2787.4							19308		6130.1	5277
AESHSLHSHPTAFEPSR	17	0	1888.88	sp|Q3U3C9|GSE1_MOUSE	sp|Q3U3C9|GSE1_MOUSE	yes	3	0.021581	10.972	806420	57454	1481	64695	90023	59471	40157	83875	23529	14940	91052		18554	6312.8		8687.1	74002	98682	73508
AESIIIR	7	0	800.476	sp|P60670|NPL4_MOUSE	sp|P60670|NPL4_MOUSE	yes	2	0.018319	54.056	669800		52100						40762	100290	2740.1		1412.7		273560	123990		3265.5	18842	52834
AESLIGVYPEQGDCVISK	18	0	1963.96	sp|Q9CU62|SMC1A_MOUSE	sp|Q9CU62|SMC1A_MOUSE	yes	2	2.8164e-24	190.87	6813100	422810	278900	433150	391030	392850	418960	408850	311730	270640	372010	358990	369080	382890	360640	214140	336660	492690	381180	215890
AESLQQEVEALK	12	0	1343.69	sp|O08788|DCTN1_MOUSE	sp|O08788|DCTN1_MOUSE	yes	2	0.0013687	57.293	100810									14005		86802
AESLQVTR	8	0	902.482	sp|P46460|NSF_MOUSE	sp|P46460|NSF_MOUSE	yes	2	0.034748	56.014	199530	18822			26835					94037			14591		45247
AESMLQQADK	10	0	1119.52	sp|Q99K51|PLST_MOUSE	sp|Q99K51|PLST_MOUSE	yes	2	0.010533	85.622	66248				17932				3880.2		14553			14320		11925	3637.2
AESPDFPYLNTLLR	14	0	1634.83	sp|Q9CSH3|RRP44_MOUSE	sp|Q9CSH3|RRP44_MOUSE	yes	2	0.0003835	81.799	1456200	92068	23726	97735	116200	152700	94788	102220	61615		107420		81100	122100	68683	17038	102500	89263	113940	13139
AESPETSAVESTQSTPQK	18	0	1875.87	sp|Q4VA53|PDS5B_MOUSE	sp|Q4VA53|PDS5B_MOUSE	yes	2	0.00082016	38.839	15107							10794		770.32		3542.5
AESQALQSCVECLSK	15	0	1708.78	sp|A2AL36|CNTRL_MOUSE	sp|A2AL36|CNTRL_MOUSE	yes	2	7.9209e-09	128.41	764300	39707	28979	54326		29814	62439	51858	47928	43236	40699		52983	58323	31956	31657	42197	66630	75530	6037
AESQLLECK	9	0	1076.52	sp|F6ZDS4|TPR_MOUSE	sp|F6ZDS4|TPR_MOUSE	yes	2	0.0026046	96.311	989790	77613	128350	109310	29275	67668	65888			119310		58235	127830	29352			50337	19005	105440	2174.4
AESQLQTIAGDLTK	14	0	1473.77	sp|P51827|AFF3_MOUSE	sp|P51827|AFF3_MOUSE	yes	2	0.0003634	92.707	25339	11120					14219
AESQNVAEESELETQK	16	0	1790.82	sp|Q6NVE8|WDR44_MOUSE	sp|Q6NVE8|WDR44_MOUSE	yes	2	1.0962e-37	261.63	919780	51945	47799	54699	54486	43315	59151	58493	40714	32391	44627	59280	59059	45341	45678	27716	45429	67480	55229	26946
AESSAATQSPSVSSSSSGAEPSALGGGGGSPGACPALGAK	40	0	3488.6	sp|Q9ES97|RTN3_MOUSE	sp|Q9ES97|RTN3_MOUSE	yes	3	1.5741e-72	159.97	3684700	409690	111010	335890	212000	225320	321380	179670	146470	90241	178000	86170	120230	124960	184520		208170	434610	239560	76838
AESSESLSASSPAR	14	0	1377.64	sp|P97310|MCM2_MOUSE	sp|P97310|MCM2_MOUSE	yes	2	2.7167e-08	184.27	1898500	121170	100080	119490	82362	121920	116670	67694	118210	76707	73534	97727	114280	82994	118130	77447	115080	139710	81475	73807
AESSFSEEEEEK	12	0	1399.56	sp|Q8JZY2|COMDA_MOUSE	sp|Q8JZY2|COMDA_MOUSE	yes	2	0.00020573	108.93	565560	32312	28967	27839	36525	26897	38671	34252	29137	18820	24946	45504	43727	32638	32448	27155	19205	22178	25617	18722
AESTEQEPSAPK	12	0	1272.58	sp|Q9EPU4|CPSF1_MOUSE	sp|Q9EPU4|CPSF1_MOUSE	yes	2	0.00039132	97.277	1117900		76513	60543	83332	62929	80471	6153.1	68993	40102	64144	93683	79141	86150	8908.7	72632	66104	45915	66411	55781
AESTPEIAEQR	11	0	1229.59	sp|Q99LD4|CSN1_MOUSE	sp|Q99LD4|CSN1_MOUSE	yes	2	0.00016031	95.311	2299300	125330	111660	126670	147720	117050	123680	120850	96283	99689	126450	133080	119940	106730	144780	131560	117600	124490	121280	104490
AETAAESGGGGDSGVGACER	20	0	1836.75	sp|Q91XI1|DUS3L_MOUSE	sp|Q91XI1|DUS3L_MOUSE	yes	2	8.4066e-73	260.78	1730100	102390	90072	105260	89418	92649	111730	104910	83388	70206	94243	102930	107460	84170	80161	64426	80582	104170	96005	65893
AETAAGLCR	9	0	947.449	sp|Q8C4J7|TBL3_MOUSE	sp|Q8C4J7|TBL3_MOUSE	yes	2	0.00048066	105.04	28953				9763.2					14624	1063.3			1250.7		2252.5
AETAPLPTSVDDTPEVLNR	19	0	2024.01	sp|Q99L43|CDS2_MOUSE	sp|Q99L43|CDS2_MOUSE	yes	2	6.8715e-117	270.16	12291000	714630	447950	680380	836130	616600	736770	740860	595880	353710	720640	680340	615380	715750	741230	496730	682500	770130	732950	412660
AETDHLFDLSR	11	0	1302.62	sp|Q9JI44|DMAP1_MOUSE	sp|Q9JI44|DMAP1_MOUSE	yes	2;3	0.008317	49.16	193440	5905.9		9042.9		24636		11475			9384.5	30034	1935.4		48502	8113.5		44413
AETEEGPDVLR	11	0	1214.58	sp|Q01405|SC23A_MOUSE	sp|Q01405|SC23A_MOUSE	yes	2	2.1273e-05	109.88	898240	68523	75570	54030	53821	70239	34862	53249	44950	979.15	40362	82239		55271	53064		57034	58034	55810	40202
AETFGGFDCHQMNASK	16	0	1798.74	sp|E9Q394|AKP13_MOUSE	sp|E9Q394|AKP13_MOUSE	yes	3	0.036024	21.668	82644	6132.9	11939	5363.1		5860.1	8566.1			6169.4		14343	5387.1					7580.3	11303
AETFTFHSDICTLPEK	16	0	1894.88	sp|P07724|ALBU_MOUSE	sp|P07724|ALBU_MOUSE	yes	2;3	0.00036256	73.891	825820	143990	45758	81527	36196	118530	79250	53087	41306		57820		18856	28751	64502		22492	33750
AETLAGATVDDTDGSSGTR	19	0	1822.82	sp|Q6P9Q4|FHOD1_MOUSE	sp|Q6P9Q4|FHOD1_MOUSE	yes	2	2.7668e-42	200.9	837940	39761	27972	46594	54573	30552	47705	53502	35270	16412	56345	55647	35329	47277	47536	36217	54727	64367	51154	36995
AETLEFNDIFQEVK	14	0	1681.82	sp|Q08943|SSRP1_MOUSE	sp|Q08943|SSRP1_MOUSE	yes	2	1.377e-140	260.76	1789300	323170	6744.9	252600	60806	277810	45033	58600	12113	104480	75178		5902.8		152100	1034	29636	350940	33137
AETLMTVTDPVHDIAFAPNLGR	22	0	2367.19	sp|Q8R2U0|SEH1_MOUSE	sp|Q8R2U0|SEH1_MOUSE	yes	3	1.1499e-40	155.28	1978700	176810	26556	220810	146720	202460	120490	137480	49778	74142	75886		64511	65832	165600		91137	239140	121310
AETLSGLGDASAAGAAAVSSAASETGTR	28	0	2478.18	sp|D3YXK2|SAFB1_MOUSE	sp|D3YXK2|SAFB1_MOUSE	yes	3	8.3977e-11	98.942	2047700	154570		235350	135840	228980	142780	134020		99433	136620		63102		191580		122460	277430	125590
AETNMVWYDWMK	12	0	1572.67	sp|B7ZMP1|XPP3_MOUSE	sp|B7ZMP1|XPP3_MOUSE	yes	2	0.011799	44.598	61553	18604					16727	10559	5584.7									10079
AETPEYCIMVVGVPNVGK	18	0	1961.96	sp|Q8R2R6|MTG1_MOUSE	sp|Q8R2R6|MTG1_MOUSE	yes	2	0.00078823	47.57	31016					4977		2958.3										23081
AETSESSGSAPAVPEASASPK	21	0	1958.91	sp|Q9Z2D6|MECP2_MOUSE	sp|Q9Z2D6|MECP2_MOUSE	yes	2	5.8118e-109	295.98	12642000	453800	544710	638970	833870	494980	568270	835300	661640	430710	820750	1093600	541240	874010	738340	604030	632610	657420	834840	383290
AETSLGIPSPTEISAEVK	18	0	1827.95	sp|Q8VE88|F1142_MOUSE	sp|Q8VE88|F1142_MOUSE	yes	2	0.00051121	54.199	61640																	61640
AETVQAALEEAQR	13	0	1414.71	sp|Q61292|LAMB2_MOUSE	sp|Q61292|LAMB2_MOUSE	yes	2	8.1145e-05	99.276	175690		15057	30499	70818	7378.5	23193		1866.7	15594								9700.2		1582.4
AETVQQACTTELALR	15	0	1689.84	sp|O54786|DFFA_MOUSE	sp|O54786|DFFA_MOUSE	yes	2	3.4418e-09	165.72	969390	77830		57840	68543	70463	72660	2762.7	70117	55375		76258	98652	39844	990.94	59127	49446	58919	68266	42297
AETYDFLFK	9	0	1132.54	sp|Q91ZR1|RAB4B_MOUSE	sp|Q91ZR1|RAB4B_MOUSE	yes	2	0.00072725	67.464	68478		10554		1828			1704.4	9601.5		2783.5		17674			11992	4384.1		1316.5	6639.5
AEVAAEFLNDR	11	0	1233.6	sp|Q8C878|UBA3_MOUSE	sp|Q8C878|UBA3_MOUSE	yes	2	0.00080723	78.932	380180			99112	62624	90277	61394					61012	5759.7
AEVAAGDHPTDAEMK	15	0	1540.68	sp|P30416|FKBP4_MOUSE	sp|P30416|FKBP4_MOUSE	yes	2;3	9.408e-26	228.73	5410900	356160	312940	321840	172910	334950	372840	297570	301110	201640	131460	402670	458500	243830	175260	146730	305350	273070	329890	272190
AEVAAGDHPTDAEMKGER	18	1	1882.85	sp|P30416|FKBP4_MOUSE	sp|P30416|FKBP4_MOUSE	yes	3	3.7933e-13	117.77	1160000	25530		56955	160510	16118	17037	71907	736.13	10921	186710	7121.9	16792	135110	199290	82395	30415	92180	33495	16822
AEVCADCSAPDPGWASISR	19	0	2047.87	sp|Q68FF6|GIT1_MOUSE	sp|Q68FF6|GIT1_MOUSE	yes	2	6.5194e-11	118.87	353800	26948	19963	26361		32304	31737	25360		15896	25460	4287.8	25603	21005	18930	9220.5		36845	29185	4699.1
AEVDEGDTFWTYSFSQVPR	19	0	2233	sp|Q8VC51|TCAB1_MOUSE	sp|Q8VC51|TCAB1_MOUSE	yes	2	0.00052447	70.598	59860	10513		15628		14861												18858
AEVDTVCR	8	0	948.433	sp|P06342|HB2Q_MOUSE;sp|P04230|HB21_MOUSE	sp|P06342|HB2Q_MOUSE	yes	2	0.00059476	117.18	2975200	36254	1399.4		61246	54867	88885	59605	41152	1023800			1207200	54047	100430	46287	69564	80134	50374
AEVDVADELLENLAK	15	0	1627.83	sp|Q9D1H7|GET4_MOUSE	sp|Q9D1H7|GET4_MOUSE	yes	2	3.6913e-05	78.864	100600	11673	6213.6	8944.2	10339		450.52	12479	12873	15791							11172	10662
AEVEALHSSGMTAVVK	16	0	1627.82	sp|Q91W18|TDRD3_MOUSE	sp|Q91W18|TDRD3_MOUSE	yes	2	2.116e-10	121.69	175260	13705	14049	14506	3952.5	12501	11812	11460	9275.5	8832.1	6114.1		13616	6956.9	6036.7		9899.7	14002	12396	6143.8
AEVEEEMEEEEAEEEQVVEEEPTVK	25	0	2948.25	sp|Q6DFW4|NOP58_MOUSE	sp|Q6DFW4|NOP58_MOUSE	yes	2	7.718e-06	57.476	35616					19473												16142
AEVEELALEVEQK	13	0	1485.76		REV__sp|Q6A078|CE290_MOUSE	yes	2	0.004256	50.834	22016000	2948500	1368300	914700	1234300	962500	2136000	1217000	1040700	458830	1222800	544450	1167900	999820	1529400	599500	1134100	1371200	549480	616420
AEVEETLKR	9	1	1073.57	sp|P62627|DLRB1_MOUSE	sp|P62627|DLRB1_MOUSE	yes	2	0.060777	118.06	2223800			164530	4815.8	132490	145880	162980	99615	75075	182180	135340	129060	140690	165510	93037	159240	187550	163460	82371
AEVELKELK	9	1	1057.6	sp|Q80YT7|MYOME_MOUSE	sp|Q80YT7|MYOME_MOUSE	yes	2	0.029974	87.251	18691		18691
AEVEQETVLDPEGEK	15	0	1671.78	sp|Q8R3C6|RBM19_MOUSE	sp|Q8R3C6|RBM19_MOUSE	yes	2	0.00011121	75.012	605480	40482	35757	47421		67625	42112	51485	1016.7	21050		55410	52132				31744	63096	56218	39931
AEVEQVELPDGK	12	0	1312.65	sp|Q8CGC6|RBM28_MOUSE	sp|Q8CGC6|RBM28_MOUSE	yes	2	0.021741	50.09	87854				16308						42641				22704	6201.1
AEVGEIIEGCR	11	0	1231.59	sp|Q8CHK4|KAT5_MOUSE	sp|Q8CHK4|KAT5_MOUSE	yes	2	1.8247e-05	117.3	700130	44088	41340	38552	34318	37674	49555	40846	37356	31272	29121	30354	53530	36213	29657	22116	33422	43976	42895	23843
AEVGQEGEAGQFDGEK	16	0	1649.72	sp|Q9WTQ5|AKA12_MOUSE	sp|Q9WTQ5|AKA12_MOUSE	yes	2	8.2947e-14	144.09	182570	10662	8566.5	19391	24263	30819	20384	12666	7350.7		12712	3212.9			19972	4187.5		6073.2	2312
AEVHHAEL	8	0	904.44	sp|Q9DCT5|SDF2_MOUSE	sp|Q9DCT5|SDF2_MOUSE	yes	2	0.044163	46.835	1310600	69368	39311	78557	83266	68215	81067	73072	61591	39341	76607	69718	82353	58972	91778	49588	73111	86195	73736	54770
AEVIMNYHVGETVLSLQK	18	0	2030.05	sp|Q921M3|SF3B3_MOUSE	sp|Q921M3|SF3B3_MOUSE	yes	2;3	1.3948e-20	142.03	6254700	552870	52922	601110	428330	477800	227940	455050	82784	294930	534250	30438	54013	336930	663830	183000	318080	715180	211470	33738
AEVITCDVLLVCIGR	15	0	1716.89	sp|O08749|DLDH_MOUSE	sp|O08749|DLDH_MOUSE	yes	2	3.0704e-09	136.06	763580	128460		239170		160680		4691.4		17627					35505			177450
AEVLALPFK	9	0	986.58	sp|Q8K114|INT9_MOUSE	sp|Q8K114|INT9_MOUSE	yes	2	0.010209	62.88	719130	32886			69584	38503	42804		27463		72482	39099		56470	67398	36548	66393	78082	68904	22514
AEVLDSTK	8	0	861.444	sp|Q9CR68|UCRI_MOUSE	sp|Q9CR68|UCRI_MOUSE	yes	2	0.0031704	93.561	715470	48621	30764	47144	41826	34655	26462	28794	47179	41786	20574	24989	26560	22767	31424	47114	48907	49779	37944	58183
AEVLQSTQR	9	0	1030.54	sp|Q3TLH4|PRC2C_MOUSE	sp|Q3TLH4|PRC2C_MOUSE	yes	2	0.029733	49.96	106920	11306	23099		6391.1			2354.6		21890			9695.4	5084.5				5948.2		21150
AEVLSAGPESVAGCR	15	0	1501.72	sp|Q7TQK4|EXOS3_MOUSE	sp|Q7TQK4|EXOS3_MOUSE	yes	2	5.798e-09	103.76	2155600		160130	145170		190790	208000	207870	140090	79783		132410	222490	143750	139370	83219		198520		104040
AEVLSEEPILK	11	0	1226.68	sp|Q9CQC6|BZW1_MOUSE	sp|Q9CQC6|BZW1_MOUSE	yes	2	0.00010481	102.55	1373900	187030	573770			188360	188300	4424	3957.6						228090
AEVLWLMGAK	10	0	1116.6	sp|Q91YR7|PRP6_MOUSE	sp|Q91YR7|PRP6_MOUSE	yes	2	0.0013566	72.038	1313900	106180	55885	102210	51646	102770	99318	95429	67896	55886	48503	22999	68597	44406	55835	10977	63845	142090	96586	22864
AEVMLGHGLFSLLAER	16	0	1741.92	sp|Q9ESE1|LRBA_MOUSE	sp|Q9ESE1|LRBA_MOUSE	no		1		0
AEVNLAQR	8	0	899.482	sp|Q8BZR9|NCBP3_MOUSE	sp|Q8BZR9|NCBP3_MOUSE	yes	2	0.019412	61.494	455980								53511	45539	16535		3767	34325	41193	30469	45639	59848	68234	56917
AEVQHQLHVAVGSLQESILAQVQR	24	0	2639.41	sp|Q3UJB9|EDC4_MOUSE	sp|Q3UJB9|EDC4_MOUSE	yes	4	1.5542e-06	62.304	330330	43903		63527		46739	3674.8	10816		21326	10796				24777			104770
AEVQQLR	7	0	842.461	sp|Q9CR98|F136A_MOUSE	sp|Q9CR98|F136A_MOUSE	yes	2	0.011797	54.056	68665				7639.2				24837		3958.2		6806			25425
AEVTITQGTYK	11	0	1209.62	sp|Q18PI6|SLAF5_MOUSE	sp|Q18PI6|SLAF5_MOUSE	yes	2	0.00017848	117.3	1324600	69780	56584	65421	71145	59367	77011	76798	53578	43129	155790	69031	76457	69356	82161	62322	53996	70980	58202	53526
AEVTPSQDGNR	11	0	1172.54	sp|Q9Z2X8|KEAP1_MOUSE	sp|Q9Z2X8|KEAP1_MOUSE	yes	2	0.00028264	97.277	286550				23446	25410	24540	27135	19072	10093			27599		23210	9714.1	21830	33483	21062	19956
AEVVECVSLVELTSLK	16	0	1774.94	sp|P08030|APT_MOUSE	sp|P08030|APT_MOUSE	yes	2	1.2156e-07	86.729	554000	102990		178620		121730	11373	20230			17269				3259.7			98535
AEVVLGNIIK	10	0	1054.64	sp|P62482|KCAB2_MOUSE	sp|P62482|KCAB2_MOUSE	yes	2	0.00011629	133.98	5193400	202760	221880	264480	299240	259220	296270	282260	220990	168290	357710	303000	322200	366520	261070	206110	312580	309450	342110	197270
AEVWDLDMLR	10	0	1246.6	sp|Q3UJB9|EDC4_MOUSE	sp|Q3UJB9|EDC4_MOUSE	yes	2	0.0079883	54.436	1555200	132260	71381	119310	122740	100700	98557	118130	66578	58617	101150	16346	82009	101750	88718		99368	97962	79619
AEVWQLLAGCHDNQEMLDK	19	0	2256.03	sp|A6H6A9|RBG1L_MOUSE	sp|A6H6A9|RBG1L_MOUSE	yes	3	0.00011675	63.947	197930	23084		18576		19872	17809	7534.4			30682				43529			28363	8476.6
AEWLAVKDEHLYVGGLGK	18	1	1984.04	sp|Q8VCF1|CANT1_MOUSE	sp|Q8VCF1|CANT1_MOUSE	yes	3	0.0043483	45.654	164420	54520	9069.9	18364		15173	15657		9504.3				11271	8574	8512.7			13771
AEWPSETPVLCQQCGGR	17	0	1973.87	sp|Q6ZPJ3|UBE2O_MOUSE	sp|Q6ZPJ3|UBE2O_MOUSE	yes	2	0.0085547	38.584	55038	15056		9805.4	1886.4			8144.6	2839.8						3883.9	13422
AEYADCVDKLEK	12	1	1439.66	sp|Q6ZQH8|NU188_MOUSE	sp|Q6ZQH8|NU188_MOUSE	yes	2	0.0018407	105.94	405430	30060	9840.9	30948	15632	19817	26482	22594	16377	12268	23684	26703	20111	19524	18955	7842.5	20233	38943	29685	15732
AEYEFDSPYWDDISDSAK	18	0	2136.88	sp|Q8BW96|KCC1D_MOUSE;sp|Q91YS8|KCC1A_MOUSE	sp|Q8BW96|KCC1D_MOUSE	yes	2	6.8166e-09	78.888	354510	30431		54478	20690	58987	18094	22286		9472.8	14417		13803	3279.4	22784		9316.3	55313	21154
AEYEGDGIPTVFVSVAGR	18	0	1865.92	sp|Q9DCL9|PUR6_MOUSE	sp|Q9DCL9|PUR6_MOUSE	yes	2	3.8524e-20	146.58	2907900	266200	51992	279240	195130	300950	165170	213170	95423	175590	158970		96676	52136	288270		135280	309720	123940
AEYFDGSEPVQNR	13	0	1510.67	sp|Q9DCD2|SYF1_MOUSE	sp|Q9DCD2|SYF1_MOUSE	yes	2	0.0013191	75.474	350910	27463	27078		34933		25267		16360	17395		51070				30804	26305	34745	39585	19901
AEYLASIFGTEK	12	0	1327.67	sp|Q9D883|U2AF1_MOUSE	sp|Q9D883|U2AF1_MOUSE	no	2	2.785e-16	229.38	7990500	688720	141920	946380	372220	973640	380360	455890	391500	438850	427450	21151	248320	115220	688060	67388	301720	928960	365440	37311
AEYLASIFGTEKDK	14	1	1570.79	sp|Q9D883|U2AF1_MOUSE	sp|Q9D883|U2AF1_MOUSE	no	2	6.4547e-16	183.08	809650	1450.5	9773.7	98461	40699	42843	41786	59526	12518	29310	103810	2329.1	27289	18671	38000		81351	187090	2429.7	12316
AEYLCQIGDK	10	0	1195.55	sp|Q99JI4|PSMD6_MOUSE	sp|Q99JI4|PSMD6_MOUSE	yes	2	2.7886e-06	114.39	4306600	258320	272180	253250	200820	254450	329630	247830	244960	195200	185010	26412	297710	244670	182160	142900	247450	251610	273420	198580
AEYLCQIGDKEGALTAFR	18	1	2040.99	sp|Q99JI4|PSMD6_MOUSE	sp|Q99JI4|PSMD6_MOUSE	yes	3	9.0178e-05	70.552	615930	58048		65952				69878			84105			15551	19625		67224	164410	71135
AEYLGSCLLHK	11	0	1289.64	sp|Q8JZR0|ACSL5_MOUSE	sp|Q8JZR0|ACSL5_MOUSE	yes	2	0.00027061	117.3	1138300	88550	49122	81112	1533.4	57398	71969	68164	62539	50194	6765.2	85268	1618.4	61796	69412	39144	100410	122950	68426	51900
AEYLHTWGGLLPVISK	16	0	1782.97	sp|P06802|ENPP1_MOUSE	sp|P06802|ENPP1_MOUSE	yes	3	0.0010543	45.654	139810	35106				12682	13726	17509							32790		5365.2	15748	6881.1
AEYNEVLLEEGK	12	0	1392.68	sp|Q60855|RIPK1_MOUSE	sp|Q60855|RIPK1_MOUSE	yes	2	0.00027206	112.93	948630		66405	76122		63522	60411		66729	12077	59084	98540	88369	75255	3965.1	65690	68882		71536	72040
AEYNLTACK	9	0	1068.49	sp|Q0VEE6|ZN800_MOUSE	sp|Q0VEE6|ZN800_MOUSE	yes	2	0.010045	52.591	279270	14707	23814		454.52	25636	20884	20592			30460	24860	1560.4	27160	25663		24377	13234	25866
AEYTEASGPCVLTPHR	16	0	1786.83	sp|Q6PDY2|AEDO_MOUSE	sp|Q6PDY2|AEDO_MOUSE	yes	2	2.4188e-05	97.594	1254800	79954	108630	51350	72688	34637		79927	92366	30573		29558	135660	122810		57456	98509	78524	108230	73955
AEYYHLLAEK	10	0	1235.62	sp|B2RWS6|EP300_MOUSE	sp|B2RWS6|EP300_MOUSE	yes	2	0.00091427	85.716	565980	42335		35967	44400	22670	29457	34915	36636	22417	24892	40449	26067	32314	35543	26605	33535	38114	23845	15819
AFAAQEDLEK	10	0	1120.54	sp|P26043|RADI_MOUSE	sp|P26043|RADI_MOUSE	yes	2	0.00025944	119.07	3748600		2389.6	337970	239950	274560	259320	298360	218860	274400	401.06		345600	246520	276620	7318.4	302470	341770	322100
AFADALEVIPMALSENSGMNPIQTMTEVR	29	0	3134.51	sp|P80316|TCPE_MOUSE	sp|P80316|TCPE_MOUSE	yes	3	2.1498e-11	64.401	114440			32414		18120					9060.4							54841
AFADAMEVIPSTLAENAGLNPISTVTELR	29	0	3029.54	sp|P80315|TCPD_MOUSE	sp|P80315|TCPD_MOUSE	yes	3	3.0407e-74	231.1	543640	20446		135220	1331.6	106060									78505			198020	4055
AFAEVSSTETNDK	13	0	1397.63	sp|Q6P9L6|KIF15_MOUSE	sp|Q6P9L6|KIF15_MOUSE	yes	2	0.016346	45.939	118670	13989		14053	12560		13284						10410	19001				21797	4674.7	8902.1
AFAFQASQDK	10	0	1111.53	sp|Q9ERV1|MKRN2_MOUSE	sp|Q9ERV1|MKRN2_MOUSE	yes	2	0.0097961	58.916	213460	13098	28401	23428		21763	21912					31229			24119	16799	17680			15031
AFAFVTFADDK	11	0	1230.59	sp|Q921F2|TADBP_MOUSE	sp|Q921F2|TADBP_MOUSE	yes	2	6.1528e-05	131.22	22231000	1480800	1100200	1572000	1387600	1504400	1401500	1538600	1092900	1015100	1201800	322170	1341900	1027200	1437000	602660	1081100	1344700	1240000	538930
AFAFVTFADDKVAQSLCGEDLIIK	24	1	2657.34	sp|Q921F2|TADBP_MOUSE	sp|Q921F2|TADBP_MOUSE	yes	3	5.4595e-06	72.075	67080			20480														46599
AFAHITGGGLLENIPR	16	0	1664.9	sp|Q64737|PUR2_MOUSE	sp|Q64737|PUR2_MOUSE	yes	2;3	6.9082e-08	141.44	3366700	196250	107210	258090	193810	239740	216690	219620	164160	93179	211750	22984	183160	177200	249020	43405	233900	271590	248650	36245
AFALDVINSAHER	13	0	1441.73	sp|Q91VM9|IPYR2_MOUSE	sp|Q91VM9|IPYR2_MOUSE	yes	2;3	9.3556e-16	215.84	5514400	401510	290480	335860	320680	322290	350340	313950	264520	147100	270890	267850	339060	301770	249380	198420	271390	344950	336980	186980
AFALGILK	8	0	831.522	sp|Q6PHQ8|NAA35_MOUSE	sp|Q6PHQ8|NAA35_MOUSE	yes	2	0.056611	42.229	254350	12365		16194	20379	13590	13907	20531	9519.4		20748	12662	12959	16872	20940		18155	21203	17965	6358.9
AFALYSEDEGVLR	13	0	1468.72	sp|O88322|NID2_MOUSE	sp|O88322|NID2_MOUSE	yes	2	0.00047078	66.664	139210		1036.9	48354	58198		27366								4257.1
AFAMIIDK	8	0	907.484	sp|P60335|PCBP1_MOUSE;sp|Q61990|PCBP2_MOUSE	sp|Q61990|PCBP2_MOUSE	no	2	0.0047048	97.033	5299800	234490	379800	269080	172190	312740	357450	269660	399180	234590	123080	392570	432520	218110	251070	288890	218840	177710	253530	314340
AFAMIIDKLEEDINSSMTNSTAASRPPVTLR	31	2	3377.7	sp|P60335|PCBP1_MOUSE	sp|P60335|PCBP1_MOUSE	yes	3;4	9.0146e-94	189.61	1220300	96304		450810	22292	384730	3581.6				21117				60017			165140	16315
AFAMIIDKLEEDISSSMTNSTAASRPPVTLR	31	2	3350.68	sp|Q61990|PCBP2_MOUSE	sp|Q61990|PCBP2_MOUSE	yes	3;4	7.3397e-79	166.29	977770	34774		259860	14434	192360									98655			373610	4075.7
AFAPILPHLAEEVFQHIPYVTEPK	24	0	2745.45	sp|Q8BIJ6|SYIM_MOUSE	sp|Q8BIJ6|SYIM_MOUSE	yes	4	0.0067404	6.0477	33781			12927		3946.8												16907
AFASEDNVYHSSNAVYR	17	0	1928.87	sp|Q99P65|S29A3_MOUSE	sp|Q99P65|S29A3_MOUSE	yes	2	0.00027191	54.556	395420		25077			42778	55582	77003		22428		33581	23702			20132	58598		36535
AFASNLPTLSVAK	13	0	1317.73	sp|F8VPZ9|BICRA_MOUSE	sp|F8VPZ9|BICRA_MOUSE	yes	2	0.0068829	51.531	718270	37590	44222	41524	63100	31745	52667	48266	42473	28197	41057	51565	48863		4322.8	50571	45744		48910	37451
AFASTGLESGASGR	14	0	1309.63	sp|Q6PAL7|AHDC1_MOUSE	sp|Q6PAL7|AHDC1_MOUSE	yes	2	0.024588	54.27	155000						22907	44826	22164			9037.6						30379	25689
AFATGYGLK	9	0	926.486	sp|O70230|ZN143_MOUSE;sp|Q8BMU0|ZNF76_MOUSE	sp|O70230|ZN143_MOUSE	yes	2	0.023879	56.014	284030	22265		23669	15348	26759	25141	22001		12154		17396	22712	9008.5	20696		22743	18737		25399
AFATMGETVMSVK	13	0	1370.66	sp|Q80VC6|TSAP1_MOUSE	sp|Q80VC6|TSAP1_MOUSE	yes	2	0.021432	47.334	198800	18558	15149	1434.5	7970.4	17137	23189		13737	11328	6988	11009	15884	3233.4	4441.4		15029	1371.4	18815	13524
AFAVGVQQVLLK	12	0	1271.76	sp|Q9EPL8|IPO7_MOUSE	sp|Q9EPL8|IPO7_MOUSE	yes	2	0.00012527	137.84	2289100	141700	71639	146060	154890	102790	144340	156980	92965	79060	160490	61915	89248	130670	158380	85917	171690	162690	123410	54209
AFCADQLDVFLQK	13	0	1553.75	sp|Q5SFM8|RBM27_MOUSE	sp|Q5SFM8|RBM27_MOUSE	yes	2	5.6456e-05	127.03	1074700	98320	49845	91425	57186		110050	97805	60829	67809			79882	40806	50455	6826.4	71326	97259	86067	8801.3
AFCAENLEEK	10	0	1209.53	sp|Q8BWG8|ARRB1_MOUSE	sp|Q8BWG8|ARRB1_MOUSE	yes	2	0.00041531	85.716	1184100	63989	70823	71143	48293	75555	80124	56378	60703	87858	55077	71860	79373	58762	41095	34063	59074	59487	73666	36796
AFCAGGDIK	9	0	937.433	sp|Q8QZS1|HIBCH_MOUSE	sp|Q8QZS1|HIBCH_MOUSE	yes	2	0.015262	47.349	770860					90861	93161		72083		45798	55307	81901	61741	55713		56304	69588	88401
AFCAPPAYLTHQQK	14	0	1630.79	sp|Q9CQJ8|NDUB9_MOUSE	sp|Q9CQJ8|NDUB9_MOUSE	yes	2	1.0705e-06	139.78	6648500	671620	319890	492430	396900	384500	459720	398270	262120	239270	378620	347080	368050	308660	292420	117440		569110	424330	218130
AFCDQQLLTVAK	12	0	1392.71	sp|Q9CZN8|GATA_MOUSE	sp|Q9CZN8|GATA_MOUSE	yes	2	0.00097184	69.276	390440		32581	33121		30735	54533			16790	27605	30431	46544		27968	2401	22408	38411		26912
AFCEPGNVENNGVLSFIK	18	0	1993.96	sp|Q91WQ3|SYYC_MOUSE	sp|Q91WQ3|SYYC_MOUSE	yes	2	4.6514e-18	113.48	1672700	189970	57307	193690	37461	149310	116640	84454	46229	61892	67103		81148	40197	61314		91011	250300	133400	11302
AFCGFEDPR	9	0	1097.46	sp|Q9QXS1|PLEC_MOUSE	sp|Q9QXS1|PLEC_MOUSE	yes	2	0.0040474	77.072	974190	115460	81295	104760	63096	75933	94930	61863			70430		88852		46189		76586	94796
AFCQELLQEEPR	12	0	1518.71	sp|Q9ERI6|RDH14_MOUSE	sp|Q9ERI6|RDH14_MOUSE	yes	2	4.4604e-05	167.76	1075000	101430	44503	74075	1443	67701	84754	61750	51013	45167	58039	17043		66763	45848	43134	84431	94589	79654	53634
AFCTGQELQLVQLEGGGGSGTYR	23	0	2427.15	sp|Q99MS7|EH1L1_MOUSE	sp|Q99MS7|EH1L1_MOUSE	yes	2	0.00011345	49.872	79829	12403		16539	5568	12654		13519					2622.8					16523
AFCYFCNSVQK	11	0	1422.61	sp|Q922H9|ZN330_MOUSE	sp|Q922H9|ZN330_MOUSE	yes	2	0.0038271	47.561	474190	27434	22238	28657	25931	28476	25657	26299	19455	16269	32000	26684	25473	31052	24685	4058.8	29970	41248	34461	4146.1
AFDAEELR	8	0	949.451	sp|Q09200|B4GN1_MOUSE	sp|Q09200|B4GN1_MOUSE	yes	2	0.070345	39.324	328380	12992	24116	22996	16860	18710		9171.8	27368	25966		26082	23629	6005.8	21159	23546	10106	21259	15399	23011
AFDDVPVVQIYSSR	14	0	1594.8	sp|Q80TV8|CLAP1_MOUSE	sp|Q80TV8|CLAP1_MOUSE	yes	2	0.016202	44.82	205160				2302.5	11965	10070	41611	6712.1	15025	1456.2			17730	3201.4		30471	38410	20131	6073.5
AFDFLSEETEASLASR	16	0	1771.83	sp|Q58A65|JIP4_MOUSE	sp|Q58A65|JIP4_MOUSE	yes	2	6.4018e-08	115.05	728610	65486		87977	51309	67372	39046	58446	19359	49398	57162		18662		75934			104310	34151
AFDITYVR	8	0	983.508	sp|P02468|LAMC1_MOUSE	sp|P02468|LAMC1_MOUSE	yes	2	0.012621	65.313	89188	6081.6		24290	40018		18798
AFDLFNPNFK	10	0	1211.6	sp|Q8VE22|RT23_MOUSE	sp|Q8VE22|RT23_MOUSE	yes	2	0.015375	54.436	1269500		70163	68900	90442	45580	82320	90773	71153	50174	89721	68850	91122	83960	83101	40694	72133	93537	76927
AFDLGATGVMTDYPTK	16	0	1685.8	sp|Q9CRY7|GDPD1_MOUSE	sp|Q9CRY7|GDPD1_MOUSE	yes	2	3.3964e-08	110.91	172660	120870			27969	2079.2			18906				1465						1365.2
AFDLPDTEAQEHPEVVPSHK	20	0	2245.07	sp|Q99LI2|CLCC1_MOUSE	sp|Q99LI2|CLCC1_MOUSE	yes	3;4	6.6986e-05	74.733	878650	71088	21625	65441	59383	31169	46429	64401	33815	15461	49849	59672	57517	26407	57879	24392	35428	73017	66352	19324
AFDNDVDALCNLR	13	0	1521.69	sp|Q99MN9|PCCB_MOUSE	sp|Q99MN9|PCCB_MOUSE	yes	2	4.0068e-17	215.79	2312600	228490	137710	141290	131680	135750	174710	120230	127790	104290	100370	1335.3	155290	112630	97807	75751	103180	133850	143490	86960
AFDNQCQILLTTR	13	0	1578.78	sp|O88879|APAF_MOUSE	sp|O88879|APAF_MOUSE	yes	2	6.7694e-05	100.07	737730	63761	50694	73328	31247	52218	86064	41381	43256	25302			63248			8151.4	39413	73717	47651	38300
AFDQGADAIYEHINEGK	17	0	1876.86	sp|Q8R1I1|QCR9_MOUSE	sp|Q8R1I1|QCR9_MOUSE	yes	2;3	2.1477e-74	269.55	20453000	1586500	1083900	1189300	1295300	1247500	1360600	1248800	982460	707530	1108800	924880	1226700	1049300	1051400	595960	1093800	1191800	1207100	301700
AFDRPICEALLDQR	14	1	1702.85	sp|Q8K4Q6|NEIL1_MOUSE	sp|Q8K4Q6|NEIL1_MOUSE	yes	3	4.3011e-05	89.382	479180	43826	8775.3	46173	32101	38462	18753	43096	18996	19512	22256	16279	10014	21768	59712		20159	38205	21088
AFDSGIIPMEFVNK	14	0	1566.78	sp|Q91V92|ACLY_MOUSE	sp|Q91V92|ACLY_MOUSE	yes	2	8.5502e-07	203.8	7065500	431500	263620	372630	525360	310000	410280	505150	286600	257000	465260	223700	409730	427450	508980	281800	450850	388010	369010	178520
AFDTGLNLSPDR	12	0	1304.64	sp|O08796|EF2K_MOUSE	sp|O08796|EF2K_MOUSE	yes	2	0.0026761	45.939	303330	1933.7	34666		700.51	25702	30216		27369		31477		26899	24326	14792	37613		18747	21023	7870.3
AFEDDDITHVEGSVDPIR	18	0	2013.93	sp|Q9CZ30|OLA1_MOUSE	sp|Q9CZ30|OLA1_MOUSE	yes	3	0.0001045	59.77	1039200	72597	99494		61665	92848	71555	60428	110780	36327	30697		100460	64557	48873	59736	46556	24509	42899	15173
AFEDEMSGR	9	0	1040.42	sp|Q62261|SPTB2_MOUSE	sp|Q62261|SPTB2_MOUSE	yes	2	0.001356	81.642	1565900	75092	86251	77418	47601	99001	120980	99245	89138	68149	35886	144490	142820	39229	35150	19260	81321	78329	121380	105150
AFEDSYPQLQSIIQK	15	0	1765.89	sp|Q8BWQ6|VP35L_MOUSE	sp|Q8BWQ6|VP35L_MOUSE	yes	2	0.01523	57.003	511140			49238	58555		34193	968.13			61215	10241	21758	41062	46528		54870	73493	59021
AFEDWLNDDLGSYQGAQENR	20	0	2327.01	sp|Q9EPJ9|ARFG1_MOUSE	sp|Q9EPJ9|ARFG1_MOUSE	yes	2	0.00016362	77.347	300710	35755		58141	9780.5	53057	17880	19755		5632.5	11908		6901.5		19984		6565.5	55352
AFEEAEK	7	0	822.376	sp|Q01853|TERA_MOUSE	sp|Q01853|TERA_MOUSE	yes	2	0.0048859	96.51	509070		3542.7	50976	20890	27968	20872	34527	18012	94261	39754	10480	7689.6	11488	57102	2001.6	21177	58961	29365
AFEEDQVAGR	10	0	1120.51	sp|Q91WM3|U3IP2_MOUSE	sp|Q91WM3|U3IP2_MOUSE	yes	2	0.00023	115.86	2842200	154040	141610	152400	202190	15001	179230	172130	124550	115390	162520	144370	162390	173650	202490	127320	167180	185320	148760	111660
AFEGLAETGGSTLK	14	0	1379.69	sp|Q8BZ21|KAT6A_MOUSE	sp|Q8BZ21|KAT6A_MOUSE	yes	2	0.0039699	78.043	112690								41916			30409				40366
AFEHLQQLELIKPVER	16	1	1949.07	sp|O88708|ORC4_MOUSE	sp|O88708|ORC4_MOUSE	yes	3	2.3758e-07	91.993	279490	44458		44612		59675	40028					21741						55346		13635
AFESTLQLMER	11	0	1323.65	sp|Q7TT37|ELP1_MOUSE	sp|Q7TT37|ELP1_MOUSE	yes	2	0.0012429	72.365	1107600	69662	66515	99803	80339	66057	84351	97288	76846	41187	51792		38931	48909	61409	33929	77284	31944	55249	26108
AFEYNMQIFSELDQAGSMLAR	21	0	2420.11	sp|O70252|HMOX2_MOUSE	sp|O70252|HMOX2_MOUSE	no	2	1		15496				5836.6						9658.9
AFFALVTNGVR	11	0	1193.66	sp|O54950|AAKG1_MOUSE	sp|O54950|AAKG1_MOUSE	yes	2	0.030606	43.734	154650			13641	12483	12692	11584	12009			15873		6808.9	11622	6528.4	2096.6	16619	16773	14766	1152
AFFDLIDADTK	11	0	1254.61	sp|Q3UUQ7|PGAP1_MOUSE	sp|Q3UUQ7|PGAP1_MOUSE	yes	2	0.014985	46.033	724530	77405		59810		38137	55490	76663	29075	662.75	69586		22452	34806	61285	38507	53715	58083	36605	12247
AFFDPSLLHLLYFPDDQK	18	0	2165.08	sp|Q6PD26|PIGS_MOUSE	sp|Q6PD26|PIGS_MOUSE	yes	3	9.467e-05	62.398	43917	3665.7		11030		14053												15168
AFFESHPAPSAER	13	0	1444.67	sp|Q11011|PSA_MOUSE	sp|Q11011|PSA_MOUSE	yes	2;3	2.6976e-05	138.23	1977000	118740	108310	120680	95278	106410	109790	110720	104640	68179	103080	114020	115900	119770	96082	84982	119540	99128	97500	84246
AFFHDVR	7	0	890.44	sp|Q6Q899|DDX58_MOUSE	sp|Q6Q899|DDX58_MOUSE	yes	2	0.014741	76.833	1356100	85200	96252	105350	94825	83814	137560	130240		56791	98927		138390	106130	102340			120250
AFFSEVER	8	0	983.471	sp|P50580|PA2G4_MOUSE	sp|P50580|PA2G4_MOUSE	yes	2	4.2084e-05	143.56	7702500	394430	499530	432610	349060	471790	452220	399540	385120	378130	310210	406030	501290	315930	317890	387440	365840	446310	442100	447060
AFFSGSQR	8	0	898.43	sp|Q8BHN3|GANAB_MOUSE	sp|Q8BHN3|GANAB_MOUSE	yes	2	0.002255	97.033	1187600	90920	94604	110260	50615	81523	84110	20179	64702	50569	31171		76908	25126	56388	70986	66346	84903	46173	82160
AFFTEEYSR	9	0	1148.51	sp|Q8C3J5|DOCK2_MOUSE	sp|Q8C3J5|DOCK2_MOUSE	yes	2	0.00024254	133.68	4846300	306120	201390		368900	228060		413670	296980	153450	318000	361370		391400	384330	278890	451320	378460		313960
AFGAPNVVEDEIDQYLSK	18	0	1993.96	sp|P60670|NPL4_MOUSE	sp|P60670|NPL4_MOUSE	yes	2	1.559e-21	190.06	371150	53694		73004		482.86	8669.7	31021		38947	37349				30121			77212	20647
AFGELCPDSAPLSQLVSEALR	21	0	2259.12	sp|B2RUP2|UN13D_MOUSE	sp|B2RUP2|UN13D_MOUSE	yes	2	0.00020436	69.224	58588	10403		23373		19656		5156.2
AFGENAVVQLISLQK	15	0	1615.89	sp|Q99KC8|VMA5A_MOUSE	sp|Q99KC8|VMA5A_MOUSE	yes	2;3	5.663e-26	233.7	3037600	222690	71440	303280	216520	270350	195610	225630	104270	120630	236870		101830	77512	207460	17784	188640	278300	183810	14994
AFGESSTESDEDEEEGCSHK	20	0	2228.83	sp|Q8K1L5|PP1RB_MOUSE	sp|Q8K1L5|PP1RB_MOUSE	yes	3	0.015155	26.21	33786			1442.6	1972.7	5214			6705.1		4389.7		6359.7	4575.2			1910.3			1216.8
AFGFSHLEALLDDSK	15	0	1648.81	sp|Q7TQI3|OTUB1_MOUSE	sp|Q7TQI3|OTUB1_MOUSE	yes	2;3	8.8832e-14	224.49	4769800	369610	58518	580360	272150	486320	246920	294990	129830	203630	411600		144230	99223	411860		224580	573070	262900
AFGFSHLEALLDDSKELQR	19	1	2175.1	sp|Q7TQI3|OTUB1_MOUSE	sp|Q7TQI3|OTUB1_MOUSE	yes	3	0.0043537	59.77	75444			8227.9														67216
AFGGQSLK	8	0	806.429	sp|Q8K2B3|SDHA_MOUSE	sp|Q8K2B3|SDHA_MOUSE	yes	2	0.020115	65.313	1157400	85992	85730	89932	60790		61719		81485	151490	48788		70168	26754	50135	72503		109090	55561	107280
AFGHHSVSLLDGGFR	15	0	1598.8	sp|Q99J99|THTM_MOUSE	sp|Q99J99|THTM_MOUSE	yes	3	3.0452e-07	147.19	3503300	391610	74621	250180	214790	158960	180720	189910	156530	90543	195770	204980	284410	220950	185260	19592	186820	178560	191820	127280
AFGPGIEGK	9	0	874.455	sp|Q80X90|FLNB_MOUSE	sp|Q80X90|FLNB_MOUSE	yes	2	0.02618	43.734	144460	63921	3537				74535													2470.8
AFGPGLQGGNAGSPAR	16	0	1455.72	sp|Q8BTM8|FLNA_MOUSE	sp|Q8BTM8|FLNA_MOUSE	yes	2	7.9779e-14	175.54	22127000	1191600	1347400	1186700	998450	1070400	1272400	1167200	1208100	791410	1116100	1466200	1378400	1329000	868910	881550	1164100	1325200	1311800	1052100
AFGQEASLPLAGEEDLAK	18	0	1844.92	sp|O54836|ZMAT3_MOUSE	sp|O54836|ZMAT3_MOUSE	yes	2	6.4095e-09	93.649	232750	14489	20137	22413	2088.4		17559	18522	12446		17447	10987	22803	15043	15671			14963	22623	5556.4
AFGSGIDIKPGTPPIGGR	18	1	1738.94	sp|Q3TLH4|PRC2C_MOUSE	sp|Q3TLH4|PRC2C_MOUSE	yes	3	0.0010553	24.164	263080	29987	24716	8500.4	18478		20328		18432	37408		14110	6236.9			7483.8		40141	15250	22010
AFGSILNLVPLAESVVK	17	0	1756.01	sp|P04184|KITH_MOUSE	sp|P04184|KITH_MOUSE	yes	2	5.3342e-07	112.95	32991	5220.9		3513.7		4243.9									4828.9			15184
AFGSTIVINPEK	12	0	1274.69	sp|A2A432|CUL4B_MOUSE	sp|A2A432|CUL4B_MOUSE	yes	2	0.0040703	52.837	683860		33541	40950	45835	32380	49208	54761	48870	28343	34615	7939.2	41496	43251	37443	34339	33127	52070	42910	22779
AFGSTIVINPEKDK	14	1	1517.81	sp|A2A432|CUL4B_MOUSE	sp|A2A432|CUL4B_MOUSE	yes	2	3.4579e-05	163.59	511080	24720	21430	29445	26893	21516	27615	33880	21611	19493	33098	25367	25381	24304	31264	12559	33200	43100	31343	24861
AFGTEFTDHYIEVVK	15	0	1754.85	sp|Q566J8|COQ8B_MOUSE	sp|Q566J8|COQ8B_MOUSE	yes	2	0.0031877	37.504	182870	23428	8671.8	9972.6	18041	11764	13624	15050			18436		7767.1	9167	18083		8858.9	12428	7575.9
AFGYYGPLR	9	0	1042.52	sp|P84104|SRSF3_MOUSE	sp|P84104|SRSF3_MOUSE	yes	2	0.00044997	122.54	39668000	2258300	1944600	2118200	2217700	2131500	2301100	2370800	1942000	1522000	1994800	2553100	2268900	2088800	2163500	1567800	1973400	2352200	2286300	1613300
AFHDMGGVQLICNNMVTSTR	20	0	2250.03	sp|O88738|BIRC6_MOUSE	sp|O88738|BIRC6_MOUSE	yes	3	0.00019138	29.408	48538	12090		12243														16257	7948.9
AFHITQGLLK	10	0	1126.65	sp|Q5SUR0|PUR4_MOUSE	sp|Q5SUR0|PUR4_MOUSE	yes	2	0.00037251	120.33	2220900	135840	102990	132980	128370	127840	141440	143050	101010	83734	117100	120070	151150	120570	102410	82444	121820	120650	105880	81534
AFHNEAQVNPER	12	0	1410.66	sp|P11983|TCPA_MOUSE	sp|P11983|TCPA_MOUSE	yes	2;3	3.9114e-05	173.07	16137000	768650	366020	891850	799790	819130	827450	823830	2034500	695840	794890	528040	840760	862760	782320	775990	765910	1038600	945100	775110
AFHPTYEEK	9	0	1120.52	sp|Q8BMP6|GCP60_MOUSE	sp|Q8BMP6|GCP60_MOUSE	yes	2	0.00018793	125.98	1540800	135820	81538	86082	72469	82604	86996	98520	79989	54309	71342	87132	95553	80594	69937	50543	78526	82286	79134	67418
AFHTLHK	7	0	852.461	sp|Q8BGW0|THMS1_MOUSE	sp|Q8BGW0|THMS1_MOUSE	yes	2	0.0037353	109.11	1162100	47582	69515	56407	59966	66797	77302	62926	65884		70058	93906	94813	78651		52654	59322	60595	85644	60042
AFHVSPPLTSGPPEFER	17	0	1866.93	sp|Q60860|LTC4S_MOUSE	sp|Q60860|LTC4S_MOUSE	yes	3	0.00012626	65.408	247700	2951.1		9172.9							13941	6841.6	1892.4		15887		79870	108680	8464.3
AFHYECNNESDK	12	0	1512.59	sp|Q3TBD2|HMHA1_MOUSE	sp|Q3TBD2|HMHA1_MOUSE	yes	2;3	0.00058948	85.821	517530	25294	49341	19478	18176	35730	38301	21511	42831	19976	10954	51089	52638	28671	13646	37356	12650	4698.1	21466	13723
AFHYECNNESDKR	13	1	1668.7	sp|Q3TBD2|HMHA1_MOUSE	sp|Q3TBD2|HMHA1_MOUSE	yes	2;3	4.2227e-06	188.6	5741400	94013	474370	283930	135990	418490	504960	340290	339750	273760	221830	385930	374110	194570	139440	186860	326130	339830	488490	218630
AFIANFQDNLHSVNR	15	0	1744.86	sp|Q9DB40|MED27_MOUSE	sp|Q9DB40|MED27_MOUSE	yes	2;3	3.8996e-09	126.48	764380	1673.5	16431	76815	66321	37837	67383	55980	32838	23079	53960	20029	39892	24844	54216	19454	48067	70092	35593	19876
AFIATSTEGTDK	12	0	1239.6	sp|E9Q6J5|BD1L1_MOUSE	sp|E9Q6J5|BD1L1_MOUSE	yes	2	0.0066003	53.517	1177600			84429	80333	143790	94770	118890	111960		95379				77388	57445	80365	123970		108880
AFIGLGFGDR	10	0	1051.55	sp|Q9D1J1|NECP2_MOUSE	sp|Q9D1J1|NECP2_MOUSE	yes	2	0.00021944	103.8	1599800	108550	104070		97724	128680	111170	120320	95773	86147	102430	32830	111580	84830	106900	63828	92293		97253	55445
AFIHWVSQPLVCEIR	15	0	1853.96	sp|Q8BML9|SYQ_MOUSE	sp|Q8BML9|SYQ_MOUSE	yes	2;3	9.6882e-08	105.94	1804000	238670	19785	243200	55369	232800	163580	114420	57659	10804	56298		46799		81462		47181	304010	131950
AFIITGQTYTR	11	0	1269.67	sp|P54822|PUR8_MOUSE	sp|P54822|PUR8_MOUSE	yes	2	4.2864e-07	162.59	4755600	198360	219230	264450	255090	254490	287300	242140	211000	174670	288940	233780	241830	313440	264800	222320	274590	317870	301030	190280
AFIITINSFGTELSK	15	0	1639.88	sp|P51863|VA0D1_MOUSE	sp|P51863|VA0D1_MOUSE	yes	2	2.7426e-09	157.74	211010	31061		39970		1585.3	17379	6791		15240	6839.5				27740		8523.4	44626	11254
AFIPAIDSFGFETDLR	16	0	1797.89	sp|O08810|U5S1_MOUSE	sp|O08810|U5S1_MOUSE	yes	2	8.08e-14	154.94	277910	48369				56884				25085	11322						24870	111380
AFIPEMLK	8	0	947.515	sp|Q9WU00|NRF1_MOUSE	sp|Q9WU00|NRF1_MOUSE	yes	2	0.006606	73.637	1788800	107390	145350	123850	51813	103930	155770	89576	124370	92839	42600	133400	138600	74150	45910	45376	94047	123420		96384
AFIPQLLSR	9	0	1043.61	sp|Q9JHR7|IDE_MOUSE	sp|Q9JHR7|IDE_MOUSE	yes	2	0.00060518	87.251	1393300	65662	77194	82498	73721	71587	80494	82764	61278	42408	88155	68097	79740	87408	77123	54046	88025	88957	77709	46401
AFISGGGESDIYVVMCR	17	0	1859.85	sp|Q9D7B6|ACAD8_MOUSE	sp|Q9D7B6|ACAD8_MOUSE	yes	2	1.9629e-05	76.563	128310	69360		9387.9	17097												3852.5	28301	313.6
AFITNIPFDVK	11	0	1263.69	sp|Q9D0E1|HNRPM_MOUSE	sp|Q9D0E1|HNRPM_MOUSE	yes	2	1.8994e-05	199.54	65630000	3949700	3411700	3840900	3960700	3658200	4374900	4278000	3361800	2392200	3501600	2517000	4183900	3909100	3687800	2032100	3400500	3904000	3420000	1846300
AFIVTDEDIR	10	0	1177.6	sp|Q9Z2E1|MBD2_MOUSE	sp|Q9Z2E1|MBD2_MOUSE	yes	2	0.00077054	100.84	1588500		398410			137700	474.99	148830	382240	106200								147660		267010
AFKEEGQEPEEVGISWGAVSK	21	1	2276.1	sp|Q80YR5|SAFB2_MOUSE	sp|Q80YR5|SAFB2_MOUSE	yes	3	0.010842	40.324	452390	45895	6833.2	48711	29999	25101		41973	14130	26727	27590		22847	13004	44318		13508	58438	33318
AFLADPSAFAAAAPAAAATTAAPAAAAAPAK	31	0	2695.4	sp|P14869|RLA0_MOUSE	sp|P14869|RLA0_MOUSE	yes	2;3	1.6593e-36	211.07	60692000	3757000	1690800	5549200	3271800	5050600	3268000	3473900	1913500	1742800	3486300	982890	3291800	2520700	4328900	1225400	3712100	6578300	3558700	1289200
AFLAELEQNSPK	12	0	1345.69	sp|Q9QXZ0|MACF1_MOUSE	sp|Q9QXZ0|MACF1_MOUSE	yes	2	3.5602e-07	170.69	772730	49978	26792	54527	49566	29759	46008	66127	35673	34086	54182	35860	47317	43333	46532		40937	54939	41226	15886
AFLCICGPTPFTDEGIR	17	0	1952.91	sp|Q3TDX8|NB5R4_MOUSE	sp|Q3TDX8|NB5R4_MOUSE	yes	2	0.038965	24.744	32271										526.11							31745
AFLDFHSLPYQVVEVNPVR	19	0	2229.16	sp|Q8BWM0|PGES2_MOUSE	sp|Q8BWM0|PGES2_MOUSE	yes	3	8.4379e-08	153.52	302660	41373		20928	32572	67107	14140	26760	5764.5	8039.2	12815				11907		6645.7	43061	11542
AFLDFYHSFLEK	12	0	1515.74	sp|Q61210|ARHG1_MOUSE	sp|Q61210|ARHG1_MOUSE	yes	3	0.00031066	94.804	4434400	332580	94714	496100	322070	466840	296310	309010	152180	160490	277030		170770	120470	344340	22682	197420	413120	258310
AFLDNPTIILAHIR	14	0	1592.9	sp|Q8BKH7|SIN1_MOUSE	sp|Q8BKH7|SIN1_MOUSE	yes	2	4.0678e-05	117.45	51314	3823.3		8822.4		7566.9		4580.7			5491.9				7584.1			13445
AFLDSLPDVK	10	0	1103.59	sp|Q8CGY8|OGT1_MOUSE	sp|Q8CGY8|OGT1_MOUSE	yes	2	0.00078394	100.84	1734300		105820	89032	97182	93743	88717	88701	97714	70860	93133	140360	118690	109050	108490	86063	104210	87280	76705	78565
AFLEALQNQAETSSK	15	0	1635.81	sp|Q9CQN1|TRAP1_MOUSE	sp|Q9CQN1|TRAP1_MOUSE	yes	2	7.0586e-34	248.91	7836800	473380	379710	383410	2881.4	393290	450450	485950	353530	297950	711320	353580	433740	526870	632990	405440	402280	452280	417640	280100
AFLEDMK	7	0	852.405	sp|Q99J36|THUM1_MOUSE	sp|Q99J36|THUM1_MOUSE	yes	2	0.051311	40.203	164510			17818		17926	20288		15350	43745	8810.9			12498						28074
AFLEDMKK	8	1	980.5	sp|Q99J36|THUM1_MOUSE	sp|Q99J36|THUM1_MOUSE	yes	2	0.034235	67.903	1397500	69991	52808	80998	64493	71399		79689	49696	1138.7	83976	65052	68635	76441	378520		390.54	106880	91071	56308
AFLEENQLDYIIR	13	0	1622.83	sp|Q60676|PPP5_MOUSE	sp|Q60676|PPP5_MOUSE	yes	2	2.7316e-24	204.34	2041000	180000	41097	218450	138090	183980	136140	144930	59976	90406	138370		71208	50176	160870		110790	201170	115390
AFLEILHTYQK	11	0	1361.73	sp|Q60520|SIN3A_MOUSE	sp|Q60520|SIN3A_MOUSE	yes	2;3	1.545e-05	158.57	2494700	148630	109520	159040	139670	117060	161360	169430	130760	97229	128570	116060	134440	130510	126300	72969	139470	174490	156140	83072
AFLFDVVSK	9	0	1024.56	sp|Q99K70|RRAGC_MOUSE;sp|Q7TT45|RRAGD_MOUSE	sp|Q99K70|RRAGC_MOUSE	yes	2	0.010014	72.038	1303900	89032	68628	104320	99385	90829	96471	97772	630.79		107770			82398	108470	47737	103930	111420	95102
AFLGQVLVR	9	0	1001.6	sp|Q04841|3MG_MOUSE	sp|Q04841|3MG_MOUSE	yes	2	0.0090004	70.67	154480	28908				22685			24523	19970			29708					28690
AFLHTVCFY	9	0	1156.54	sp|Q9CY97|SSU72_MOUSE	sp|Q9CY97|SSU72_MOUSE	yes	2	0.00053713	88.35	2402200	140570	129120	140570	127710	126240	155980	145660	123880	94183	130580	113260	143490	137700	118930	74388	123880	152520	138430	85046
AFLIEEQK	8	0	976.523	sp|Q9D1R9|RL34_MOUSE	sp|Q9D1R9|RL34_MOUSE	yes	2	0.0023716	97.033	12013000		593600	666110	862140	604910	583590	686680	714080	730390	685180	603100	434600	564230	903110	847170	738600	657260	641660	496370
AFLIEPEHVNTVGYGK	16	0	1772.91	sp|Q8CDG3|VCIP1_MOUSE	sp|Q8CDG3|VCIP1_MOUSE	yes	3	8.9871e-08	84.999	1780400	99063	98752	97882	94252	100040	180380	103490	80644	59509	80183	88776	113330	86181	86558	54816	90862	113700	104380	47610
AFLLESLLK	9	0	1032.62	sp|Q8K327|CHAP1_MOUSE	sp|Q8K327|CHAP1_MOUSE	yes	2	0.00060518	113.14	723120	44805	30504	41974	53341	48642	50249	54517	33777	27144	49897	9490.4	33536	37033	47173	16428	45678	45566	41146	12224
AFLMEQDPENDFLVTSHIHLHVPEGATPK	29	0	3271.6	sp|Q8CGK3|LONM_MOUSE	sp|Q8CGK3|LONM_MOUSE	yes	4	3.6424e-15	84.551	212890	30748		54152		43422												84568
AFLNAIMR	8	0	934.506	sp|Q6PDQ2|CHD4_MOUSE;sp|A2A8L1|CHD5_MOUSE	sp|Q6PDQ2|CHD4_MOUSE	no	2	0.00026701	122.54	2319100	146680	112130	158060	96194	124740	168820	131650	103630	90850	92327	156900	127510	106480	82174	31219	155700	187850	160230	85904
AFLNESQANK	10	0	1120.55	sp|A2AF47|DOC11_MOUSE	sp|A2AF47|DOC11_MOUSE	yes	2	0.0035786	81.163	226970				23019		14045	42980				57257		75162	10838			3666.4
AFLNQAQIEVR	11	0	1287.69	sp|Q61214|DYR1A_MOUSE	sp|Q61214|DYR1A_MOUSE	yes	2	0.049342	43.272	79185																	79185
AFLPVMMK	8	0	935.497	sp|Q9EQ06|DHB11_MOUSE	sp|Q9EQ06|DHB11_MOUSE	yes	2	0.0077823	51.456	1392400	96693	53386	102420	50448	75128	125270	93558	63007	43495	47548	108980	76553	45614	35213	8196.5	91776	120480	103420	51229
AFLQGGQEATDIALLLR	17	0	1814.99	sp|O08788|DCTN1_MOUSE	sp|O08788|DCTN1_MOUSE	yes	2	1.9266e-49	196.42	222100	29550		52686	16907	41867	10934	14345		26386	19019								10406
AFLQNPDLGDAASVEAR	17	0	1772.87	sp|O08900|IKZF3_MOUSE	sp|O08900|IKZF3_MOUSE	yes	2	7.6139e-49	229.17	8996100	627030	471140	583730	560230	469480	615470	549730	417080	401180	442910	290890	484930	426780	519290	325620	480400	643370	442690	244140
AFLSIIEPPYFTAEPESR	18	0	2066.04	sp|Q3UH53|SDK1_MOUSE	sp|Q3UH53|SDK1_MOUSE	yes	3;4	0.00014471	70.195	5789200	411490	267740	451540	269880	152050	353190	367000	232530	202130	604610	315470	196530	356270	294430	151290	155060	472750	361490	173770
AFLSSHLQDLSTVVR	15	0	1671.89	sp|O35206|COFA1_MOUSE	sp|O35206|COFA1_MOUSE	yes	2;3	9.1553e-05	90.156	287530	41866		92608	104340	5353.7	40269		3095.7
AFLSSPEHVNR	11	0	1255.63	sp|P19157|GSTP1_MOUSE;sp|P46425|GSTP2_MOUSE	sp|P19157|GSTP1_MOUSE	yes	2	0.0082178	63.397	156280				20691		10827	41571			5107.6			40657		34437		2984.3
AFLSTHPHTETAFEAFLK	18	0	2046.02	sp|Q99PW4|PRPK_MOUSE	sp|Q99PW4|PRPK_MOUSE	yes	3	9.8142e-06	91.032	408130	29313	134640	41308	29422	57274				10930	33731			3288.2	57857			6917.6	3450.5
AFLTGVDPILGHQLSAR	17	0	1793.98	sp|Q8CHT3|INT5_MOUSE	sp|Q8CHT3|INT5_MOUSE	yes	2;3	0.00014841	67.887	696090	69272	28887	77047	59480	4576.1	51644	74151			77645		6400.1	29157	45267		50527	79710	42323
AFLTLAEDILR	11	0	1260.71	sp|P61027|RAB10_MOUSE	sp|P61027|RAB10_MOUSE	yes	2	4.078e-11	229.61	2208800	289520	25443	310060	155690	216570	122850	182820	53803	115890	109530		1627.8		189580	9473.2		329530	96415
AFLYEQTESVVK	12	0	1412.72	sp|Q3UQ44|IQGA2_MOUSE	sp|Q3UQ44|IQGA2_MOUSE	yes	2	0.0090635	59.645	142350		1369	2271.5			8377.1		1694.3		59122	757.53				66762			1303.7	691.71
AFLYLGQNNFAEAHK	15	0	1721.85	sp|Q8K2L8|TPC12_MOUSE	sp|Q8K2L8|TPC12_MOUSE	yes	3	4.6272e-07	94.791	1243000	88673	57736	86014	79862		85218	83005	55992	51917	82134	52682	70356	74378	77689	47299	82126	97154	70716
AFMDIMSAQASSGSTSALR	19	0	1929.89	sp|Q6P5B0|RRP12_MOUSE	sp|Q6P5B0|RRP12_MOUSE	yes	2	1.5147e-27	183	894340	70561	17319	75346	48167	66590	59368	56893	25892	30018	51108	4217.4	28580	51642	59111	11779	58806	103420	71155	4370.3
AFMEEFGAEPELAVSAPGR	19	0	2006.94	sp|Q9R0N0|GALK1_MOUSE	sp|Q9R0N0|GALK1_MOUSE	yes	2	1.6899e-36	231.22	3647700	357960	71760	361380	268780	377100	267850	231770	150610	168710	321630		157200	139640	328190	73132	142920	1741.7	227360
AFMSQQSETSLQSIR	15	0	1711.82	sp|P97412|LYST_MOUSE	sp|P97412|LYST_MOUSE	yes	2	4.2938e-07	95.656	923320	117480	249780	39586	89501	17961	115410	25437	81473	27891	7385.3	16899		87058			12289	14822	20350
AFMTADLPNELIELLEK	17	0	1946.01	sp|Q68FD5|CLH1_MOUSE	sp|Q68FD5|CLH1_MOUSE	yes	2	2.622e-14	121.86	143640			46457	2963.9	20452	13917			2565	5883.5		8125.6		9090			32367	1815.1
AFMVTDDDIR	10	0	1181.54	sp|Q9Z2D8|MBD3_MOUSE	sp|Q9Z2D8|MBD3_MOUSE	yes	2	0.0025963	81.642	1732400	100500	98819	104330		101010	126320	119710	102190	76006	65092	129610	106420	74639	61494	59018	97945	107580	117400	84365
AFNADFR	7	0	839.393	sp|Q9JHI5|IVD_MOUSE	sp|Q9JHI5|IVD_MOUSE	yes	2	0.033159	58.687	324350	27016	23991	13262		18767			17899	52925	7984.9	6435.4	12427	10771	23580	46072	11306	8769.3	8744.1	34402
AFNAEAFKPGSTHK	14	1	1503.75	sp|Q6NS46|RRP5_MOUSE	sp|Q6NS46|RRP5_MOUSE	yes	3	6.8159e-05	82.437	1039000	45369	26004	48708	73870	50080	39493	72308	27189	23571	91370	51657	32551	75244	72037	43715	76741	95751	93294
AFNALCHSTHLYGR	14	0	1645.78	sp|Q8R3C6|RBM19_MOUSE	sp|Q8R3C6|RBM19_MOUSE	yes	3	0.00078077	79.889	249220	12699	9469.2	16405	11744	9473.7	16689	17818	17143	9099.6	12047	20817	18538	11354	8951.2	7201.8	7998.4	17867	17097	6804.5
AFNDAEVLYNR	11	0	1310.63	sp|Q924W5|SMC6_MOUSE	sp|Q924W5|SMC6_MOUSE	yes	2	0.00022097	102.55	664650	77906		66342		44908	69351		60701	56082			75567			43802	56217	59458		54314
AFNDPFIQK	9	0	1078.54	sp|Q61699|HS105_MOUSE	sp|Q61699|HS105_MOUSE	yes	2	0.00056334	137.84	4943200	227020	236720	199440	266680	204190	286710	184380	173490	142090	994490	327000	11920	234950	261280	190560	280670	296050	215610	209950
AFNSETDSFK	10	0	1144.5	sp|Q5SV85|SYNRG_MOUSE	sp|Q5SV85|SYNRG_MOUSE	yes	2	0.010358	62.969	341190	18250	28470	17860	35568	14992	26054	1616.2	34503	2079.7			27354	19365	21396	19657	35782	18766		19476
AFNSNYEQR	9	0	1127.5	sp|A2A5R2|BIG2_MOUSE	sp|A2A5R2|BIG2_MOUSE	yes	2	0.00066549	117.39	331010	16811		16513	35658	8870.3	14529	34005			29852	26064	22531	18952	38557	23414	22857	19851	1154.3	1391.2
AFNSVDPTFDNSVPSK	16	0	1723.81	sp|P54103|DNJC2_MOUSE	sp|P54103|DNJC2_MOUSE	yes	2	9.7379e-14	139.61	2537000	149830	158960	153640	164760	154100	184860	182360	167530				175310	168110	182670		181310	209400	178760	125460
AFPAWADTSILSR	13	0	1433.73	sp|Q9EQ20|MMSA_MOUSE	sp|Q9EQ20|MMSA_MOUSE	yes	2	0.0025151	60	1935800	642280	2136.2	126180	279260	70822	172440	81410	60279		80924		61248	57117	75401	31850	63702	51551	71123	8074.6
AFPCVTPGDAAGLEGCAPK	19	0	1916.88	sp|Q9ERZ0|HEMGN_MOUSE	sp|Q9ERZ0|HEMGN_MOUSE	yes	2	0.00014145	65.12	95628	66770			1910.4	1253.2		1664.4	5420.5					16577		2033.4
AFPDHFTYEPHEVDATQGYR	20	0	2379.06	sp|Q9Z1E4|GYS1_MOUSE	sp|Q9Z1E4|GYS1_MOUSE	yes	4	0.00011289	45.654	142400	15303	8582.1	15026	9160.3	11812	16322	12540			10058		10625	8026.7	8884.5	5138.9	10920
AFPHLQQPSFLLASLK	16	0	1796	sp|Q6ZPR5|NSMA3_MOUSE	sp|Q6ZPR5|NSMA3_MOUSE	yes	2	1.2157e-10	94.507	231950	15757		31866	22298	9847.7	4709.7	23260		7210	24895		4190.2		22732		19274	42776	3133.7
AFPLFTHR	8	0	987.529	sp|Q6NSR8|PEPL1_MOUSE	sp|Q6NSR8|PEPL1_MOUSE	yes	2	0.0061031	78.178	1699800	132020	143930	174140	118370	122400	163430	152240	3959.5	107050	129330		132940				113230	135590		71141
AFPNPYADYNK	11	0	1298.59	sp|O89112|LANC1_MOUSE	sp|O89112|LANC1_MOUSE	yes	2	0.023474	47.561	1476600			106590	99003	108410	184730	117440	125620	73606	118290	133310		123620		82986		102500		100490
AFPSYFSK	8	0	945.46	sp|Q9CQ69|QCR8_MOUSE	sp|Q9CQ69|QCR8_MOUSE	yes	2	0.040232	56.014	1240200		334670							317380						259110				329040
AFPVLDIDYPHVR	13	0	1540.8	sp|Q61165|SL9A1_MOUSE	sp|Q61165|SL9A1_MOUSE	yes	2;3	0.00018837	92.428	540190	56480	9212.9	60655	23052	34375	52814	48973	12423	9442.3	39655	7358.3	27277	14183	46832	4053.4	37867	19529	36006
AFPYGNVAFPHLTSSAPSWPSLVDTTK	27	0	2889.43	sp|Q9D824|FIP1_MOUSE	sp|Q9D824|FIP1_MOUSE	yes	3	1.4395e-05	37.997	140970	27989		28286	3761.2	19711											2403.5	54137	4679.9
AFPYLSDLER	10	0	1209.6	sp|Q9D0B1|ZN524_MOUSE	sp|Q9D0B1|ZN524_MOUSE	yes	2	0.0034199	44.82	336330	16796	15347	19432	21306	15902	22432	24875	16599	10563		18999	20146	21735	18190	12747	19282	23460	27695	10828
AFQEMWLGFLK	11	0	1368.69	sp|Q8BHY2|NOC4L_MOUSE	sp|Q8BHY2|NOC4L_MOUSE	yes	2	0.0088336	43.272	55648					22589		8316				1346.5						23397
AFQFVETHGEVCPANWTPESPTIK	24	0	2744.29	sp|P20108|PRDX3_MOUSE	sp|P20108|PRDX3_MOUSE	yes	3	2.1695e-08	85.443	1115100	85349		93747	55776	262140	49079	54764		27312	293240		38216	22347			32897	62264	37996
AFQFVETHGEVCPANWTPESPTIKPSPTASK	31	1	3412.64	sp|P20108|PRDX3_MOUSE	sp|P20108|PRDX3_MOUSE	yes	3;4	4.2394e-94	199.31	14722000	1832600	255650	1393000	698490	1510500	1129400	857810	451830	503550	697060		722940	343940	801960	43135	623560	1765500	1063900	27497
AFQHIESFSETNKPHSK	17	1	1985.96	sp|G5E870|TRIPC_MOUSE	sp|G5E870|TRIPC_MOUSE	yes	3;4	4.6522e-15	151.08	1197000	47832	44623	65822	108720	42190	55892	93090	54996	27467	88834	84223	29458	85404	58346	64393	53009	87540	71947	33221
AFQINTFNLK	10	0	1194.64	sp|P17047|LAMP2_MOUSE	sp|P17047|LAMP2_MOUSE	yes	2	0.0013486	79.059	846200	82282	24601	7145.4	61290	35864	47905	53149	12510	26182	84065	28349	29235	30272	89178	19493	59243	84311	40536	30592
AFQLTEENIR	10	0	1219.62	sp|Q9D0D3|PAPD1_MOUSE	sp|Q9D0D3|PAPD1_MOUSE	yes	2	0.0028113	58.916	555110	22935	7516.3	86841	102930		84124	7369.3			85924	76241							81228
AFQNTESAQQHFHR	14	0	1699.78	sp|Q8C0P7|ZN451_MOUSE	sp|Q8C0P7|ZN451_MOUSE	yes	3	2.001e-06	66.664	209120	13029	12618	13194	11479		13906	15812	11404	7981.8		14803	12932	14080	13477	9689.4	13553	12291	11840	7032.4
AFQNVIAPR	9	0	1014.56	sp|Q8BFR4|GNS_MOUSE	sp|Q8BFR4|GNS_MOUSE	yes	2	0.0043941	67.903	533270	48976	41912	32601	33980	31666	30274	28663	22958	27264	20552		26016	28798	29451	32836	31590	36404	29333
AFQQAMYEYNQAEMK	15	0	1850.8	sp|Q9D3G5|STX11_MOUSE	sp|Q9D3G5|STX11_MOUSE	yes	2	0.00017216	86.838	156440	30554		20472		22468	30430										25945		26569
AFQSVFEVVAAPGSPYHR	18	0	1960.98	sp|P42859|HD_MOUSE	sp|P42859|HD_MOUSE	yes	2	7.3692e-09	119.79	187150	16071		22959	13596	10786	12892	22091		2218.6	20725		3329.3	4071.1	17649		10948	20778	9039.7
AFQTLYAHDQLK	12	0	1433.73	sp|Q8K337|I5P2_MOUSE	sp|Q8K337|I5P2_MOUSE	yes	2;3	1.9673e-06	204.34	1840000	97407	82292	91786	116780	95803	134710	119700	82145	56972	106510	125460	101950	121350	74601	65899	112820	87924	93750	72152
AFQVWCVGNEALVGPR	16	0	1801.89	sp|O70503|DHB12_MOUSE	sp|O70503|DHB12_MOUSE	yes	2	9.0529e-14	126.21	902880	137050		165040		115070	52700	47673	9479.3	9430.2	24528		11459	6065.9	32838		47212	171150	73187
AFQYVHDHYLEDADWFMK	18	0	2314.02	sp|Q9JJ06|C1GLT_MOUSE	sp|Q9JJ06|C1GLT_MOUSE	yes	3	0.00056297	23.432	41855	24484		8011.2				1085.8										8274.4
AFSAAVQMHDVLVK	14	0	1514.79	sp|Q80YV3|TRRAP_MOUSE	sp|Q80YV3|TRRAP_MOUSE	yes	2	0.00021835	78.157	20232																	20232
AFSAFVGQMHQQGILK	16	0	1760.9	sp|Q6ZQ08|CNOT1_MOUSE	sp|Q6ZQ08|CNOT1_MOUSE	yes	2;3	1.6842e-13	166.71	309780	19027		34243	13193	7429.6	14133	33784		5171.2	30252	3106.9	2422	8119.2	13809		32088	64629	28375
AFSCASACGPR	11	0	1182.49	sp|P97861|KRT86_MOUSE;sp|Q6IMF0|KRT87_MOUSE;sp|Q9ERE2|KRT81_MOUSE	sp|P97861|KRT86_MOUSE	no	2	0.028125	47.561	227450				36176	8586.2		20664	10564		6064	12433				45220		74613		13130
AFSCSSFNSNTFLTR	15	0	1737.78	sp|P46061|RAGP1_MOUSE	sp|P46061|RAGP1_MOUSE	yes	2	2.7272e-34	237.27	2973900	217810	142130	214540	152690	201180	227280	168720	115880	115410	169630	65730	157930	132780	137030	53809	164280	257320	208340	71411
AFSDNPGVLSELCSTLSR	18	0	1951.93	sp|Q8BNU0|ARMC6_MOUSE	sp|Q8BNU0|ARMC6_MOUSE	yes	2	5.3086e-09	138.33	603220	65403	7762.9	122490		75022	47930	45388		16791	43793		22470	16413	50850		44356		44549
AFSDPFVEAEK	11	0	1238.58	sp|Q61316|HSP74_MOUSE	sp|Q61316|HSP74_MOUSE	yes	2	7.8099e-06	167.06	2824300	134680	57332	244370	150380	139340	236770	160390	119320	159820	185350	82876	198530	96791	262490	83699	93704	227250	130180	61093
AFSEADMERPLQELGLVPSAVLIVAK	26	1	2782.49	sp|Q922Y1|UBXN1_MOUSE	sp|Q922Y1|UBXN1_MOUSE	yes	3	1.843e-07	68.789	50404	1576.4		18222		13314												17292
AFSEAEQTK	9	0	1009.47	sp|Q91VK1|BZW2_MOUSE	sp|Q91VK1|BZW2_MOUSE	yes	2	0.00054247	125.5	1249000		91025	94858	91444	67916	60788	99250	59037	59327		62365	46175	93841	86339	57466	72616	76969	68025	61526
AFSFSLPR	8	0	923.486	sp|Q9QUG9|GRP2_MOUSE	sp|Q9QUG9|GRP2_MOUSE	yes	2	0.0020437	81.32	1164800	98973	43802	63192	82276	52048	61049	70482	51357	23680	67208	79850	60486	64699	53302	47325	53495	62493	85261	43796
AFSIDIIR	8	0	933.528	sp|Q9QXZ0|MACF1_MOUSE	sp|Q9QXZ0|MACF1_MOUSE	yes	2	0.0020893	92.677	488190	31865	26728	30955	34150	25521	32665	31173	23772	13135	34503	12528	28955	28916	36193	12254	26279	33034	25561
AFSLTSDLIR	10	0	1121.61	sp|Q5RJ54|ZSC26_MOUSE	sp|Q5RJ54|ZSC26_MOUSE	yes	2	0.0038333	69.905	178990	10440	10688	9490.4	16990	10099	12351		10114		5316.1	9810.6	13557	13630	12688	8970.1	10208	12983	11653
AFSPTTVNTGR	11	0	1149.58	sp|P61620|S61A1_MOUSE	sp|P61620|S61A1_MOUSE	yes	2	2.8444e-05	154.35	6324800		244170	464180	615190	300840	463930	392730	251000	217790	401460	698.62	255980	317360	583750	308130	438490	438220	369370	261500
AFSQNSGLINHQR	13	0	1470.73	sp|Q91VN1|ZNF24_MOUSE	sp|Q91VN1|ZNF24_MOUSE	yes	2;3	0.00017037	108.4	131570	18916	11970	6371.3	9106.9	4089.5	6864.6	6815.5				8907.1		13937	4453.3		13977	5262.3	14248	6651.2
AFSSLNTLPEDLRPIVPLFCSVLTK	25	1	2816.51	sp|Q8K411|PREP_MOUSE	sp|Q8K411|PREP_MOUSE	yes	3	1.1372e-09	88.115	113640	4822.8		27814		19500												61504
AFSSNQVVR	9	0	1006.52	sp|Q8BZR9|NCBP3_MOUSE	sp|Q8BZR9|NCBP3_MOUSE	yes	2	0.00071017	97.033	821080	46186	46129	39978	38321	45361	50102	39516	45540	39903	39219	31552	46315	41605	38047	45075	47879	48104	41684	50563
AFSSPQEEEEAGFTGR	16	0	1740.76	sp|Q8CB77|ELOA1_MOUSE	sp|Q8CB77|ELOA1_MOUSE	yes	2	8.4181e-15	190.37	1478000		57274	58503	115520	71106	55514	107690	83322	34447	103190	108850	54751	106540	107520	78957	88752	99241	98826	48023
AFSTWLK	7	0	851.454	sp|P26041|MOES_MOUSE	sp|P26041|MOES_MOUSE	yes	2	0.01254	84.064	11354000	536390	819850	646090	557680	624960	695480	575890	556900	425440	483470	656780	752400	636370	471240	526310	577860	723610	653580	433940
AFSVFLFNTENK	12	0	1415.71	sp|P58044|IDI1_MOUSE	sp|P58044|IDI1_MOUSE	yes	2	0.00016984	114.39	947700	102610	27548	102340	75364	67286	63197	70220	37716	31313			44255	35439	85345	9326.2	76148	107040	4614.7	7940
AFSYSSGLAVHK	12	0	1265.64	sp|Q8C827|ZFP62_MOUSE	sp|Q8C827|ZFP62_MOUSE	yes	2	0.0022957	72.365	137230	7856.3	9181.6	6782.9	12450	9125	7481		14774			11632	3868.5	12263	9055.5	11980	3111.5	3586.8	5593.8	8482.8
AFSYYGPLR	9	0	1072.53	sp|Q8BL97|SRSF7_MOUSE	sp|Q8BL97|SRSF7_MOUSE	yes	2	6.7151e-09	157.9	13722000	844180	793410	697830	829170	822700	761640	875460	666710	634500	751920	999470	842060	814620	163790	711260	882650		890700	740070
AFTDNAVAFDTGFCHVER	18	0	2055.91	sp|Q9QZD4|XPF_MOUSE	sp|Q9QZD4|XPF_MOUSE	yes	3	3.4494e-05	48.363	74054					9529.4	14795		3248.4									26730	18077	1674.5
AFTDVPSVQIYSSR	14	0	1568.78	sp|Q8BRT1|CLAP2_MOUSE	sp|Q8BRT1|CLAP2_MOUSE	yes	2	4.8722e-06	106.11	737350	3762.4	38843	63694	52196	38839	44850	64041	29187	25419		19711	60768	31890	45943		53523	78264	66365	20054
AFTFDDEDDELSQLK	15	0	1771.78	sp|Q8BGQ1|SPE39_MOUSE	sp|Q8BGQ1|SPE39_MOUSE	yes	2	2.0748e-07	108.24	1514900	101370	85349	116670	92034	66760	132270	111920	80927	67088	64702	9786.3	111270	51025	86733	26039	45148	110640	124350	30857
AFTGFIVEADTPGIHIGK	18	0	1871.98	sp|P45952|ACADM_MOUSE	sp|P45952|ACADM_MOUSE	yes	2;3	1.8253e-43	207.12	3927500	514900	14803	599400	230780	463180	208650	227050	68929	209700	319730		22786	24212	396510		93659	339010	194240
AFTHGVAMSGGGGVNMASHQK	21	0	2042.94	sp|Q9QYB5|ADDG_MOUSE	sp|Q9QYB5|ADDG_MOUSE	yes	3;4	1.0751e-22	201.65	3629700	204760	160070	220670	225450	186740	214090	215810	132130	125800	206950	190610	197060	253400	152630	160230	184450	241740	241270	115790
AFTHTAQYDEAISDYFR	17	0	2033.91	sp|Q9CWJ9|PUR9_MOUSE	sp|Q9CWJ9|PUR9_MOUSE	yes	2;3	2.0464e-15	199.51	9978200	876420	386130	865690	514670	744020	650890	625680	448880	395510	606870	31574	682330	457840	496220	87012	656050	694000	677130	81289
AFTMDCITLEGDQVSHR	17	0	1978.89	sp|Q9CW03|SMC3_MOUSE	sp|Q9CW03|SMC3_MOUSE	yes	2;3	6.348e-15	158.59	5316000	407650	283710	380570	214580	363760	404620	331760	279500	267040	189270	156590	362030	209020	184200	159510	230230	388910	364440	138600
AFTNPEDACSFITSANFPALVVK	23	0	2498.22	sp|Q64737|PUR2_MOUSE	sp|Q64737|PUR2_MOUSE	yes	2	5.3682e-104	255.72	720500	128230		106300	22465	148380	40352		8244.2	28665	43732						25356	149070	19716
AFTNYSSLNR	10	0	1171.56	sp|Q69ZX6|MOR2A_MOUSE	sp|Q69ZX6|MOR2A_MOUSE	yes	2	0.0042171	60.892	45971		1187.2				14445	12088	1578.4								14118			2554.4
AFTSTPALFGLVADR	15	0	1564.82	sp|Q61193|RGL2_MOUSE	sp|Q61193|RGL2_MOUSE	yes	2	0.0083937	52.863	48655					8920.7	14192			3703.8				6268.5	11819			3751.1
AFTTLCYSADGQSILAGGMSK	21	0	2177.01	sp|Q8BU03|PWP2_MOUSE	sp|Q8BU03|PWP2_MOUSE	yes	2	3.397e-15	112.68	237080					46917	28679	39761	3947.9	15450	23738				23254		23608		31726
AFVAGVLPLK	10	0	1013.63	sp|Q9D7H3|RTCA_MOUSE	sp|Q9D7H3|RTCA_MOUSE	yes	2	0.0012638	75.243	2807900	104790	45439	171250	185650	175220	159290	191730	111600	73790	196660	54479	168450	202610	182370	156880	111850	200290	204220	111300
AFVAIGDYNGHVGLGVK	17	0	1715.9	sp|P25444|RS2_MOUSE	sp|P25444|RS2_MOUSE	yes	2;3	2.8983e-19	188.88	9236600	600250	261530	679340	614960	672950	434280	651150	360600	463460	675630	11610	165000	387230	611490	54784	692210	1097500	763200	39462
AFVDFFSQCLHEEYK	15	0	1918.86	sp|O70503|DHB12_MOUSE	sp|O70503|DHB12_MOUSE	yes	2;3	1.6438e-25	219.16	3029700	408220	15382	455560	123150	286670	196710	157140	39354	95879	154030		48905	14317	211840		107470	538780	176290
AFVDLTNQVSCSGDVK	16	0	1738.82	sp|Q9CYR6|AGM1_MOUSE	sp|Q9CYR6|AGM1_MOUSE	yes	2	2.0586e-07	98.167	783640	62961	73273	66577	44826	71085	83955	52479	19005	30314	43738	16285	57947	17511	17479	23991	42756		37444	22012
AFVDSCLQLHETK	13	0	1546.74	sp|P51174|ACADL_MOUSE	sp|P51174|ACADL_MOUSE	yes	2;3	1.2416e-42	228.28	11549000	1129500	517550	798080	708460	554870	736600	798630	429670	597080	562330	300690	597610	449650	779740	335540	608960	879990	480220	283680
AFVDSCLQLHETKR	14	1	1702.85	sp|P51174|ACADL_MOUSE	sp|P51174|ACADL_MOUSE	yes	3	0.0018439	25.588	129030	29596		17724		6690.5	6018		738.71	6769.9								51614	9875.3
AFVDSGAQMTIMSQACAER	19	0	2071.91	sp|A2ADY9|DDI2_MOUSE;sp|Q9DAF3|DDI1_MOUSE	sp|A2ADY9|DDI2_MOUSE	yes	2;3	2.2441e-23	146.75	713250		40989		20357	124460	51596	24260	64188	77194	14347		53714	12933	14846	10208	45423	139440	19300
AFVEFLTDEIK	11	0	1310.68	sp|O35658|C1QBP_MOUSE	sp|O35658|C1QBP_MOUSE	yes	2	1.4497e-05	146.27	4469700	318650	222690	279890	303330	365790	290040	268610	285630	192050	217700	37586	272770	206440	336680	142260	231280	210740	222510	65060
AFVEFLTDEIKEEK	14	1	1696.86	sp|O35658|C1QBP_MOUSE	sp|O35658|C1QBP_MOUSE	yes	2;3	1.9242e-119	290.61	33840000	2697700	917300	2850500	2466000	2715600	2070700	2114200	1299500	1367300	2262700	127210	1758900	1274100	2686400	397360	1717800	2715800	2100900	300500
AFVEFLTDEIKEEKK	15	2	1824.95	sp|O35658|C1QBP_MOUSE	sp|O35658|C1QBP_MOUSE	yes	3	0.0089256	58.313	281940	18963		35489		14212	5874.1	12137	1061.3		46054						27871	94999	25281
AFVEVNEEGTEAAAATAGMMTVR	23	0	2354.09	sp|Q60854|SPB6_MOUSE	sp|Q60854|SPB6_MOUSE	yes	2	3.1471e-22	140.15	144470	19982		37975		27263		10745		9675					3010.2			29219	6596.9
AFVFILEPK	9	0	1062.61	sp|Q8CIH5|PLCG2_MOUSE	sp|Q8CIH5|PLCG2_MOUSE	yes	2	0.00071601	105.04	2011700	168800	59761	193750	140240	103980	122500	169350	54643	100510	110950	17282	76367	52487	196520	41540	114740	179210	82381	26738
AFVFMHK	7	0	878.447	sp|Q9DCD2|SYF1_MOUSE	sp|Q9DCD2|SYF1_MOUSE	yes	2	0.031024	39.761	787060	41862	42488	44157	35404	44416	49131	43696	42209	35607	39294	48418	40270	37228	31337	18330	48754	59461	54020	30982
AFVHWYVGEGMEEGEFSEAR	20	0	2329.01	sp|P05213|TBA1B_MOUSE;sp|P68368|TBA4A_MOUSE;sp|P68373|TBA1C_MOUSE;sp|Q9JJZ2|TBA8_MOUSE	sp|P05213|TBA1B_MOUSE	no	2;3	5.952e-33	198.1	10305000	1013500	2319.4	2000700	453550	1666300	96308	271310	7574.5	376370	567430				1400900		94278	2323200	31137
AFVPAILFK	9	0	1004.61	sp|A2AT37|RENT2_MOUSE	sp|A2AT37|RENT2_MOUSE	yes	2	0.0052642	73.637	1222400	74493	44607	84122	64136	63748	73587	82871	58870	32745	88207	46818	61719	71360	78080	38014	67992	84613	76591	29871
AFVPPLAEDLLAR	13	0	1410.79	sp|Q4LDD4|ARAP1_MOUSE	sp|Q4LDD4|ARAP1_MOUSE	yes	2	0.00056115	65.933	1260900	124120		126260	116850	85884	130240	1614.9	81503	95127	102190		95043	48467	114730		106170	1315.6		31372
AFVQQLVSLPCVISQTR	17	0	1945.05	sp|Q3UXZ9|KDM5A_MOUSE	sp|Q3UXZ9|KDM5A_MOUSE	yes	3	0.061188	4.0719	44082			8146.7	3914.2		7569.4				6173.5			1992.2	7730.7				8555.6
AFVRPSGTEDIVR	13	1	1445.76	sp|Q9CYR6|AGM1_MOUSE	sp|Q9CYR6|AGM1_MOUSE	yes	3	3.8015e-05	156.14	462880	32876	23774	34804	18319	27581	25631	29556	18649	16137	24124	15273	26401	23549	25636	19320	29997	27886	23131	20234
AFVSMVYSEEGAEDR	15	0	1688.74	sp|Q9CU62|SMC1A_MOUSE	sp|Q9CU62|SMC1A_MOUSE	yes	2	2.9932e-34	220.25	5253800	333040	213560	333430	375620	317840	293150	360710	234500	225150	360890	61868	263570	295150	344050	224580	282550	346390	278200	109530
AFVSTSFHK	9	0	1022.52	sp|Q8CJF7|ELYS_MOUSE	sp|Q8CJF7|ELYS_MOUSE	yes	2	0.0055578	84.368	450220	28196	20743		37503	20847	23942	38574	31644	19541		36835	23819		44166	32804	27781		34454	29367
AFVTDWDK	8	0	980.46	sp|Q925I1|ATAD3_MOUSE	sp|Q925I1|ATAD3_MOUSE	yes	2	0.016469	62.88	583480	32437	59900	20852	20942	60867	33523		54876	100140			19515	23112	54098		25919		30314	46986
AFWQTMIR	8	0	1051.53	sp|P56183|RRP1_MOUSE	sp|P56183|RRP1_MOUSE	yes	2	0.006606	51.43	598120		22385	1741.4		50685	55931	52502	24591	20845	41362	19968	47093	33095	41101	9967.5	38799	71254	51934	14870
AFYAELYHIISSNLEK	16	0	1896.96	sp|P97372|PSME2_MOUSE	sp|P97372|PSME2_MOUSE	yes	2;3	4.2995e-73	289.34	3679200	161060	6019.9	1166600	33278	491610	60760		1512.3	149890	100750				340820		47184	1082500	34539	2729.7
AFYAPVHADDLR	12	0	1373.67	sp|P55012|S12A2_MOUSE	sp|P55012|S12A2_MOUSE	yes	2;3	0.0006163	81.099	384670	119160	14214	65298	99549		63636	2008.7			1478				5453	13875
AFYLEAR	7	0	868.444	sp|Q80ZW2|THEM6_MOUSE	sp|Q80ZW2|THEM6_MOUSE	yes	2	0.057491	40.203	22257									22257
AFYMEEGAPYCER	13	0	1621.65	sp|Q3TJD7|PDLI7_MOUSE	sp|Q3TJD7|PDLI7_MOUSE	yes	2	0.010463	51.531	139680	16027	9961.6	10644	1816.9	14726	12822		12199	10425		10213			747.8		7712.6	15528	10690	6168.3
AFYNNVLGEYEEYITK	16	0	1951.92	sp|P29758|OAT_MOUSE	sp|P29758|OAT_MOUSE	yes	2	5.954e-12	135.13	684430	289030		5055.5	110660		95467		31385		29058	1187.3		4327.7	44076		71737	2452.8
AFYSLGNYLVASEIAK	16	0	1744.9	sp|Q3U5Q7|CMPK2_MOUSE	sp|Q3U5Q7|CMPK2_MOUSE	yes	2	0.00010508	88.42	799080	99616	19756	122350		117000	73774	89480		53027			52342				70471	101270
AFYSTLDAVHGR	12	0	1335.66	sp|Q8CIE4|PAR10_MOUSE	sp|Q8CIE4|PAR10_MOUSE	yes	2;3	0.00023524	109.88	516450	27008	38696	13721	2398.9	35532	40007	35308	28016	12803	13664	35848	43675	43386	19922	23928	17641	36467	21997	26433
AFYSYCHDVLGSDLK	15	0	1773.8	sp|Q3UHQ6|DOP2_MOUSE	sp|Q3UHQ6|DOP2_MOUSE	yes	3	0.052735	17.271	50191					4396	7093	5158.2			4048.1	3148.1					7745.2	11101	7501.5
AGAAAASAAAYAAYGYNVSK	20	0	1846.88	sp|Q6ZPV2|INO80_MOUSE	sp|Q6ZPV2|INO80_MOUSE	yes	2	3.3743e-07	98.865	155560			35599	20739			27286			12911			15491				25500	18037
AGAAAGAAEQQQPAAPR	17	0	1563.78	sp|Q811B1|XYLT1_MOUSE	sp|Q811B1|XYLT1_MOUSE	yes	2	0.00010421	54.309	61642	6833.9		3638.8	9794.6	3277		10798	5550.5		8902.3		6702.6	1713.6				4430.8
AGAAAPELLQALLR	14	0	1392.81	sp|Q9WTK5|NFKB2_MOUSE	sp|Q9WTK5|NFKB2_MOUSE	yes	2	0.00012275	94.66	1363700	94988	66022	84651	97903	76691		103920	59598	68137	124140		55956	79816	88777	30807	108370	109960	113950
AGAACCFSDEQFR	13	0	1517.6	sp|P53808|PPCT_MOUSE	sp|P53808|PPCT_MOUSE	yes	2	4.3019e-05	92.428	464400	38514	32851	35009	18769	32485	33316	26742	19393	13714	20519	21228	31748	20269	13205	11470	23565	27868	31150	12587
AGAAFFNEVR	10	0	1080.54	sp|Q61102|ABCB7_MOUSE	sp|Q61102|ABCB7_MOUSE	yes	2	0.006975	67.507	428830	862.48			109210	70730			67060	44230						81735				55003
AGAAGGPEEEAEKPVK	16	1	1538.76	sp|Q6P8I4|PCNP_MOUSE	sp|Q6P8I4|PCNP_MOUSE	yes	2;3	2.4574e-12	145.08	4985100	317180	137880	323270	308550	304830	288670	289140	232270	158500	258700	238850	286160	262170	277940	216550	292080	295820	275790	220780
AGAAGSLGAGLIPVSSELCYR	21	0	2048.04	sp|Q69ZK0|PREX1_MOUSE	sp|Q69ZK0|PREX1_MOUSE	yes	2	9.7301e-07	110.9	722240	57444		69415	52502	2638.1	54225	57221	32250	14998	68984		31349	35742	57412		57685	94850	35523
AGAAPMETVDK	11	0	1088.52	sp|Q3UQA7|SELH_MOUSE	sp|Q3UQA7|SELH_MOUSE	yes	2	0.00020039	120.33	2502500	97760	175420	101740		117400	121770	199270	190120	76683	152960	194190	214830	133520	82004	181980	158440	71204	100350	132830
AGAAPMETVDKR	12	1	1244.62	sp|Q3UQA7|SELH_MOUSE	sp|Q3UQA7|SELH_MOUSE	yes	2;3	9.7305e-05	154.81	4740500	329090	215110	322900	165370	294460	300480	317760	264690	217370	84999	302280	367130	164710	82975	53781	272440	360310	368640	256050
AGAAPTTAFGQAVIGPPGSGK	21	0	1853.96	sp|Q8VEJ1|GPN2_MOUSE	sp|Q8VEJ1|GPN2_MOUSE	yes	2	3.0677e-10	107.46	643490	38121	28655	44699	29487	49757	41086	46530	26889	13507	42245		44510	25396	62714		46356	59612	43928
AGAASLDVIQEVEYVK	16	0	1690.88	sp|Q91VN6|DDX41_MOUSE	sp|Q91VN6|DDX41_MOUSE	yes	2	1.8573e-13	146.58	612400	35074	26811	38201	50579	41724	38360	47133	36696	22744	38230		31752	30053	68547	7868	31997	39323	27311
AGAASLDVIQEVEYVKEEAK	20	1	2148.09	sp|Q91VN6|DDX41_MOUSE	sp|Q91VN6|DDX41_MOUSE	yes	3	0.00010594	104.86	800390	84922	11155	73967	47735	89574	66412	59091	14594	44153			29949	22325	59707		57841	95290	43679
AGACNSVIK	9	0	918.459	sp|Q64518|AT2A3_MOUSE	sp|Q64518|AT2A3_MOUSE	yes	2	0.014842	51.864	2142400				237850		210550	168130	140090		125860	133020		134730	146530	126040	186000	196570	187020	149980
AGACVTSESTVMR	13	0	1367.62	sp|Q9DBC0|SELO_MOUSE	sp|Q9DBC0|SELO_MOUSE	yes	2	0.00099574	87.942	507890			50633		58867	63486	7254.7	1932.7	48224	9493.4	60562		42003			48815	60841	55775
AGADIELGCSTPLMEAAQEGHLELVK	26	0	2738.33	sp|Q99NH0|ANR17_MOUSE	sp|Q99NH0|ANR17_MOUSE	no		1		0
AGADIIITYFAPQLLK	16	0	1732.98	sp|P10518|HEM2_MOUSE	sp|P10518|HEM2_MOUSE	yes	2	6.6374e-14	192.14	164710	46877	1531.6	61855	3066.8	32019				5084.6	2616.4		1554		8653.3		1452.6
AGAEASEEVPQTSLSSAR	18	0	1788.85	sp|Q6Y7W8|GGYF2_MOUSE	sp|Q6Y7W8|GGYF2_MOUSE	yes	2	3.4054e-09	108.34	347150	27318			24030		18433	23037	25424	16591	24093	36592	32251	15594	27047	24000	23174	12422		17141
AGAEEEEEKGEGAPGEEGKPDVQSVGEQEPTEAAK	35	2	3567.6	sp|Q0P678|ZCH18_MOUSE	sp|Q0P678|ZCH18_MOUSE	yes	4	3.1256e-08	97.042	256170		1176.6	16640	10503	45060			18019			42086		16127			13666	35680	57210
AGAEELQALLER	12	0	1298.68	sp|Q5U430|UBR3_MOUSE	sp|Q5U430|UBR3_MOUSE	yes	2	0.030139	27.378	9357300	13758	1023200	19800	444680	816190	1032100	16362	836410	554530	21819	896180	908380			156030	1071300	963780	9546.3	573260
AGAEGFVR	8	0	805.408	sp|Q9Z2G9|HTAI2_MOUSE	sp|Q9Z2G9|HTAI2_MOUSE	yes	2	0.075026	38.322	92235	21908	12645	19516		16032	18738			912.91								2482.9
AGAEGILTNR	10	0	1000.53	sp|P27870|VAV_MOUSE	sp|P27870|VAV_MOUSE	yes	2	0.000127	122.44	2958000	235820	255690	176080	144360	38054	266330	209420	166480	29165		197720	245430	42280	152630	186000	224880	4908.8	148670	234140
AGAEGSSNVFSMFDQTQIQEFK	22	0	2420.1	sp|P97457|MLRS_MOUSE	sp|P97457|MLRS_MOUSE	yes	2;3	0.00012452	52.662	14216									8109.3				4659.3				1447.6
AGAESDGQFQFTGIK	15	0	1554.73	sp|Q78IK2|ATPMD_MOUSE	sp|Q78IK2|ATPMD_MOUSE	yes	2	2.3268e-121	350.49	21275000	1801200	1073300	1175200	1415700	1094700	1383000	1288300	994800	797520	1127500	822900	1161800	1032300	1175400	718230	1155000	1052800	1254400	750820
AGAFDAVPCYHWSAGGK	17	0	1792.8	sp|Q3V3R1|C1TM_MOUSE	sp|Q3V3R1|C1TM_MOUSE	yes	2;3	4.2229e-05	100.07	4081000	312380	185090	268650	131470	330600	333290	236700	215510	145000	120610	157160	277620	183940	198430	62884	182310	355430	299970	83959
AGAFDQLK	8	0	848.439	sp|P14576|SRP54_MOUSE	sp|P14576|SRP54_MOUSE	yes	2	0.019439	58.286	782980	54383	50778	54163	37187	38952	43242	36901	39943	54664	37635	26880		36053	53356	46191	35336	54551	28533	54227
AGAGGGGGAVGPQPSAK	17	0	1337.67	sp|Q9CXS4|CENPV_MOUSE	sp|Q9CXS4|CENPV_MOUSE	yes	2	7.8648e-39	260.76	4044900	321140	249730	203150	270050	207890	218890	203290	229100	124460	243950	251410	215980	255610	169750	172720	176640	163250	216470	151480
AGAGGGNDIQWCFSQVK	17	0	1793.82	sp|Q6P1F6|2ABA_MOUSE	sp|Q6P1F6|2ABA_MOUSE	yes	2	2.6766e-19	165.72	1339900	132490	38104	150580	46703	147330	109960	88466	48193	65207	52529		58760	23351	65600		61114	167270	84248
AGAGGPGLAALVAFVR	16	0	1425.81	sp|Q9CQT1|MTNA_MOUSE	sp|Q9CQT1|MTNA_MOUSE	yes	2	7.2833e-08	101.82	341230	28690	1822.1	29275		33940	35328	35026		20879	27564		15410	20547	24237	3266.1	30052		31495	3695.5
AGAGMITQHSSTASPVNR	18	0	1783.86	sp|Q8CH25|SLTM_MOUSE	sp|Q8CH25|SLTM_MOUSE	yes	2;3	1.4579e-20	197.79	1996000	122300	89099	131740	105910	91862	106930	148690	91470	83865	106150	107650	64383	104670	46103	17735	118580	194530	162430	101860
AGAGSATLSMAYAGAR	16	0	1453.7	sp|P08249|MDHM_MOUSE	sp|P08249|MDHM_MOUSE	yes	2	1.2259e-60	269.91	49345000	3972100	2206800	3102500	3351600	2450700	3090800	2612000	1818800	1832500	3063700	2040300	2620500	1436900	3265100	1880100	2600900	3064300	3101800	1833900
AGAGVPDFLPSAQR	14	0	1384.71	sp|Q6ZPZ3|ZC3H4_MOUSE	sp|Q6ZPZ3|ZC3H4_MOUSE	yes	2	0.0057495	36.514	894760	47436	47536	39941	53774	42064	64801	59788	50904	30982	42153	87082	686.55	47651	46955	41016	48624	53970	48730	40671
AGAIAPCEVTVPAQNTGLGPEK	22	0	2179.09	sp|P14869|RLA0_MOUSE	sp|P14869|RLA0_MOUSE	yes	2;3	1.401e-61	235.02	76144000	4676800	3773600	4575700	3298600	4484600	5110100	3813200	3472400	3008800	3247200	4213800	5342100	3395100	3396700	2072300	3829800	5986700	5429600	3017000
AGAKPDQIGIITPYEGQR	18	1	1913	sp|Q9EPU0|RENT1_MOUSE	sp|Q9EPU0|RENT1_MOUSE	yes	2;3	6.2723e-05	63.79	799240	19904	8933.4	100730	39268	16698	17907	64407	10137	88407	58838	37063	23117	14788	68433	5537.4	17150	150060	51759	6104.1
AGALQCSPSDVYTK	14	0	1495.7	sp|P26039|TLN1_MOUSE	sp|P26039|TLN1_MOUSE	yes	2	1.5721e-08	198.33	16684000	1045000	1055700	1013300	662870	834200	1182200	711240	901930	694530	687310	1116400	1187400	825230	592870	406400	859650	1121100	1108700	678310
AGAMTDVHR	9	0	956.45	sp|Q9D720|NSE1_MOUSE	sp|Q9D720|NSE1_MOUSE	yes	2	0.039111	43.734	90445								43697				8786.3				37962
AGAPATQAQK	10	0	941.493	sp|O08784|TCOF_MOUSE	sp|O08784|TCOF_MOUSE	yes	2	0.00010368	123.5	3709900	190800	218850	172350	217710	192710	237250	228490	197510	19912	166940	273680	268970	228560	146690	186610	201690	187130	206290	167700
AGAPPGLFNVVQGGAATGQFLCHHR	25	0	2561.27	sp|Q9JLJ2|AL9A1_MOUSE	sp|Q9JLJ2|AL9A1_MOUSE	yes	3;4	1.2823e-23	142.03	3279300	327030	81439	316090	200860	205840	185520	261560	108020	109590	239520	27642	130000	123120	204650	22397	211200	299980	186430	38434
AGAPPPSGSAVSTAPQQK	18	0	1649.84	sp|O54781|SRPK2_MOUSE	sp|O54781|SRPK2_MOUSE	yes	2	0.029803	27.467	35263							1670.7	2630.7			17041	8548.7			5372.2
AGAQLLSSLSGYAYTK	16	0	1628.84	sp|Q3UHQ6|DOP2_MOUSE	sp|Q3UHQ6|DOP2_MOUSE	yes	2	0.00027478	49.487	95465	7286.2		14971	7078.1		6481.8	9264.3		1827.6	11515			547.6	9857.4			18447	8188.9
AGASISTLAGLSLR	14	0	1315.75	sp|Q8CBY8|DCTN4_MOUSE	sp|Q8CBY8|DCTN4_MOUSE	yes	2	0.00013763	78.043	711880	72052	52345	64731	69947	55004	63265	61319	58869		4771.8				57897		42949	54008	54719
AGASLNVSTTR	11	0	1075.56	sp|Q99LW0|ANR10_MOUSE	sp|Q99LW0|ANR10_MOUSE	yes	2	0.0003235	104.39	690020	31301	38227	31037	32422	32162	38391	121200	35907	21213	30600	36072	31320	34869	27703	22987	29949	36063	34985	23614
AGASPPPVSELDR	13	0	1294.65	sp|Q9D938|TM160_MOUSE	sp|Q9D938|TM160_MOUSE	yes	2	0.00099516	70.389	1880100	141660	124260	174350		159090	177490	182670	481.01			205360					168910	208740	208940	128130
AGATCVSQCDLSPGNGEDR	19	0	1992.83	sp|Q99J10|CTU1_MOUSE	sp|Q99J10|CTU1_MOUSE	yes	2	0.00031706	58.794	129670	13335	10277	2835.4		8984.6	10699		7390.9	5341.3		15889	13178	8710.4			9914.1	12261	10853
AGATCVSQCDLSPVAE	16	0	1663.72	sp|Q99J10|CTU1_MOUSE	sp|Q99J10|CTU1_MOUSE	yes	2	7.5923e-08	117.21	293370	8141.4	29493	18400		18649	30263		26396			28172	33395	1887.7	8660.4	4762	23177	25488	25546	10937
AGATSEGVLANFFNSLLSK	19	0	1924.99	sp|Q8R1Q8|DC1L1_MOUSE	sp|Q8R1Q8|DC1L1_MOUSE	yes	2	4.4124e-36	170.95	175720	24535		57142		54136	1772.6	1645.8		10993	4045				21453
AGATTVPLLVLLGMDVTMK	19	0	1929.07	sp|O88673|DGKA_MOUSE	sp|O88673|DGKA_MOUSE	yes	2;3	0.00050043	65.12	128060				18217						42654			16771	33439	16977
AGATVYITGR	10	0	1007.54	sp|Q99L04|DHRS1_MOUSE	sp|Q99L04|DHRS1_MOUSE	yes	2	0.0014937	76.605	264610	20985	10406	21128	4581	9202.8	8855	8764.2	44750	28455	10609		7739.9	42661		46478
AGAVAEEVLAAIR	13	0	1268.71	sp|P06795|MDR1B_MOUSE;sp|P21447|MDR1A_MOUSE	sp|P21447|MDR1A_MOUSE	no	2	0.00021845	92.428	550140	34282	14277	41946	40482	32176	42772	34093	25663	18180	44558		22625	25344	44855		38567	50343	39977
AGAVDWTDQLGLR	13	0	1400.7	sp|P58871|TB182_MOUSE	sp|P58871|TB182_MOUSE	yes	2	0.007215	48.785	120010	22988		10729	17369	2244.8							581.9	13230	8249			24952	19670
AGAVGTHLPTSSLDIFGDLR	20	0	2026.05	sp|Q9D8V7|SC11C_MOUSE	sp|Q9D8V7|SC11C_MOUSE	yes	2;3	3.5449e-23	188.19	4177500	716980	28923	506140	352820	291860	243450	226470	43311	150010	200510		40323	12289	865230		116780	305750	76617
AGAVNPTVK	9	0	855.481	sp|P28843|DPP4_MOUSE	sp|P28843|DPP4_MOUSE	yes	2	0.01918	57.032	392980	34808	43320	42176	23291	25745	24837	8387		42395		11368	29527	24151			22226	29110	31639
AGAVTSSASLSSPALAK	17	0	1516.81	sp|O08784|TCOF_MOUSE	sp|O08784|TCOF_MOUSE	yes	2	7.4976e-90	277.63	11891000	639410	583720	731510	687660	456070	715400	659250	544480	530970	640380	689470	805590	645620	640190	470300	569910	741060	689150	451140
AGAYDFPSPEWDTVTPEAK	19	0	2079.94	sp|P28652|KCC2B_MOUSE;sp|P11798|KCC2A_MOUSE;sp|Q923T9|KCC2G_MOUSE;sp|Q6PHZ2|KCC2D_MOUSE	sp|Q923T9|KCC2G_MOUSE	no	2	9.8215e-24	135.5	7460800	602800	272920	546620	439900	602480	544860	516520	354640	281200	406700	104140	446610	302910	409590	134790	375670	599710	416330	102360
AGCAVTSLLASELTK	15	0	1519.79	sp|O08808|DIAP1_MOUSE	sp|O08808|DIAP1_MOUSE	yes	2	2.5897e-09	177.47	3170700	187970	186160	204280	160550	187350	226730	178260	175560	168310	191220	109510	191950	162460	148230	75679	174220	184150	177480	80671
AGCDEIWEK	9	0	1106.47	sp|Q6P2K6|P4R3A_MOUSE;sp|Q922R5|P4R3B_MOUSE	sp|Q6P2K6|P4R3A_MOUSE	no	2	0.002836	65.404	526620	41836	20866	38256	20765	37064	52863	42191	24611	1394.6	22683	33521	31891	22350			35404	53708	47220
AGCECLNESDEHGFDNCLR	19	0	2281.88	sp|Q8CDN6|TXNL1_MOUSE	sp|Q8CDN6|TXNL1_MOUSE	yes	2;3	8.7927e-43	178.51	3558700	208300	214380	234330	124310	231780	254490	182420	192880	123130	124590	222800	267500	157100	138150	73098	175880	272360	232520	128640
AGCMYFGTPENK	12	0	1373.57	sp|Q60769|TNAP3_MOUSE	sp|Q60769|TNAP3_MOUSE	yes	2	0.018423	53.028	101830		8704.3			11226	15727	6858.3		6720.7	3946.2	14127					10060		16028	8437.2
AGCPMLALEVLSK	13	0	1387.72	sp|Q6PNC0|DMXL1_MOUSE	sp|Q6PNC0|DMXL1_MOUSE	yes	2	0.005345	53.028	94255	27050					14411								12649		12473	27672
AGCQVVAPSDMMDGR	15	0	1592.67	sp|P10518|HEM2_MOUSE	sp|P10518|HEM2_MOUSE	yes	2	9.9361e-09	110.58	2969500	407390	216140	278130	65788	229210		244430	20771	143120	640	121050	264550	21745	193700	67470	202500	270030	142560	80255
AGCSTITDSSSAASTSSSSSAIASASSTVPAGAR	34	0	3089.41	sp|G5E870|TRIPC_MOUSE	sp|G5E870|TRIPC_MOUSE	yes	3	5.1161e-45	211.07	775150	50700	32431	55157	52023	51784	54070	69086	28648		44486	28142	29898	42347	41013		40279	90847	64236
AGDAVQSEPR	10	0	1028.49	sp|P70268|PKN1_MOUSE	sp|P70268|PKN1_MOUSE	yes	2	0.00097419	57.032	51504	2263.3	3818	23070		4954.7							9902.4	1412.7		5405.1	677.88
AGDCTVDIPGCLLYTR	16	0	1809.84	sp|B8ZXI1|QTRT2_MOUSE	sp|B8ZXI1|QTRT2_MOUSE	yes	2	0.00012656	58.313	193390	34672		48054		5503.8		20959			9953.5		28900			2267	26636		16445
AGDEFVEK	8	0	893.413	sp|Q61425|HCDH_MOUSE	sp|Q61425|HCDH_MOUSE	yes	2	0.0013117	105.81	3565700	206110	235200	182260	255260	157960	205360	176910	196890	138200	186480	175080	207510	187160	175000	169600	184230	154470	197750	174290
AGDELAYNSPSACASSR	17	0	1754.75	sp|Q8R0X2|CACL1_MOUSE	sp|Q8R0X2|CACL1_MOUSE	yes	2	6.6689e-05	84.102	345120	31553		32095	10158	395.06	35953	12646	20340			27156	30213		10348		28138	62646	37216	6263.5
AGDELTKIEDEDEQGWCK	18	1	2121.92	sp|Q9WVE8|PACN2_MOUSE	sp|Q9WVE8|PACN2_MOUSE	yes	3	1.0695e-09	101.43	252420	22368		31377	7304.8	27003	24024	19718	3143.2	18198	10765		17481	2280.8			11791	56963
AGDEVDEPSER	11	0	1202.51	sp|Q69Z99|ZN512_MOUSE	sp|Q69Z99|ZN512_MOUSE	yes	2	1.2112e-05	162.8	1362600	45435	56975	57830	94457	65096	51437	94659	83327	45797	87530	111020	43402	99823	84174	72959	59978	72991	87134	48584
AGDGGIFISR	10	0	991.509	sp|Q80U72|SCRIB_MOUSE	sp|Q80U72|SCRIB_MOUSE	yes	2	0.047384	50.834	297560	17002	23519	20405	27309		19487	22927	20738			22581			25964	28497	27520	21109	20499
AGDGRPCPTAESASAPPEDPNVNFLK	26	1	2696.25	sp|Q64337|SQSTM_MOUSE	sp|Q64337|SQSTM_MOUSE	yes	3	5.6877e-08	76.23	860360	60706	40700	74486		52939	66832	41446	46011	46094	44904	46809	57912		46500		36049	111890	69020	18055
AGDKDDITEPAVCALR	16	1	1729.83	sp|Q02257|PLAK_MOUSE	sp|Q02257|PLAK_MOUSE	yes	2;3	0.00037652	67.838	89271	58654	6789.3				10109				3979.4	849.02	2250.4		765.43	2413.3		3461.2
AGDLGVDLTSK	11	0	1074.56	sp|Q9DCW4|ETFB_MOUSE	sp|Q9DCW4|ETFB_MOUSE	yes	2	6.3602e-05	133.76	8147400	773640	462500	464600	570710	385190	492480	368340	365790	305340	408040	446590	435000	350080	458140	327250	356200	430940	446790	299760
AGDLLFIEK	9	0	1004.55	sp|Q9QWF0|CAF1A_MOUSE	sp|Q9QWF0|CAF1A_MOUSE	yes	2	0.014956	58.286	580440	30572	13489	32594	40052	20324	34964	45613	25238	14422	40919	29109	24542	35053	40662	24246	35840	42754	31581	18463
AGDMELKPFSGEDYTCITFQPDLSK	25	1	2848.29	sp|Q01320|TOP2A_MOUSE	sp|Q01320|TOP2A_MOUSE	yes	3	9.7854e-07	72.627	48881																	48881
AGDMENAENILTVMK	15	0	1634.76	sp|Q6PB66|LPPRC_MOUSE	sp|Q6PB66|LPPRC_MOUSE	yes	2	3.3565e-19	221.56	3749000	207920	170970	186660	263250	174280	244200	252920	185260	153170	239320	150190	196420	223340	226730	125530	171730	248610	206170	122340
AGDMICPECGLVVGDR	16	0	1747.77	sp|P62915|TF2B_MOUSE	sp|P62915|TF2B_MOUSE	yes	2	2.6922e-13	110.91	3126500	235800	204310	228400	14745	209150	245860	220450	187040	145880		219810	242840	1894.5	115190	94916	139540	248290	237430	134970
AGDNILAVLK	10	0	1012.59	sp|Q3UVK0|ERMP1_MOUSE	sp|Q3UVK0|ERMP1_MOUSE	yes	2	0.00026106	78.816	1137200		42555	77256	95396		70172		54998	31093	88374	92249	56108	83857	88699	70693	82226	80545	69955	52974
AGDREDITEPAICALR	16	1	1785.87	sp|Q02248|CTNB1_MOUSE	sp|Q02248|CTNB1_MOUSE	yes	3	0.029753	52.863	76677	59815			16862
AGDTGDAGAVGCGDAGAPGAVNGR	24	0	2071.9	sp|Q99PV8|BC11B_MOUSE	sp|Q99PV8|BC11B_MOUSE	yes	2	6.4616e-12	120.37	167940	2743.5	12834	8337.3			14548	9219.5	14889	2755.1		31972	18854					16574	28396	6817.2
AGDTILNSNHIGR	13	0	1366.7	sp|Q9D773|RM02_MOUSE	sp|Q9D773|RM02_MOUSE	yes	3	7.2125e-05	99.34	443290	22486	15541	19677	37477	16380	17690	35799	26282	12958	35077	28451	10746	30111	39475	23815	22950	19804	16525	12048
[truncated: 71,050 more rows]

## Sheet: Table S6
Table S6. The list of 6,367 proteins which were quantified in at least one sample.
Protein IDs	Gene Name	Fasta headers	Number of proteins	Peptides	Razor + unique peptides	Unique peptides	Sequence coverage [%]	Mol. weight [kDa]	LFQ intensity HFCFA-1	LFQ intensity HFCFA-2	LFQ intensity HFCFA-3	LFQ intensity HFCFA-4	LFQ intensity HFCFA-5	LFQ intensity HFRA-1	LFQ intensity HFRA-2	LFQ intensity HFRA-3	LFQ intensity HFRA-4	LFQ intensity HFRA-5	LFQ intensity CFA 1-1	LFQ intensity CFA 1-2	LFQ intensity CFA 1-3	LFQ intensity CFA 1-4	LFQ intensity CFA 1-5	LFQ intensity RA-1	LFQ intensity RA-2	LFQ intensity RA-3	LFQ intensity RA-4
sp|A1KXC4|FAIM3_MOUSE	Fcmr	sp|A1KXC4|FAIM3_MOUSE Fas apoptotic inhibitory molecule 3 OS=Mus musculus OX=10090 GN=Fcmr PE=2 SV=2	1	2	2	2	5.9	47.471	228560	198880	637810	370500	143740		1212100	93094	77899		260810	195630	139310	273910	187760			18768
sp|A1L314|MPEG1_MOUSE	Mpeg1	sp|A1L314|MPEG1_MOUSE Macrophage-expressed gene 1 protein OS=Mus musculus OX=10090 GN=Mpeg1 PE=1 SV=1	1	9	9	9	15.3	78.39	296590	138170	437070	294090	373080	310630	364580	285480	336240	426590	209350	281890	380900	395950	372640	219730	225650	353610	280970
sp|A2A432|CUL4B_MOUSE	Cul4b	sp|A2A432|CUL4B_MOUSE Cullin-4B OS=Mus musculus OX=10090 GN=Cul4b PE=1 SV=1	1	39	39	29	43.8	110.7	996020	1240000	1083100	1238000	1047400	1230000	1322200	1294100	1141900	1347700	1430100	1164200	1315200	1398600	1586200	1335300	1242300	1165200	1399500
sp|A2A4P0|DHX8_MOUSE	Dhx8	sp|A2A4P0|DHX8_MOUSE ATP-dependent RNA helicase DHX8 OS=Mus musculus OX=10090 GN=Dhx8 PE=2 SV=1	1	25	24	24	26.9	142.57	673900	656720	637530	766160	646570	664260	761510	692730	741710	801050	1015600	556070	867940	880010	1150200	659610	681470	717380	827960
sp|A2A559|PGAP3_MOUSE	Pgap3	sp|A2A559|PGAP3_MOUSE Post-GPI attachment to proteins factor 3 OS=Mus musculus OX=10090 GN=Pgap3 PE=2 SV=1	1	1	1	1	3.4	36.527																		18897
sp|A2A5R2|BIG2_MOUSE	Arfgef2	sp|A2A5R2|BIG2_MOUSE Brefeldin A-inhibited guanine nucleotide-exchange protein 2 OS=Mus musculus OX=10090 GN=Arfgef2 PE=1 SV=1	1	40	40	28	30.1	202.24	1449900	777510	1241500	1278900	1002300	1296700	1359400	1066300	907370	1183200	1194400	998510	1015200	1341200	964970	1395900	1602800	1200400	930030
sp|A2A6A1|GPTC8_MOUSE;sp|A2AKY4|Z804A_MOUSE	Gpatch8	sp|A2A6A1|GPTC8_MOUSE G patch domain-containing protein 8 OS=Mus musculus OX=10090 GN=Gpatch8 PE=1 SV=1	2	20	20	20	17.3	164.99	542150	727890	566870	626270	654150	704720	661130	718880	638610	671440	924990	844930	736060	574180	814100	667420	603680	716940	739830
sp|A2A791|ZMYM4_MOUSE	Zmym4	sp|A2A791|ZMYM4_MOUSE Zinc finger MYM-type protein 4 OS=Mus musculus OX=10090 GN=Zmym4 PE=1 SV=1	1	8	8	8	6.3	172.44	29126	70388	66261	97297	64325	71019	82311	71470	68044	102390	124450	87702	107050	80153	86395	76864	73167	76274	91234
sp|A2A863|ITB4_MOUSE	Itgb4	sp|A2A863|ITB4_MOUSE Integrin beta-4 OS=Mus musculus OX=10090 GN=Itgb4 PE=1 SV=1	1	6	6	6	5.4	201.65	92674		31356	58863			18616									33319
sp|A2A8L1|CHD5_MOUSE	Chd5	sp|A2A8L1|CHD5_MOUSE Chromodomain-helicase-DNA-binding protein 5 OS=Mus musculus OX=10090 GN=Chd5 PE=1 SV=1	1	21	4	4	12	222.51			85300	66172	41140	64283	66906	49879	41771					51547				64395
sp|A2A8U2|TM201_MOUSE	Tmem201	sp|A2A8U2|TM201_MOUSE Transmembrane protein 201 OS=Mus musculus OX=10090 GN=Tmem201 PE=1 SV=1	1	8	8	8	16.6	72.499	159250	143870	133010	228370	124750	182520	207330	199690	113780	206740	267900	160120	265160	186960		204160	194220	227310	222310
sp|A2A8Z1|OSBL9_MOUSE	Osbpl9	sp|A2A8Z1|OSBL9_MOUSE Oxysterol-binding protein-related protein 9 OS=Mus musculus OX=10090 GN=Osbpl9 PE=1 SV=1	1	8	8	8	14.3	83.108	302770	265000	276840	241990	292710	302910	313500	259550	278030	289550	208870	289020	302270	210100	259680	299050	266840	290910	258370
sp|A2AB59|RHG27_MOUSE	Arhgap27	sp|A2AB59|RHG27_MOUSE Rho GTPase-activating protein 27 OS=Mus musculus OX=10090 GN=Arhgap27 PE=1 SV=1	1	12	12	12	18.5	97.047	436740	691970	494870	432220	484380	541570	463140	590550	532050	545680	713670	603090	625420	477680	922530	383470	496690	522300	761360
sp|A2ABV5|MED14_MOUSE	Med14	sp|A2ABV5|MED14_MOUSE Mediator of RNA polymerase II transcription subunit 14 OS=Mus musculus OX=10090 GN=Med14 PE=1 SV=1	1	10	10	10	10	160.96	156450		96970	91285	62890	97759	79908			69359	178430	69470	92643	85713	111130	62913	153060	141580
sp|A2ADA5|PUSL1_MOUSE	Pusl1	sp|A2ADA5|PUSL1_MOUSE tRNA pseudouridine synthase-like 1 OS=Mus musculus OX=10090 GN=Pusl1 PE=1 SV=1	1	2	2	2	10.7	31.992		46062	34884	39477	35993	49691	43118					44452	30135			47927	39648	44830
sp|A2ADY9|DDI2_MOUSE;sp|Q9DAF3|DDI1_MOUSE	Ddi2	sp|A2ADY9|DDI2_MOUSE Protein DDI1 homolog 2 OS=Mus musculus OX=10090 GN=Ddi2 PE=1 SV=1	2	14	14	14	52.9	44.59	1416700	2137100	1495300	1314800	1791300	1770100	1551500	1855100	1767200	1400500	1766600	2186900	1660400	1352100	1814300	1580300	1449200	1763000	1498800
sp|A2AEY4|MA7D3_MOUSE	Map7d3	sp|A2AEY4|MA7D3_MOUSE MAP7 domain-containing protein 3 OS=Mus musculus OX=10090 GN=Map7d3 PE=2 SV=1	1	1	1	1	0.8	98.229				151370			104980			108150	85335		124570
sp|A2AF47|DOC11_MOUSE;sp|Q8BIK4|DOCK9_MOUSE	Dock11	sp|A2AF47|DOC11_MOUSE Dedicator of cytokinesis protein 11 OS=Mus musculus OX=10090 GN=Dock11 PE=1 SV=1	2	80	80	78	45.6	237.77	3256600	3279500	3852700	4233500	2539000	4082500	4391900	3820100	2948200	4449800	5193000	3498500	4815000	4000000	4821200	4566200	4167200	4103200	4785300
[truncated: 6,349 more rows]

## Sheet: Table S7
Table S7. The list of 4,775 proteins present in at least three biological replicates across 19 samples.
[truncated: 4,776 more rows]

[truncated: 1 more sheets: Table S8]
